# Supplementary material for: Population structure, adaptation and divergence of the meadow spittlebug, Philaenus spumarius (Hemiptera, Aphrophoridae), revealed by genomic and morphological data
Source: PeerJ. 2021 Jun 1;9:e11425. doi: 10.7717/peerj.11425 (PMC8176912; doi:10.7717/peerj.11425)
Supplement: Supplemental Information 3 — Each row shows aedeagus measurements for one individual. TotLen - total length of aedeagus; MidMeanLen - mean length of middle appendages; LowMeanLen - mean length of lower appendages; UpMeanLen - mean length of upper appendages; UpMeanCurv - mean curvature of upper appendages. [file peerj-09-11425-s003.txt]

ID	Specimen code	Species	Population	TotLen	UpMeanLen	MidMeanLen	LowMeanLen	UpMeanCur
1	PSP_Fin03	Philaenus spumarius	Finland	0.495	0.094342140081243	0.058301322522117	0.078441779393393	109.546
2	PSP_Fin26	Philaenus spumarius	Finland	0.523	0.08268187557682	0.062541418705543	0.05724129847626	29.428
3	PSP_Gr18-17	Philaenus spumarius	Greece	0.482	0.213594845240118	0.070491599049468	0.11130252481495	227.866
4	PSP_Gr18-18	Philaenus spumarius	Greece	0.467	0.244865554592889	0.068901562980683	0.104412368516881	263.74
5	PSP_Gr18-19	Philaenus spumarius	Greece	0.47	0.213064833217189	0.074201683209967	0.10812245267738	205.695
6	PSP_Gr18-20	Philaenus spumarius	Greece	0.472	0.213064833217189	0.086921971760246	0.123492801342301	235.7725
7	PSP_Sint-TYP	Philaenus spumarius	Portugal	0.528	0.2285	0.074	0.128	194.393
8	PSP_Sint02	Philaenus spumarius	Portugal	0.534	0.1745	0.084	0.1195	130.432
9	PSP_Sint05	Philaenus spumarius	Portugal	0.531	0.176	0.0695	0.0895	185.08
10	PSP_Sint10	Philaenus spumarius	Portugal	0.517	0.1765	0.0815	0.109	141.486
11	PSP_Sint11	Philaenus spumarius	Portugal	0.536	0.2135	0.08	0.1115	230.745
12	PSP_Sint13	Philaenus spumarius	Portugal	0.503	0.208	0.0825	0.1115	231.233
13	PSP_Sint14	Philaenus spumarius	Portugal	0.52	0.1975	0.076	0.0975	158.8945
14	PSP_Sint15	Philaenus spumarius	Portugal	0.543	0.176	0.097	0.1045	140.1255
15	PSP_Sint16	Philaenus spumarius	Portugal	0.542	0.197	0.0905	0.1175	191.4905
16	PSP_Sint17	Philaenus spumarius	Portugal	0.504	0.1625	0.08	0.0965	189.604
17	PSP_Sint24	Philaenus spumarius	Portugal	0.498	0.185	0.0795	0.1015	201.7815
18	PSP_Sint25	Philaenus spumarius	Portugal	0.519	0.212	0.0735	0.116	219.5135
19	PSP_Sint26	Philaenus spumarius	Portugal	0.518	0.267	0.0895	0.116	262.989
20	PSP_Turk02	Philaenus spumarius	Turkey	0.491	0.1345	0.073	0.103	80.6055
21	PSP_Turk04	Philaenus spumarius	Turkey	0.534	0.1725	0.0705	0.1185	194.1075
22	PSP_Turk05	Philaenus spumarius	Turkey	0.547	0.141	0.0645	0.121	152.842
23	PSP_Turk06	Philaenus spumarius	Turkey	0.499	0.1415	0.069	0.103	103.572
24	PSP_Turk10	Philaenus spumarius	Turkey	0.53	0.1425	0.072	0.114	150.4035
25	PSP_Turk19	Philaenus spumarius	Turkey	0.515	0.2285	0.0865	NA	253.755
26	PSP_Turk21	Philaenus spumarius	Turkey	0.524	0.177	0.084	0.116	225.906
27	PSP_Turk22	Philaenus spumarius	Turkey	0.512	0.159	0.071	0.124	198.6255
28	PSP_UK01	Philaenus spumarius	UK	0.532	0.146	0.094	NA	138.8355
29	PSP_UK06	Philaenus spumarius	UK	0.534	0.0945	0.077	0.082	54.525
30	PSP_UK08	Philaenus spumarius	UK	0.527	0.122	0.0925	0.0875	104.6345
31	PSP_UK12	Philaenus spumarius	UK	0.522	0.179	0.098	0.082	195.569
32	PSP_USA03	Philaenus spumarius	USA	0.481	0.1775	0.08	0.08	186.634
33	PSP_USA04	Philaenus spumarius	USA	0.499	0.148	0.0775	0.0735	182.9475
34	PSP_USA05	Philaenus spumarius	USA	0.505	0.1475	0.0845	0.1	240.203
35	PSP_USA06	Philaenus spumarius	USA	0.501	0.168	0.072	0.093	147.7485
36	PSP_USA11	Philaenus spumarius	USA	0.499	0.1655	0.079	0.0955	179.117
37	PSP_USA12	Philaenus spumarius	USA	0.491	0.1325	0.0785	0.086	122.111
38	PSP_USA13	Philaenus spumarius	USA	0.515	0.176	0.0805	0.0715	186.82
39	PSP_USA18	Philaenus spumarius	USA	0.516	0.175	0.0935	0.09	133.69
40	PSP_USA19	Philaenus spumarius	USA	0.496	0.1285	0.0865	0.094	128.9025
41	PTE_Mar02.1	Philaenus tesselatus	Morocco	NA	0.3135	0.096	0.204	120.0985
42	PTE_Mar02.2	Philaenus tesselatus	Morocco	0.598	0.29	0.076	0.199	151.6165
43	PTE_Mar06.1	Philaenus tesselatus	Morocco	0.578	0.277	0.0945	0.1905	117.4125
44	PTE_Mar06.2	Philaenus tesselatus	Morocco	0.6	0.2745	0.086	0.189	91.3945
45	PSP_P01	Philaenus spumarius	Portugal	0.526	0.163	0.0675	0.0945	142.939
46	PSP_P02	Philaenus spumarius	Portugal	0.549	0.191	0.08	0.1245	161.9315
47	PSP_P03	Philaenus spumarius	Portugal	0.525	0.2125	0.0855	0.119	204.533
