# Supplementary material for: Population structure, adaptation and divergence of the meadow spittlebug, Philaenus spumarius (Hemiptera, Aphrophoridae), revealed by genomic and morphological data
Source: PeerJ. 2021 Jun 1;9:e11425. doi: 10.7717/peerj.11425 (PMC8176912; doi:10.7717/peerj.11425)
Supplement: Supplemental Information 4 [file peerj-09-11425-s004.vcf]

##fileformat=VCFv4.0
##fileDate=20190412
##source="Stacks v1.35"
##INFO=<ID=NS,Number=1,Type=Integer,Description="Number of Samples With Data">
##INFO=<ID=AF,Number=.,Type=Float,Description="Allele Frequency">
##FORMAT=<ID=GT,Number=1,Type=String,Description="Genotype">
##FORMAT=<ID=DP,Number=1,Type=Integer,Description="Read Depth">
##FORMAT=<ID=AD,Number=1,Type=Integer,Description="Allele Depth">
##FORMAT=<ID=GL,Number=.,Type=Float,Description="Genotype Likelihood">
#CHROM	POS	ID	REF	ALT	QUAL	FILTER	INFO	FORMAT	AZ1.1.trim3	AZ10.1.trim3	AZ12.1.trim3	AZ13.1.trim3	AZ17.1.trim3	AZ18.1.trim3	AZ19.1.trim3	AZ2.1.trim3	AZ20.1.trim3	AZ3.1.trim3	AZ4.1.trim3	AZ6.1.trim3	AZ7.1.trim3	AZ9.1.trim3	F1.1.trim3	F2.1.trim3	F3.1.trim3	Fran12.1.trim3	Fran14.1.trim3	Fran15.1.trim3	Fran16.1.trim3	Fran17.1.trim3	Fran18.1.trim3	Fran19.1.trim3	Fran20.1.trim3	Fran21.1.trim3	Fran22.1.trim3	Fran5.1.trim3	Fran6.1.trim3	Fran7.1.trim3	Fran8.1.trim3	Fran9.1.trim3	Fin26.1.trim3	Fin28.1.trim3	Fin29.1.trim3	Fin3.1.trim3	Fin30.1.trim3	Fin32.1.trim3	Fin33.1.trim3	Fin36.1.trim3	Fin37.1.trim3	Fin38.1.trim3	Fin6.1.trim3	Fin7.1.trim3	Fin8.1.trim3	Fin9.1.trim3	GR18_12.1.trim3	GR18_13.1.trim3	GR18_14.1.trim3	GR18_15.1.trim3	GR18_16.1.trim3	GR18_17.1.trim3	GR18_18.1.trim3	GR18_19.1.trim3	GR18_2.1.trim3	GR18_20.1.trim3	GR18_3.1.trim3	GR18_4.1.trim3	GR18_5.1.trim3	GR18_6.1.trim3	GR18_7.1.trim3	GR18_8.1.trim3	MR10_1.1.trim3	MR11_1.1.trim3	MR3_1.1.trim3	MR6_1.1.trim3	MR7.1.trim3	MR9_1.1.trim3	Sint10.1.trim3	Sint11.1.trim3	Sint14.1.trim3	Sint15.1.trim3	Sint16.1.trim3	Sint17.1.trim3	Sint18.1.trim3	Sint19.1.trim3	Sint2.1.trim3	Sint20.1.trim3	Sint21.1.trim3	Sint22.1.trim3	Sint23.1.trim3	Sint24.1.trim3	Sint25.1.trim3	Sint26.1.trim3	Sint3.1.trim3	Turk10.1.trim3	Turk15.1.trim3	Turk16.1.trim3	Turk17.1.trim3	Turk18.1.trim3	Turk19.1.trim3	Turk20.1.trim3	Turk21.1.trim3	Turk22.1.trim3	Turk23.1.trim3	Turk5.1.trim3	Turk6.1.trim3	Turk7.1.trim3	Turk8.1.trim3	Turk9.1.trim3	UK1.1.trim3	UK12.1.trim3	UK13.1.trim3	UK14.1.trim3	UK15.1.trim3	UK16.1.trim3	UK17.1.trim3	UK18.1.trim3	UK19.1.trim3	UK2.1.trim3	UK22.1.trim3	UK3.1.trim3	UK4.1.trim3	UK5.1.trim3	UK6.1.trim3	UK7.1.trim3	USA1.1.trim3	USA11.1.trim3	USA12.1.trim3	USA13.1.trim3	USA14.1.trim3	USA15.1.trim3	USA16.1.trim3	USA17.1.trim3	USA18.1.trim3	USA19.1.trim3	USA2.1.trim3	USA20.1.trim3	USA3.1.trim3	USA4.1.trim3	USA5.1.trim3	USA6.1.trim3	USA7.1.trim3
1	198	3	C	T	.	PASS	.	GT:DP:AD:GL	1/1:34:0,34:.,47.13,.	1/1:18:0,18:.,24.95,.	1/1:29:0,29:.,40.2,.	./.:0:.,.:.,.,.	0/1:128:62,66:.,177.45,.	1/1:306:0,306:.,424.21,.	1/1:161:0,161:.,223.19,.	0/1:52:17,35:.,72.09,.	0/1:196:88,108:.,273.1,.	1/1:269:0,269:.,372.91,.	0/1:180:86,94:.,249.53,.	0/0:313:313,0:.,433.91,.	0/0:80:80,0:.,110.9,.	1/1:48:0,48:.,66.54,.	0/0:142:142,0:.,196.85,.	0/1:33:18,15:.,45.75,.	0/0:164:164,0:.,227.35,.	0/0:235:235,0:.,325.78,.	0/0:55:55,0:.,76.25,.	0/0:187:187,0:.,259.24,.	0/0:161:161,0:.,223.19,.	0/0:162:162,0:.,224.58,.	0/0:23:23,0:.,31.88,.	0/0:408:408,0:.,565.61,.	0/0:112:112,0:.,155.26,.	0/0:84:84,0:.,116.45,.	0/0:78:78,0:.,108.13,.	0/0:99:99,0:.,137.24,.	0/0:44:44,0:.,61,.	0/0:255:255,0:.,354.89,.	0/0:785:785,0:.,1091.01,.	0/0:74:74,0:.,102.59,.	0/0:156:156,0:.,216.26,.	0/0:15:15,0:.,20.79,.	0/0:42:42,0:.,58.22,.	0/0:29:29,0:.,40.2,.	0/0:10:10,0:.,13.86,.	0/0:150:150,0:.,207.94,.	1/1:149:0,149:.,206.56,.	0/0:105:105,0:.,145.56,.	0/0:44:44,0:.,61,.	0/0:25:25,0:.,34.66,.	0/1:47:14,33:.,65.16,.	0/1:49:27,22:.,67.93,.	0/0:38:38,0:.,52.68,.	./.:0:.,.:.,.,.	0/0:32:32,0:.,44.36,.	0/0:50:50,0:.,69.31,.	./.:0:.,.:.,.,.	./.:0:.,.:.,.,.	./.:0:.,.:.,.,.	0/0:250:250,0:.,346.57,.	0/0:235:235,0:.,325.78,.	0/0:180:180,0:.,249.53,.	0/0:118:118,0:.,163.58,.	0/0:137:137,0:.,189.92,.	0/0:126:126,0:.,174.67,.	0/0:65:65,0:.,90.11,.	./.:0:.,.:.,.,.	0/0:72:72,0:.,99.81,.	0/0:177:177,0:.,245.37,.	0/0:112:112,0:.,155.26,.	0/0:216:216,0:.,299.44,.	0/0:165:165,0:.,228.74,.	0/0:125:125,0:.,173.29,.	0/0:116:116,0:.,160.81,.	0/0:122:122,0:.,169.13,.	0/0:33:33,0:.,45.75,.	0/0:62:62,0:.,85.95,.	0/0:174:174,0:.,241.22,.	0/0:154:154,0:.,213.49,.	0/0:128:128,0:.,177.45,.	0/0:236:236,0:.,327.17,.	0/0:142:142,0:.,196.85,.	0/0:118:118,0:.,163.58,.	0/0:172:172,0:.,238.44,.	0/0:19:19,0:.,26.34,.	0/0:72:72,0:.,99.81,.	0/0:206:206,0:.,285.58,.	0/0:509:509,0:.,705.62,.	0/0:63:63,0:.,87.34,.	0/0:188:188,0:.,260.62,.	0/0:91:91,0:.,126.15,.	0/0:361:361,0:.,500.45,.	0/0:81:81,0:.,112.29,.	0/0:326:326,0:.,451.93,.	0/0:408:408,0:.,565.61,.	0/0:222:222,0:.,307.76,.	0/0:94:94,0:.,130.31,.	0/0:263:263,0:.,364.6,.	0/0:63:63,0:.,87.34,.	0/0:23:23,0:.,31.88,.	0/0:218:218,0:.,302.21,.	0/0:80:80,0:.,110.9,.	0/0:175:175,0:.,242.6,.	./.:0:.,.:.,.,.	0/0:123:123,0:.,170.51,.	0/0:63:63,0:.,87.34,.	0/0:542:542,0:.,751.37,.	0/0:64:64,0:.,88.72,.	0/0:36:36,0:.,49.91,.	0/0:300:300,0:.,415.89,.	0/0:223:223,0:.,309.14,.	0/0:335:335,0:.,464.41,.	0/1:112:53,59:.,155.26,.	0/0:330:330,0:.,457.48,.	0/0:325:325,0:.,450.55,.	0/0:233:233,0:.,323.01,.	0/0:70:70,0:.,97.04,.	0/0:50:50,0:.,69.31,.	0/0:262:262,0:.,363.21,.	0/0:85:85,0:.,117.84,.	0/0:233:233,0:.,323.01,.	0/0:253:253,0:.,350.73,.	0/0:128:128,0:.,177.45,.	0/0:240:240,0:.,332.71,.	0/0:28:28,0:.,38.82,.	0/0:58:58,0:.,80.41,.	0/0:20:20,0:.,27.73,.	0/0:87:87,0:.,120.61,.	0/0:221:221,0:.,306.37,.	0/0:92:92,0:.,127.54,.	0/0:148:148,0:.,205.17,.	0/0:40:40,0:.,56.84,.	0/0:288:288,0:.,399.25,.	0/0:163:163,0:.,225.97,.	0/0:198:198,0:.,274.49,.	0/0:290:290,0:.,402.03,.	0/0:214:214,0:.,296.67,.	0/0:109:109,0:.,151.11,.	0/0:78:78,0:.,108.13,.	0/0:306:306,0:.,424.21,.	0/0:45:45,0:.,62.38,.
1	737	9	A	T	.	PASS	.	GT:DP:AD:GL	0/0:51:51,0:.,70.7,.	0/0:53:53,0:.,73.47,.	./.:0:.,.:.,.,.	0/0:27:27,0:.,37.43,.	0/0:189:189,0:.,262.01,.	0/0:235:235,0:.,325.78,.	0/0:69:69,0:.,95.65,.	0/0:43:43,0:.,59.61,.	0/0:184:184,0:.,255.08,.	./.:0:.,.:.,.,.	0/0:171:171,0:.,237.06,.	0/0:42:42,0:.,58.22,.	0/0:114:114,0:.,158.04,.	0/0:97:97,0:.,134.47,.	0/0:19:19,0:.,26.34,.	0/0:30:30,0:.,41.59,.	0/0:71:71,0:.,98.43,.	0/0:21:21,0:.,29.11,.	0/0:75:75,0:.,103.97,.	./.:0:.,.:.,.,.	0/0:175:175,0:.,242.6,.	0/0:137:137,0:.,189.92,.	0/0:162:162,0:.,224.58,.	0/0:416:416,0:.,576.7,.	0/0:205:205,0:.,284.19,.	0/0:273:273,0:.,378.46,.	0/0:101:101,0:.,141.4,.	0/0:59:59,0:.,81.79,.	0/0:28:28,0:.,38.82,.	0/1:319:204,115:.,442.23,.	0/0:772:772,0:.,1071.61,.	0/0:66:66,0:.,91.5,.	0/0:114:114,0:.,158.04,.	0/0:21:21,0:.,29.11,.	0/0:73:73,0:.,101.2,.	0/0:18:18,0:.,24.95,.	./.:0:.,.:.,.,.	0/0:87:87,0:.,120.61,.	0/0:178:178,0:.,246.76,.	./.:0:.,.:.,.,.	0/0:102:102,0:.,141.4,.	0/0:74:74,0:.,102.59,.	0/0:63:63,0:.,87.34,.	0/0:33:33,0:.,45.75,.	0/0:48:48,0:.,66.54,.	0/0:102:102,0:.,141.4,.	./.:0:.,.:.,.,.	./.:0:.,.:.,.,.	./.:0:.,.:.,.,.	0/0:172:172,0:.,238.44,.	0/0:173:173,0:.,239.83,.	0/0:109:109,0:.,151.11,.	0/0:276:276,0:.,393.71,.	0/0:147:147,0:.,203.79,.	0/0:46:46,0:.,63.77,.	0/0:46:46,0:.,63.77,.	0/0:67:67,0:.,92.88,.	1/1:85:0,85:.,117.84,.	0/0:176:176,0:.,243.99,.	0/1:97:33,64:.,134.47,.	0/0:108:108,0:.,149.72,.	0/0:29:29,0:.,40.2,.	0/0:61:61,0:.,84.56,.	0/0:88:88,0:.,121.99,.	0/0:121:121,0:.,167.74,.	0/0:193:193,0:.,267.55,.	0/0:78:78,0:.,108.13,.	0/0:52:52,0:.,72.09,.	0/0:76:76,0:.,105.36,.	0/0:10:10,0:.,13.86,.	0/1:29:19,10:.,40.2,.	./.:0:.,.:.,.,.	0/0:33:33,0:.,45.75,.	0/0:95:95,0:.,131.7,.	0/0:33:33,0:.,45.75,.	./.:0:.,.:.,.,.	0/0:41:41,0:.,56.84,.	0/0:65:65,0:.,90.11,.	./.:0:.,.:.,.,.	0/0:295:295,0:.,408.96,.	0/0:88:88,0:.,121.99,.	0/0:69:69,0:.,95.65,.	./.:0:.,.:.,.,.	./.:0:.,.:.,.,.	0/1:24:9,15:.,33.27,.	0/0:161:161,0:.,223.19,.	0/0:330:330,0:.,457.48,.	./.:0:.,.:.,.,.	./.:0:.,.:.,.,.	0/0:19:19,0:.,26.34,.	1/1:69:0,69:.,95.65,.	0/0:28:28,0:.,38.82,.	0/0:73:73,0:.,101.2,.	./.:0:.,.:.,.,.	0/0:207:207,0:.,286.96,.	0/0:103:103,0:.,142.79,.	0/0:37:37,0:.,51.29,.	0/0:73:73,0:.,101.2,.	0/0:434:434,0:.,601.65,.	0/0:45:45,0:.,62.38,.	0/0:58:58,0:.,80.41,.	0/0:118:118,0:.,163.58,.	0/0:185:185,0:.,256.46,.	0/0:196:196,0:.,271.71,.	0/0:57:57,0:.,79.02,.	0/0:569:569,0:.,788.8,.	0/0:26:26,0:.,36.04,.	0/0:100:100,0:.,138.63,.	0/0:184:184,0:.,255.08,.	0/0:20:20,0:.,27.73,.	0/0:177:177,0:.,245.37,.	0/0:12:12,0:.,16.64,.	0/0:83:83,0:.,115.06,.	0/0:96:96,0:.,133.08,.	0/0:36:36,0:.,49.91,.	0/0:270:270,0:.,374.3,.	0/0:52:52,0:.,72.09,.	./.:0:.,.:.,.,.	0/0:25:25,0:.,34.66,.	0/0:93:93,0:.,128.93,.	0/0:113:113,0:.,156.65,.	0/0:58:58,0:.,80.41,.	0/0:83:83,0:.,115.06,.	0/0:27:27,0:.,37.43,.	./.:0:.,.:.,.,.	0/0:114:114,0:.,158.04,.	0/0:73:73,0:.,101.2,.	./.:0:.,.:.,.,.	0/0:148:148,0:.,205.17,.	0/0:48:48,0:.,66.54,.	0/0:46:46,0:.,63.77,.	./.:0:.,.:.,.,.	0/0:42:42,0:.,58.22,.
1	1204	14	G	T	.	PASS	.	GT:DP:AD:GL	0/0:76:76,0:.,105.36,.	0/0:82:82,0:.,113.68,.	0/0:107:107,0:.,148.33,.	0/0:61:61,0:.,84.56,.	0/0:90:90,0:.,124.77,.	0/0:258:258,0:.,357.66,.	0/0:182:182,0:.,252.31,.	0/0:43:43,0:.,59.61,.	0/0:207:207,0:.,286.96,.	0/0:192:192,0:.,266.17,.	0/0:161:161,0:.,223.19,.	0/0:110:110,0:.,152.49,.	0/0:99:99,0:.,137.24,.	0/0:36:36,0:.,49.91,.	./.:0:.,.:.,.,.	0/0:44:44,0:.,61,.	0/0:46:46,0:.,63.77,.	0/0:18:18,0:.,24.95,.	0/0:56:56,0:.,77.63,.	./.:0:.,.:.,.,.	0/0:115:115,0:.,159.42,.	0/0:93:93,0:.,128.93,.	./.:0:.,.:.,.,.	0/0:90:90,0:.,124.77,.	0/0:38:38,0:.,52.68,.	0/0:41:41,0:.,56.84,.	./.:0:.,.:.,.,.	0/0:85:85,0:.,117.84,.	0/0:25:25,0:.,34.66,.	0/0:101:101,0:.,140.02,.	0/0:205:205,0:.,284.19,.	0/0:57:57,0:.,79.02,.	0/0:91:91,0:.,126.15,.	./.:0:.,.:.,.,.	0/0:51:51,0:.,70.7,.	./.:0:.,.:.,.,.	./.:0:.,.:.,.,.	0/0:115:115,0:.,159.42,.	0/0:100:100,0:.,138.63,.	0/0:93:93,0:.,128.93,.	./.:0:.,.:.,.,.	0/0:53:53,0:.,73.47,.	0/0:84:84,0:.,116.45,.	0/0:64:64,0:.,88.72,.	0/0:64:64,0:.,88.72,.	./.:0:.,.:.,.,.	./.:0:.,.:.,.,.	0/0:23:23,0:.,31.88,.	0/0:17:17,0:.,23.57,.	0/0:82:82,0:.,113.68,.	0/0:18:18,0:.,24.95,.	0/0:201:201,0:.,278.65,.	./.:0:.,.:.,.,.	./.:0:.,.:.,.,.	0/0:44:44,0:.,61,.	0/0:106:106,0:.,146.95,.	./.:0:.,.:.,.,.	0/0:193:193,0:.,267.55,.	./.:0:.,.:.,.,.	0/0:36:36,0:.,49.91,.	./.:0:.,.:.,.,.	0/0:141:141,0:.,195.47,.	0/0:134:134,0:.,185.76,.	0/0:134:134,0:.,185.76,.	0/0:188:188,0:.,260.62,.	0/0:117:117,0:.,162.2,.	0/0:140:140,0:.,194.08,.	0/0:65:65,0:.,90.11,.	0/0:63:63,0:.,87.34,.	./.:0:.,.:.,.,.	./.:0:.,.:.,.,.	0/0:69:69,0:.,95.65,.	0/0:307:307,0:.,425.59,.	0/0:162:162,0:.,224.58,.	0/0:183:183,0:.,253.69,.	0/0:46:46,0:.,63.77,.	./.:0:.,.:.,.,.	./.:0:.,.:.,.,.	./.:0:.,.:.,.,.	0/0:235:235,0:.,325.78,.	./.:0:.,.:.,.,.	0/1:148:46,102:.,205.17,.	0/0:190:190,0:.,263.4,.	0/0:231:231,0:.,320.23,.	0/0:23:23,0:.,31.88,.	0/0:147:147,0:.,203.79,.	0/0:272:272,0:.,377.07,.	0/0:149:149,0:.,206.56,.	0/0:43:43,0:.,59.61,.	0/0:123:123,0:.,170.51,.	0/0:137:137,0:.,189.92,.	0/0:115:115,0:.,159.42,.	0/0:135:135,0:.,187.15,.	0/0:40:40,0:.,55.45,.	0/0:88:88,0:.,121.99,.	0/0:27:27,0:.,37.43,.	0/0:125:125,0:.,173.29,.	./.:0:.,.:.,.,.	0/0:497:497,0:.,688.99,.	./.:0:.,.:.,.,.	0/0:23:23,0:.,31.88,.	0/0:48:48,0:.,66.54,.	0/0:172:172,0:.,238.44,.	0/0:83:83,0:.,115.06,.	0/0:98:98,0:.,135.86,.	0/0:426:426,0:.,590.56,.	0/0:144:144,0:.,199.63,.	0/1:131:81,50:.,181.6,.	./.:0:.,.:.,.,.	0/0:15:15,0:.,20.79,.	0/0:109:109,0:.,151.11,.	0/0:142:142,0:.,196.85,.	0/0:135:135,0:.,187.15,.	0/0:119:119,0:.,164.97,.	0/0:67:67,0:.,92.88,.	0/0:134:134,0:.,185.76,.	0/0:37:37,0:.,51.29,.	0/0:38:38,0:.,52.68,.	./.:0:.,.:.,.,.	0/0:114:114,0:.,158.04,.	0/0:162:162,0:.,225.97,.	0/0:68:68,0:.,94.27,.	0/0:111:111,0:.,153.88,.	0/0:125:125,0:.,173.29,.	0/0:64:64,0:.,88.72,.	0/0:64:64,0:.,88.72,.	0/0:111:111,0:.,153.88,.	./.:0:.,.:.,.,.	0/0:99:99,0:.,137.24,.	0/0:111:111,0:.,153.88,.	0/0:103:103,0:.,142.79,.	0/0:162:162,0:.,224.58,.	0/0:90:90,0:.,124.77,.
1	1609	19	G	A	.	PASS	.	GT:DP:AD:GL	0/0:38:38,0:.,52.68,.	0/0:86:86,0:.,119.22,.	0/0:54:54,0:.,74.86,.	0/0:52:52,0:.,72.09,.	0/0:16:16,0:.,22.18,.	0/0:218:218,0:.,302.21,.	0/0:148:148,0:.,205.17,.	0/0:49:49,0:.,67.93,.	0/0:87:87,0:.,120.61,.	0/0:119:119,0:.,164.97,.	0/0:85:85,0:.,117.84,.	0/0:214:214,0:.,296.67,.	0/0:38:38,0:.,52.68,.	0/0:82:82,0:.,113.68,.	0/0:107:107,0:.,148.33,.	0/0:17:17,0:.,23.57,.	0/0:64:64,0:.,88.72,.	0/0:63:63,0:.,87.34,.	0/0:42:42,0:.,58.22,.	1/0:156:93,63:.,216.26,.	1/0:107:63,44:.,148.33,.	0/0:91:91,0:.,126.15,.	0/0:45:45,0:.,62.38,.	0/0:193:193,0:.,267.55,.	0/0:112:112,0:.,155.26,.	0/0:43:43,0:.,59.61,.	0/0:104:104,0:.,144.17,.	0/0:68:68,0:.,94.27,.	0/0:35:35,0:.,48.52,.	0/0:161:161,0:.,223.19,.	0/0:565:565,0:.,783.26,.	0/0:79:79,0:.,109.52,.	0/0:77:77,0:.,106.74,.	./.:0:.,.:.,.,.	0/0:40:40,0:.,55.45,.	0/0:15:15,0:.,20.79,.	./.:0:.,.:.,.,.	0/0:105:105,0:.,145.56,.	0/0:75:75,0:.,103.97,.	./.:0:.,.:.,.,.	0/0:141:141,0:.,195.47,.	0/0:33:33,0:.,45.75,.	0/0:39:39,0:.,54.07,.	0/0:31:31,0:.,42.98,.	0/0:16:16,0:.,22.18,.	./.:0:.,.:.,.,.	0/0:37:37,0:.,51.29,.	0/0:14:14,0:.,19.41,.	0/0:36:36,0:.,49.91,.	0/0:104:104,0:.,144.17,.	0/0:75:75,0:.,103.97,.	0/0:59:59,0:.,81.79,.	0/0:300:300,0:.,415.89,.	0/0:116:116,0:.,160.81,.	0/0:88:88,0:.,121.99,.	0/0:74:74,0:.,102.59,.	./.:0:.,.:.,.,.	0/0:107:107,0:.,148.33,.	0/0:11:11,0:.,15.25,.	0/0:13:13,0:.,18.02,.	0/0:140:140,0:.,194.08,.	0/0:33:33,0:.,45.75,.	0/0:65:65,0:.,90.11,.	0/0:98:98,0:.,135.86,.	0/0:150:150,0:.,207.94,.	0/0:93:93,0:.,128.93,.	0/0:30:30,0:.,41.59,.	./.:0:.,.:.,.,.	0/0:59:59,0:.,81.79,.	0/0:57:57,0:.,79.02,.	0/0:33:33,0:.,47.13,.	0/0:31:31,0:.,42.98,.	0/0:117:117,0:.,162.2,.	0/0:87:87,0:.,120.61,.	0/0:121:121,0:.,167.74,.	0/0:63:63,0:.,87.34,.	0/0:16:16,0:.,22.18,.	1/0:81:22,59:.,112.29,.	0/0:83:83,0:.,115.06,.	0/0:289:289,0:.,400.64,.	0/0:89:89,0:.,123.38,.	0/0:29:29,0:.,40.2,.	0/0:36:36,0:.,49.91,.	0/0:49:49,0:.,67.93,.	1/0:30:23,7:.,41.59,.	0/0:198:198,0:.,274.49,.	0/0:210:210,0:.,291.12,.	0/0:67:67,0:.,92.88,.	0/0:22:22,0:.,30.5,.	1/1:40:0,40:.,55.45,.	0/0:166:166,0:.,230.12,.	0/0:77:77,0:.,106.74,.	0/0:123:123,0:.,170.51,.	0/0:17:17,0:.,23.57,.	0/0:124:124,0:.,171.9,.	./.:0:.,.:.,.,.	0/0:50:50,0:.,69.31,.	0/0:79:79,0:.,109.52,.	0/0:259:259,0:.,359.05,.	0/0:33:33,0:.,45.75,.	1/0:36:23,13:.,49.91,.	0/0:108:108,0:.,149.72,.	1/0:124:51,73:.,171.9,.	0/0:177:177,0:.,245.37,.	0/0:93:93,0:.,128.93,.	1/0:375:206,169:.,519.86,.	1/0:137:102,35:.,189.92,.	0/0:62:62,0:.,85.95,.	0/0:112:112,0:.,155.26,.	0/0:17:17,0:.,23.57,.	0/0:208:208,0:.,288.35,.	./.:0:.,.:.,.,.	0/0:59:59,0:.,81.79,.	0/0:129:129,0:.,178.83,.	1/0:88:59,29:.,121.99,.	0/0:233:233,0:.,323.01,.	0/0:55:55,0:.,76.25,.	0/0:15:15,0:.,20.79,.	0/0:21:21,0:.,29.11,.	0/0:116:116,0:.,160.81,.	0/0:198:198,0:.,274.49,.	0/0:53:53,0:.,73.47,.	0/0:140:140,0:.,194.08,.	0/0:57:57,0:.,79.02,.	0/0:88:88,0:.,121.99,.	0/0:37:37,0:.,51.29,.	0/0:58:58,0:.,80.41,.	0/0:29:29,0:.,40.2,.	0/0:108:108,0:.,149.72,.	0/0:38:38,0:.,52.68,.	0/0:30:30,0:.,41.59,.	0/0:18:18,0:.,24.95,.	0/0:50:50,0:.,69.31,.
1	2839	33	G	A	.	PASS	.	GT:DP:AD:GL	0/0:81:81,0:.,112.29,.	./.:0:.,.:.,.,.	./.:0:.,.:.,.,.	0/0:93:93,0:.,128.93,.	0/0:80:80,0:.,110.9,.	0/0:69:69,0:.,95.65,.	0/0:159:159,0:.,220.42,.	0/0:75:75,0:.,103.97,.	0/0:160:160,0:.,221.81,.	0/0:194:194,0:.,268.94,.	0/0:179:179,0:.,248.15,.	0/0:39:39,0:.,54.07,.	0/0:99:99,0:.,137.24,.	0/0:81:81,0:.,112.29,.	0/0:15:15,0:.,20.79,.	0/0:20:20,0:.,27.73,.	0/0:89:89,0:.,123.38,.	0/0:85:85,0:.,117.84,.	0/0:71:71,0:.,98.43,.	0/0:75:75,0:.,103.97,.	0/0:219:219,0:.,303.6,.	0/0:161:161,0:.,223.19,.	0/0:131:131,0:.,181.6,.	0/0:185:185,0:.,256.46,.	0/0:80:80,0:.,110.9,.	0/0:107:107,0:.,148.33,.	./.:0:.,.:.,.,.	0/0:85:85,0:.,117.84,.	./.:0:.,.:.,.,.	0/0:367:367,0:.,508.77,.	./.:0:.,.:.,.,.	0/0:54:54,0:.,74.86,.	./.:0:.,.:.,.,.	0/0:47:47,0:.,65.16,.	./.:0:.,.:.,.,.	0/0:59:59,0:.,81.79,.	0/0:23:23,0:.,31.88,.	0/0:227:227,0:.,314.69,.	0/0:57:57,0:.,79.02,.	0/0:79:79,0:.,109.52,.	1/0:121:67,54:.,167.74,.	0/0:19:19,0:.,26.34,.	0/0:114:114,0:.,158.04,.	0/0:143:143,0:.,198.24,.	0/0:48:48,0:.,66.54,.	0/0:132:132,0:.,182.99,.	./.:0:.,.:.,.,.	0/0:58:58,0:.,80.41,.	./.:0:.,.:.,.,.	0/0:174:174,0:.,241.22,.	0/0:29:29,0:.,40.2,.	0/0:141:141,0:.,195.47,.	0/0:98:98,0:.,135.86,.	0/0:133:133,0:.,184.38,.	0/0:21:21,0:.,29.11,.	0/0:71:71,0:.,98.43,.	0/0:130:130,0:.,181.6,.	0/0:137:137,0:.,191.31,.	./.:0:.,.:.,.,.	0/0:53:53,0:.,73.47,.	0/0:110:110,0:.,152.49,.	0/0:132:132,0:.,182.99,.	0/0:22:22,0:.,30.5,.	./.:0:.,.:.,.,.	0/0:70:70,0:.,97.04,.	0/0:123:123,0:.,170.51,.	0/0:136:136,0:.,188.54,.	0/0:81:81,0:.,112.29,.	0/0:163:163,0:.,225.97,.	0/0:94:94,0:.,130.31,.	0/0:24:24,0:.,33.27,.	0/0:49:49,0:.,67.93,.	0/0:255:255,0:.,353.51,.	0/0:165:165,0:.,228.74,.	1/0:40:12,28:.,55.45,.	0/0:31:31,0:.,42.98,.	./.:0:.,.:.,.,.	0/0:71:71,0:.,98.43,.	1/0:106:50,56:.,146.95,.	0/0:260:260,0:.,360.44,.	./.:0:.,.:.,.,.	0/0:82:82,0:.,113.68,.	0/0:30:30,0:.,41.59,.	0/0:178:178,0:.,246.76,.	0/0:31:31,0:.,42.98,.	0/0:345:345,0:.,478.27,.	0/0:155:155,0:.,214.88,.	0/0:74:74,0:.,102.59,.	0/0:83:83,0:.,115.06,.	0/0:84:84,0:.,116.45,.	0/0:127:127,0:.,176.06,.	0/0:60:60,0:.,83.18,.	./.:0:.,.:.,.,.	0/0:100:100,0:.,138.63,.	0/0:101:101,0:.,140.02,.	0/0:87:87,0:.,120.61,.	0/0:115:115,0:.,159.42,.	0/0:23:23,0:.,31.88,.	0/0:588:588,0:.,815.14,.	0/0:13:13,0:.,18.02,.	./.:0:.,.:.,.,.	0/0:86:86,0:.,119.22,.	0/0:90:90,0:.,124.77,.	0/0:234:234,0:.,324.39,.	0/0:66:66,0:.,91.5,.	0/0:277:277,0:.,384,.	0/0:77:77,0:.,106.74,.	0/0:51:51,0:.,70.7,.	0/0:182:182,0:.,252.31,.	0/0:21:21,0:.,29.11,.	0/0:134:134,0:.,185.76,.	0/0:100:100,0:.,138.63,.	0/0:177:177,0:.,245.37,.	0/0:114:114,0:.,158.04,.	0/0:71:71,0:.,98.43,.	0/0:318:318,0:.,440.84,.	./.:0:.,.:.,.,.	0/0:20:20,0:.,27.73,.	0/0:36:36,0:.,49.91,.	0/0:191:191,0:.,264.78,.	0/0:140:140,0:.,194.08,.	0/0:112:112,0:.,155.26,.	0/0:184:184,0:.,255.08,.	0/0:119:119,0:.,164.97,.	0/0:80:80,0:.,110.9,.	0/0:130:130,0:.,180.22,.	0/0:180:180,0:.,249.53,.	0/0:288:288,0:.,399.25,.	0/0:147:147,0:.,203.79,.	0/0:160:160,0:.,221.81,.	0/0:18:18,0:.,24.95,.	0/0:21:21,0:.,29.11,.	0/0:52:52,0:.,72.09,.
1	6020	70	G	A	.	PASS	.	GT:DP:AD:GL	0/0:79:79,0:.,109.52,.	0/0:181:181,0:.,250.92,.	0/0:14:14,0:.,19.41,.	0/0:89:89,0:.,123.38,.	0/0:141:141,0:.,195.47,.	0/0:402:402,0:.,557.29,.	0/0:246:246,0:.,341.03,.	0/0:63:63,0:.,87.34,.	0/0:305:305,0:.,422.82,.	0/0:355:355,0:.,492.13,.	0/0:237:237,0:.,328.55,.	0/0:234:234,0:.,324.39,.	0/0:120:120,0:.,166.36,.	0/0:26:26,0:.,36.04,.	0/0:187:187,0:.,259.24,.	0/0:123:123,0:.,170.51,.	0/0:159:159,0:.,220.42,.	0/0:325:325,0:.,450.55,.	0/0:40:40,0:.,55.45,.	0/0:108:108,0:.,149.72,.	0/0:123:123,0:.,170.51,.	0/0:164:164,0:.,227.35,.	0/0:123:123,0:.,170.51,.	0/0:450:450,0:.,623.83,.	0/0:236:236,0:.,327.17,.	0/0:77:77,0:.,106.74,.	0/0:152:152,0:.,210.72,.	0/0:107:107,0:.,148.33,.	0/0:36:36,0:.,49.91,.	0/0:228:228,0:.,316.08,.	0/0:1216:1216,0:.,1685.73,.	0/0:70:70,0:.,97.04,.	0/0:325:325,0:.,450.55,.	0/0:15:15,0:.,20.79,.	0/0:72:72,0:.,99.81,.	0/0:17:17,0:.,23.57,.	0/0:21:21,0:.,29.11,.	0/0:210:210,0:.,291.12,.	0/0:99:99,0:.,137.24,.	0/0:145:145,0:.,201.01,.	0/0:100:100,0:.,138.63,.	0/0:202:202,0:.,280.03,.	0/0:46:46,0:.,63.77,.	0/0:51:51,0:.,70.7,.	0/0:83:83,0:.,115.06,.	0/0:249:249,0:.,345.19,.	0/0:41:41,0:.,56.84,.	0/0:12:12,0:.,16.64,.	0/0:29:29,0:.,40.2,.	0/0:244:244,0:.,338.26,.	0/0:45:45,0:.,62.38,.	0/0:156:156,0:.,216.26,.	0/0:301:301,0:.,417.27,.	1/0:212:164,48:.,293.89,.	0/0:12:12,0:.,16.64,.	0/0:90:90,0:.,124.77,.	0/0:91:91,0:.,126.15,.	0/0:154:154,0:.,213.49,.	./.:0:.,.:.,.,.	0/0:123:123,0:.,170.51,.	0/0:147:147,0:.,203.79,.	0/0:84:84,0:.,116.45,.	0/0:180:180,0:.,249.53,.	0/0:247:247,0:.,342.41,.	0/0:226:226,0:.,313.3,.	0/0:379:379,0:.,525.41,.	0/0:99:99,0:.,137.24,.	0/0:50:50,0:.,69.31,.	0/0:165:165,0:.,228.74,.	0/0:90:90,0:.,124.77,.	0/0:58:58,0:.,80.41,.	0/0:152:152,0:.,210.72,.	0/0:407:407,0:.,564.22,.	0/0:327:327,0:.,453.32,.	0/0:148:148,0:.,205.17,.	0/0:171:171,0:.,237.06,.	0/0:37:37,0:.,51.29,.	0/0:153:153,0:.,212.1,.	0/0:318:318,0:.,440.84,.	0/0:553:553,0:.,766.62,.	0/0:128:128,0:.,177.45,.	0/0:49:49,0:.,67.93,.	0/0:89:89,0:.,123.38,.	0/0:210:210,0:.,291.12,.	0/0:27:27,0:.,37.43,.	1/0:394:195,199:.,546.2,.	0/0:360:360,0:.,499.07,.	0/0:143:143,0:.,198.24,.	0/0:71:71,0:.,98.43,.	1/0:120:82,38:.,166.36,.	0/0:114:114,0:.,158.04,.	0/0:78:78,0:.,108.13,.	0/0:251:251,0:.,347.96,.	0/0:254:254,0:.,352.12,.	0/0:224:224,0:.,310.53,.	0/0:39:39,0:.,54.07,.	0/0:175:175,0:.,242.6,.	0/0:154:154,0:.,213.49,.	1/0:559:242,317:.,774.94,.	0/0:62:62,0:.,85.95,.	0/0:181:181,0:.,250.92,.	0/0:233:233,0:.,323.01,.	0/0:185:185,0:.,256.46,.	0/0:298:298,0:.,413.12,.	0/0:242:242,0:.,335.48,.	0/0:794:794,0:.,1100.72,.	0/0:459:459,0:.,636.31,.	0/0:191:191,0:.,264.78,.	0/0:227:227,0:.,314.69,.	0/0:57:57,0:.,79.02,.	0/0:182:182,0:.,252.31,.	0/0:98:98,0:.,135.86,.	0/0:180:180,0:.,249.53,.	0/0:225:225,0:.,311.92,.	0/0:83:83,0:.,115.06,.	0/0:854:854,0:.,1183.9,.	./.:0:.,.:.,.,.	0/0:60:60,0:.,83.18,.	0/0:48:48,0:.,66.54,.	0/0:123:123,0:.,170.51,.	0/0:181:181,0:.,250.92,.	0/0:184:184,0:.,255.08,.	0/0:76:76,0:.,105.36,.	0/0:96:96,0:.,133.08,.	0/0:70:70,0:.,97.04,.	0/0:204:204,0:.,282.8,.	0/0:185:185,0:.,256.46,.	0/0:168:168,0:.,232.9,.	0/0:163:163,0:.,225.97,.	0/0:194:194,0:.,268.94,.	0/0:142:142,0:.,196.85,.	0/0:385:385,0:.,533.72,.	0/0:90:90,0:.,124.77,.
1	7296	84	C	A	.	PASS	.	GT:DP:AD:GL	0/0:106:106,0:.,146.95,.	0/0:58:58,0:.,80.41,.	0/0:86:86,0:.,119.22,.	0/0:116:116,0:.,160.81,.	0/0:33:33,0:.,45.75,.	0/0:191:191,0:.,264.78,.	0/0:199:199,0:.,275.87,.	0/0:13:13,0:.,18.02,.	0/0:67:67,0:.,92.88,.	0/0:101:101,0:.,140.02,.	0/0:96:96,0:.,133.08,.	./.:0:.,.:.,.,.	0/0:76:76,0:.,105.36,.	0/0:86:86,0:.,119.22,.	0/0:94:94,0:.,130.31,.	0/0:26:26,0:.,36.04,.	./.:0:.,.:.,.,.	./.:0:.,.:.,.,.	0/0:29:29,0:.,40.2,.	0/0:159:159,0:.,220.42,.	0/0:221:221,0:.,306.37,.	0/0:192:192,0:.,266.17,.	0/0:272:272,0:.,377.07,.	0/0:289:289,0:.,400.64,.	0/0:91:91,0:.,126.15,.	0/0:115:115,0:.,159.42,.	0/0:175:175,0:.,242.6,.	./.:0:.,.:.,.,.	0/0:31:31,0:.,42.98,.	0/0:276:276,0:.,382.62,.	0/0:292:292,0:.,404.8,.	0/0:99:99,0:.,137.24,.	./.:0:.,.:.,.,.	./.:0:.,.:.,.,.	0/0:30:30,0:.,41.59,.	0/0:19:19,0:.,26.34,.	0/0:34:34,0:.,47.13,.	0/0:55:55,0:.,76.25,.	./.:0:.,.:.,.,.	0/0:184:184,0:.,255.08,.	./.:0:.,.:.,.,.	0/0:80:80,0:.,110.9,.	0/0:54:54,0:.,74.86,.	0/0:66:66,0:.,91.5,.	0/0:13:13,0:.,18.02,.	0/0:45:45,0:.,62.38,.	0/0:50:50,0:.,69.31,.	./.:0:.,.:.,.,.	0/0:10:10,0:.,13.86,.	0/0:93:93,0:.,128.93,.	./.:0:.,.:.,.,.	0/0:209:209,0:.,289.74,.	0/0:159:159,0:.,220.42,.	0/0:217:217,0:.,300.83,.	0/0:45:45,0:.,62.38,.	0/0:23:23,0:.,31.88,.	./.:0:.,.:.,.,.	0/0:162:162,0:.,224.58,.	0/0:64:64,0:.,88.72,.	./.:0:.,.:.,.,.	0/0:68:68,0:.,94.27,.	0/0:51:51,0:.,70.7,.	1/1:92:0,92:.,127.54,.	1/1:148:0,148:.,205.17,.	1/1:204:0,204:.,282.8,.	1/0:142:109,33:.,196.85,.	./.:0:.,.:.,.,.	1/1:103:0,103:.,142.79,.	1/0:32:9,23:.,44.36,.	0/0:47:47,0:.,65.16,.	0/0:66:66,0:.,91.5,.	0/0:80:80,0:.,110.9,.	1/1:83:0,83:.,115.06,.	0/0:62:62,0:.,85.95,.	0/0:72:72,0:.,99.81,.	0/0:62:62,0:.,85.95,.	./.:0:.,.:.,.,.	0/0:79:79,0:.,109.52,.	0/0:139:139,0:.,192.69,.	0/0:477:477,0:.,661.26,.	0/0:64:64,0:.,88.72,.	./.:0:.,.:.,.,.	0/0:40:40,0:.,55.45,.	0/0:13:13,0:.,18.02,.	0/0:38:38,0:.,52.68,.	./.:0:.,.:.,.,.	./.:0:.,.:.,.,.	./.:0:.,.:.,.,.	0/0:72:72,0:.,99.81,.	0/0:28:28,0:.,38.82,.	0/0:102:102,0:.,141.4,.	0/0:50:50,0:.,69.31,.	0/0:40:40,0:.,55.45,.	./.:0:.,.:.,.,.	0/0:35:35,0:.,48.52,.	0/0:32:32,0:.,44.36,.	0/0:58:58,0:.,80.41,.	0/0:99:99,0:.,137.24,.	0/0:482:482,0:.,668.19,.	0/0:42:42,0:.,58.22,.	0/0:45:45,0:.,62.38,.	0/0:57:57,0:.,79.02,.	0/0:46:46,0:.,63.77,.	0/0:226:226,0:.,313.3,.	0/0:122:122,0:.,169.13,.	0/0:100:100,0:.,138.63,.	0/0:44:44,0:.,61,.	0/0:25:25,0:.,34.66,.	0/0:155:155,0:.,214.88,.	0/0:48:48,0:.,66.54,.	0/0:155:155,0:.,214.88,.	0/0:33:33,0:.,45.75,.	0/0:93:93,0:.,128.93,.	0/0:60:60,0:.,83.18,.	0/0:47:47,0:.,65.16,.	./.:0:.,.:.,.,.	0/0:32:32,0:.,44.36,.	0/0:23:23,0:.,31.88,.	0/0:60:60,0:.,83.18,.	0/0:84:84,0:.,116.45,.	0/0:49:49,0:.,67.93,.	./.:0:.,.:.,.,.	0/0:52:52,0:.,72.09,.	0/0:96:96,0:.,133.08,.	./.:0:.,.:.,.,.	0/0:60:60,0:.,83.18,.	0/0:57:57,0:.,79.02,.	0/0:191:191,0:.,264.78,.	0/0:196:196,0:.,271.71,.	0/0:138:138,0:.,191.31,.	./.:0:.,.:.,.,.	./.:0:.,.:.,.,.	./.:0:.,.:.,.,.
1	8634	100	A	T	.	PASS	.	GT:DP:AD:GL	0/0:44:44,0:.,61,.	0/0:115:115,0:.,159.42,.	0/0:21:21,0:.,29.11,.	0/0:20:20,0:.,27.73,.	0/0:104:104,0:.,144.17,.	0/0:215:215,0:.,298.05,.	0/0:72:72,0:.,99.81,.	0/0:38:38,0:.,52.68,.	0/0:87:87,0:.,120.61,.	0/0:144:144,0:.,199.63,.	0/0:94:94,0:.,130.31,.	0/0:282:282,0:.,390.93,.	0/0:104:104,0:.,144.17,.	./.:0:.,.:.,.,.	0/0:117:117,0:.,162.2,.	0/0:45:45,0:.,62.38,.	0/0:89:89,0:.,123.38,.	0/0:189:189,0:.,262.01,.	./.:0:.,.:.,.,.	0/0:53:53,0:.,73.47,.	0/0:90:90,0:.,124.77,.	0/0:104:104,0:.,144.17,.	0/0:73:73,0:.,101.2,.	0/0:315:315,0:.,436.68,.	0/0:55:55,0:.,76.25,.	0/0:146:146,0:.,202.4,.	0/0:141:141,0:.,195.47,.	0/0:89:89,0:.,123.38,.	0/0:11:11,0:.,15.25,.	0/0:366:366,0:.,507.38,.	0/0:795:795,0:.,1102.1,.	0/0:49:49,0:.,67.93,.	0/0:86:86,0:.,119.22,.	./.:0:.,.:.,.,.	0/0:62:62,0:.,85.95,.	./.:0:.,.:.,.,.	./.:0:.,.:.,.,.	0/0:103:103,0:.,142.79,.	0/0:92:92,0:.,127.54,.	./.:0:.,.:.,.,.	1/1:42:0,42:.,58.22,.	./.:0:.,.:.,.,.	0/0:35:35,0:.,48.52,.	0/0:22:22,0:.,30.5,.	0/0:26:26,0:.,36.04,.	0/0:61:61,0:.,84.56,.	1/1:11:0,11:.,15.25,.	0/0:32:32,0:.,44.36,.	0/0:20:20,0:.,27.73,.	0/0:161:161,0:.,223.19,.	0/0:35:35,0:.,48.52,.	./.:0:.,.:.,.,.	./.:0:.,.:.,.,.	./.:0:.,.:.,.,.	./.:0:.,.:.,.,.	1/1:50:0,50:.,69.31,.	./.:0:.,.:.,.,.	1/1:20:0,20:.,27.73,.	./.:0:.,.:.,.,.	./.:0:.,.:.,.,.	1/1:149:0,149:.,206.56,.	1/1:166:0,166:.,230.12,.	0/0:81:81,0:.,112.29,.	0/0:69:69,0:.,95.65,.	0/0:146:146,0:.,202.4,.	0/0:56:56,0:.,77.63,.	0/0:31:31,0:.,42.98,.	0/0:82:82,0:.,113.68,.	0/0:17:17,0:.,23.57,.	0/0:28:28,0:.,38.82,.	./.:0:.,.:.,.,.	0/0:48:48,0:.,66.54,.	0/0:88:88,0:.,121.99,.	0/0:64:64,0:.,88.72,.	0/0:12:12,0:.,16.64,.	0/0:68:68,0:.,94.27,.	0/0:21:21,0:.,29.11,.	0/0:49:49,0:.,67.93,.	0/0:61:61,0:.,84.56,.	0/0:365:365,0:.,506,.	0/0:59:59,0:.,81.79,.	0/0:122:122,0:.,169.13,.	./.:0:.,.:.,.,.	0/0:187:187,0:.,259.24,.	./.:0:.,.:.,.,.	0/0:136:136,0:.,188.54,.	0/0:244:244,0:.,338.26,.	0/0:119:119,0:.,164.97,.	0/0:46:46,0:.,63.77,.	0/0:78:78,0:.,108.13,.	0/0:144:144,0:.,199.63,.	0/0:97:97,0:.,135.86,.	0/0:72:72,0:.,99.81,.	0/0:120:120,0:.,166.36,.	0/0:130:130,0:.,180.22,.	0/0:31:31,0:.,42.98,.	0/0:85:85,0:.,117.84,.	0/0:90:90,0:.,124.77,.	./.:0:.,.:.,.,.	1/1:25:0,25:.,34.66,.	0/0:39:39,0:.,54.07,.	0/0:68:68,0:.,94.27,.	0/0:186:186,0:.,257.85,.	0/0:82:82,0:.,113.68,.	0/0:120:120,0:.,166.36,.	0/0:499:499,0:.,691.76,.	0/0:140:140,0:.,194.08,.	0/0:215:215,0:.,298.05,.	0/0:168:168,0:.,232.9,.	0/0:16:16,0:.,22.18,.	0/0:308:308,0:.,426.98,.	0/0:86:86,0:.,119.22,.	0/0:63:63,0:.,87.34,.	./.:0:.,.:.,.,.	0/0:46:46,0:.,63.77,.	0/0:413:413,0:.,572.54,.	0/0:79:79,0:.,109.52,.	0/0:24:24,0:.,33.27,.	0/0:32:32,0:.,44.36,.	0/0:46:46,0:.,63.77,.	0/0:102:102,0:.,141.4,.	0/0:191:191,0:.,264.78,.	0/0:87:87,0:.,120.61,.	0/0:52:52,0:.,72.09,.	0/0:56:56,0:.,77.63,.	0/0:107:107,0:.,148.33,.	0/0:190:190,0:.,263.4,.	0/0:151:151,0:.,209.33,.	0/0:68:68,0:.,94.27,.	0/0:90:90,0:.,124.77,.	0/0:77:77,0:.,106.74,.	0/0:97:97,0:.,134.47,.	0/0:194:194,0:.,268.94,.
1	9444	109	A	G	.	PASS	.	GT:DP:AD:GL	0/0:110:110,0:.,152.49,.	0/0:22:22,0:.,30.5,.	./.:0:.,.:.,.,.	0/0:33:33,0:.,45.75,.	0/0:130:130,0:.,180.22,.	0/0:278:278,0:.,385.39,.	0/0:93:93,0:.,128.93,.	0/0:21:21,0:.,29.11,.	0/0:226:226,0:.,313.3,.	0/0:270:270,0:.,374.3,.	0/0:132:132,0:.,182.99,.	0/0:89:89,0:.,123.38,.	./.:0:.,.:.,.,.	0/0:73:73,0:.,101.2,.	0/0:22:22,0:.,30.5,.	0/0:27:27,0:.,37.43,.	0/0:114:114,0:.,158.04,.	0/0:166:166,0:.,231.51,.	./.:0:.,.:.,.,.	0/0:158:158,0:.,219.03,.	0/0:259:259,0:.,359.05,.	0/0:135:135,0:.,187.15,.	0/0:49:49,0:.,67.93,.	0/0:486:486,0:.,673.74,.	0/0:44:44,0:.,61,.	0/0:65:65,0:.,90.11,.	0/0:244:244,0:.,338.26,.	0/0:80:80,0:.,110.9,.	0/0:12:12,0:.,16.64,.	0/0:234:234,0:.,324.39,.	0/0:598:598,0:.,829,.	0/0:61:61,0:.,84.56,.	0/0:215:215,0:.,298.05,.	0/0:18:18,0:.,24.95,.	./.:0:.,.:.,.,.	0/0:41:41,0:.,56.84,.	0/0:13:13,0:.,18.02,.	0/0:132:132,0:.,182.99,.	0/0:113:113,0:.,156.65,.	./.:0:.,.:.,.,.	0/0:29:29,0:.,40.2,.	0/0:89:89,0:.,123.38,.	0/0:73:73,0:.,101.2,.	0/0:37:37,0:.,51.29,.	0/0:90:90,0:.,124.77,.	./.:0:.,.:.,.,.	0/0:10:10,0:.,13.86,.	0/0:21:21,0:.,29.11,.	0/0:41:41,0:.,56.84,.	0/0:115:115,0:.,159.42,.	0/0:310:310,0:.,429.75,.	0/0:45:45,0:.,62.38,.	0/0:34:34,0:.,47.13,.	0/0:74:74,0:.,102.59,.	0/0:72:72,0:.,99.81,.	0/0:65:65,0:.,90.11,.	0/0:25:25,0:.,34.66,.	./.:0:.,.:.,.,.	0/0:53:53,0:.,73.47,.	./.:0:.,.:.,.,.	./.:0:.,.:.,.,.	0/0:189:189,0:.,262.01,.	1/1:60:0,60:.,83.18,.	1/1:205:0,205:.,284.19,.	1/1:226:0,226:.,313.3,.	1/1:190:0,190:.,263.4,.	./.:0:.,.:.,.,.	1/1:28:0,28:.,38.82,.	0/0:86:86,0:.,119.22,.	0/0:21:21,0:.,29.11,.	0/0:50:50,0:.,69.31,.	0/0:17:17,0:.,23.57,.	0/0:264:264,0:.,365.98,.	0/0:29:29,0:.,40.2,.	0/0:110:110,0:.,152.49,.	0/0:63:63,0:.,87.34,.	0/0:23:23,0:.,31.88,.	./.:0:.,.:.,.,.	0/0:99:99,0:.,137.24,.	0/0:292:292,0:.,404.8,.	./.:0:.,.:.,.,.	0/0:155:155,0:.,214.88,.	0/0:71:71,0:.,98.43,.	0/0:50:50,0:.,69.31,.	0/0:40:40,0:.,55.45,.	0/0:143:143,0:.,198.24,.	0/0:214:214,0:.,296.67,.	0/0:177:177,0:.,245.37,.	0/0:61:61,0:.,84.56,.	0/0:22:22,0:.,30.5,.	0/0:193:193,0:.,267.55,.	0/0:42:42,0:.,58.22,.	0/0:229:229,0:.,317.46,.	0/0:54:54,0:.,74.86,.	0/0:165:165,0:.,228.74,.	./.:0:.,.:.,.,.	0/0:80:80,0:.,110.9,.	0/0:59:59,0:.,81.79,.	0/0:356:356,0:.,493.52,.	0/0:83:83,0:.,115.06,.	./.:0:.,.:.,.,.	0/0:40:40,0:.,55.45,.	0/0:123:123,0:.,170.51,.	0/0:91:91,0:.,126.15,.	0/0:183:183,0:.,253.69,.	0/0:359:359,0:.,499.07,.	0/0:140:140,0:.,194.08,.	0/0:107:107,0:.,148.33,.	0/0:156:156,0:.,216.26,.	0/0:46:46,0:.,63.77,.	0/0:198:198,0:.,274.49,.	0/0:70:70,0:.,97.04,.	0/0:192:192,0:.,266.17,.	0/0:190:190,0:.,263.4,.	0/0:98:98,0:.,135.86,.	0/0:136:136,0:.,188.54,.	0/0:155:155,0:.,214.88,.	0/0:26:26,0:.,36.04,.	0/0:61:61,0:.,84.56,.	0/0:107:107,0:.,148.33,.	0/0:185:185,0:.,256.46,.	0/1:90:41,49:.,124.77,.	0/0:99:99,0:.,137.24,.	0/0:32:32,0:.,44.36,.	0/0:90:90,0:.,124.77,.	0/0:180:180,0:.,249.53,.	0/0:96:96,0:.,133.08,.	0/0:46:46,0:.,63.77,.	0/0:102:102,0:.,141.4,.	0/0:67:67,0:.,92.88,.	0/0:40:40,0:.,55.45,.	0/0:52:52,0:.,72.09,.	0/0:32:32,0:.,44.36,.
1	10030	116	T	C	.	PASS	.	GT:DP:AD:GL	0/0:63:63,0:.,87.34,.	./.:0:.,.:.,.,.	./.:0:.,.:.,.,.	./.:0:.,.:.,.,.	0/0:125:125,0:.,173.29,.	0/0:198:198,0:.,274.49,.	0/0:140:140,0:.,194.08,.	0/0:16:16,0:.,22.18,.	0/0:157:157,0:.,217.65,.	0/0:199:199,0:.,275.87,.	0/0:125:125,0:.,173.29,.	0/0:75:75,0:.,103.97,.	0/0:85:85,0:.,117.84,.	0/0:119:119,0:.,164.97,.	0/0:60:60,0:.,83.18,.	0/0:43:43,0:.,59.61,.	0/0:84:84,0:.,116.45,.	0/0:38:38,0:.,52.68,.	0/0:41:41,0:.,56.84,.	1/0:117:68,49:.,162.2,.	0/0:198:198,0:.,274.49,.	0/0:161:161,0:.,223.19,.	0/0:148:148,0:.,205.17,.	0/0:247:247,0:.,342.41,.	0/0:120:120,0:.,166.36,.	0/0:124:124,0:.,171.9,.	0/0:131:131,0:.,181.6,.	0/0:28:28,0:.,38.82,.	0/0:32:32,0:.,44.36,.	0/0:93:93,0:.,128.93,.	0/0:659:659,0:.,913.57,.	0/0:51:51,0:.,70.7,.	0/0:60:60,0:.,83.18,.	./.:0:.,.:.,.,.	0/0:78:78,0:.,108.13,.	0/0:20:20,0:.,27.73,.	0/0:26:26,0:.,36.04,.	0/0:37:37,0:.,51.29,.	0/0:76:76,0:.,105.36,.	0/0:27:27,0:.,37.43,.	./.:0:.,.:.,.,.	./.:0:.,.:.,.,.	0/0:39:39,0:.,54.07,.	0/0:38:38,0:.,52.68,.	0/0:24:24,0:.,33.27,.	0/0:122:122,0:.,169.13,.	./.:0:.,.:.,.,.	0/0:25:25,0:.,34.66,.	0/0:12:12,0:.,16.64,.	0/0:109:109,0:.,151.11,.	0/0:81:81,0:.,112.29,.	0/0:188:188,0:.,260.62,.	0/0:195:195,0:.,270.33,.	0/0:140:140,0:.,194.08,.	0/0:48:48,0:.,66.54,.	0/0:16:16,0:.,22.18,.	0/0:35:35,0:.,48.52,.	./.:0:.,.:.,.,.	0/0:76:76,0:.,105.36,.	./.:0:.,.:.,.,.	./.:0:.,.:.,.,.	./.:0:.,.:.,.,.	0/0:50:50,0:.,69.31,.	0/0:95:95,0:.,131.7,.	0/0:243:243,0:.,336.87,.	0/0:200:200,0:.,277.26,.	0/0:135:135,0:.,187.15,.	0/0:42:42,0:.,58.22,.	0/0:34:34,0:.,47.13,.	0/0:65:65,0:.,90.11,.	0/0:62:62,0:.,85.95,.	0/0:68:68,0:.,94.27,.	0/0:223:223,0:.,309.14,.	0/0:153:153,0:.,212.1,.	0/0:197:197,0:.,273.1,.	0/0:51:51,0:.,70.7,.	./.:0:.,.:.,.,.	0/0:156:156,0:.,216.26,.	0/0:153:153,0:.,212.1,.	0/0:180:180,0:.,249.53,.	0/0:47:47,0:.,65.16,.	./.:0:.,.:.,.,.	0/0:61:61,0:.,84.56,.	0/0:352:352,0:.,487.98,.	0/0:51:51,0:.,70.7,.	./.:0:.,.:.,.,.	0/0:113:113,0:.,156.65,.	0/0:51:51,0:.,70.7,.	0/0:26:26,0:.,36.04,.	0/0:62:62,0:.,85.95,.	0/0:107:107,0:.,148.33,.	./.:0:.,.:.,.,.	1/0:88:25,63:.,121.99,.	0/0:25:25,0:.,34.66,.	./.:0:.,.:.,.,.	0/0:45:45,0:.,62.38,.	0/0:75:75,0:.,103.97,.	0/0:34:34,0:.,47.13,.	0/0:313:313,0:.,433.91,.	./.:0:.,.:.,.,.	./.:0:.,.:.,.,.	0/0:137:137,0:.,189.92,.	0/0:71:71,0:.,98.43,.	0/0:230:230,0:.,318.85,.	0/0:147:147,0:.,203.79,.	0/0:607:607,0:.,841.48,.	0/0:134:134,0:.,185.76,.	0/0:183:183,0:.,253.69,.	0/0:105:105,0:.,145.56,.	0/0:39:39,0:.,54.07,.	0/0:201:201,0:.,278.65,.	0/0:57:57,0:.,79.02,.	0/0:126:126,0:.,174.67,.	0/0:97:97,0:.,135.86,.	0/0:55:55,0:.,76.25,.	./.:0:.,.:.,.,.	0/0:22:22,0:.,30.5,.	./.:0:.,.:.,.,.	0/0:14:14,0:.,19.41,.	0/0:134:134,0:.,185.76,.	0/0:196:196,0:.,271.71,.	0/0:168:168,0:.,232.9,.	0/0:33:33,0:.,45.75,.	0/0:161:161,0:.,223.19,.	0/0:18:18,0:.,24.95,.	0/0:14:14,0:.,19.41,.	0/0:99:99,0:.,137.24,.	0/0:69:69,0:.,95.65,.	0/0:15:15,0:.,20.79,.	0/0:83:83,0:.,115.06,.	0/0:106:106,0:.,146.95,.	0/0:138:138,0:.,191.31,.	0/0:57:57,0:.,79.02,.
1	12642	146	T	C	.	PASS	.	GT:DP:AD:GL	0/0:50:50,0:.,69.31,.	1/0:51:20,31:.,70.7,.	0/0:37:37,0:.,51.29,.	1/1:111:0,111:.,153.88,.	1/0:144:98,46:.,199.63,.	0/0:219:219,0:.,303.6,.	0/0:131:131,0:.,181.6,.	0/0:37:37,0:.,51.29,.	0/0:241:241,0:.,334.1,.	1/0:289:167,122:.,400.64,.	1/0:146:97,49:.,202.4,.	1/0:55:42,13:.,76.25,.	1/0:42:16,26:.,58.22,.	./.:0:.,.:.,.,.	1/0:74:32,42:.,102.59,.	1/1:111:0,111:.,153.88,.	0/0:55:55,0:.,76.25,.	0/0:136:136,0:.,188.54,.	1/0:91:47,44:.,126.15,.	0/0:231:231,0:.,320.23,.	0/0:127:127,0:.,176.06,.	0/0:78:78,0:.,108.13,.	0/0:53:53,0:.,73.47,.	0/0:518:518,0:.,718.1,.	0/0:201:201,0:.,278.65,.	0/0:162:162,0:.,224.58,.	0/0:116:116,0:.,160.81,.	0/0:141:141,0:.,195.47,.	./.:0:.,.:.,.,.	0/0:250:250,0:.,346.57,.	0/0:817:817,0:.,1132.6,.	1/1:15:0,15:.,20.79,.	0/0:236:236,0:.,327.17,.	0/0:28:28,0:.,38.82,.	0/0:74:74,0:.,102.59,.	0/0:15:15,0:.,20.79,.	0/0:26:26,0:.,36.04,.	1/0:75:48,27:.,103.97,.	0/0:80:80,0:.,110.9,.	0/0:117:117,0:.,162.2,.	0/0:143:143,0:.,198.24,.	1/1:134:0,134:.,185.76,.	0/0:61:61,0:.,84.56,.	0/0:15:15,0:.,20.79,.	0/0:68:68,0:.,94.27,.	0/0:42:42,0:.,58.22,.	1/1:14:0,14:.,19.41,.	0/0:22:22,0:.,30.5,.	./.:0:.,.:.,.,.	1/0:183:97,86:.,253.69,.	1/0:69:33,36:.,95.65,.	1/0:201:145,56:.,278.65,.	1/0:275:156,119:.,381.23,.	1/1:129:0,129:.,178.83,.	0/0:79:79,0:.,109.52,.	0/0:55:55,0:.,76.25,.	1/1:73:0,73:.,101.2,.	1/0:207:106,101:.,286.96,.	./.:0:.,.:.,.,.	0/0:41:41,0:.,56.84,.	0/0:198:198,0:.,274.49,.	./.:57:.,.:.,.,.	0/0:38:38,0:.,52.68,.	0/0:206:206,0:.,285.58,.	0/0:178:178,0:.,246.76,.	0/0:285:285,0:.,396.48,.	./.:0:.,.:.,.,.	0/0:77:77,0:.,106.74,.	0/0:62:62,0:.,85.95,.	1/0:43:33,10:.,59.61,.	0/0:28:28,0:.,38.82,.	0/0:36:36,0:.,49.91,.	0/0:122:122,0:.,169.13,.	0/0:205:205,0:.,284.19,.	0/0:49:49,0:.,67.93,.	0/0:15:15,0:.,20.79,.	1/0:44:31,13:.,61,.	./.:0:.,.:.,.,.	1/0:121:59,62:.,167.74,.	0/0:271:271,0:.,375.69,.	0/0:77:77,0:.,106.74,.	0/0:108:108,0:.,149.72,.	0/0:164:164,0:.,227.35,.	0/0:110:110,0:.,152.49,.	0/0:86:86,0:.,119.22,.	1/1:175:0,175:.,242.6,.	1/0:274:157,117:.,381.23,.	0/0:104:104,0:.,144.17,.	1/1:36:0,36:.,49.91,.	1/0:83:21,62:.,115.06,.	1/0:181:96,85:.,250.92,.	1/0:75:43,32:.,103.97,.	0/0:56:56,0:.,77.63,.	0/0:30:30,0:.,41.59,.	0/0:143:143,0:.,198.24,.	0/0:101:101,0:.,140.02,.	1/0:54:26,28:.,74.86,.	0/0:95:95,0:.,131.7,.	0/0:456:456,0:.,632.15,.	1/1:40:0,40:.,55.45,.	0/0:112:112,0:.,155.26,.	0/0:87:87,0:.,120.61,.	0/0:232:232,0:.,321.62,.	0/0:184:184,0:.,255.08,.	0/0:167:167,0:.,231.51,.	0/0:370:370,0:.,512.93,.	0/0:98:98,0:.,135.86,.	0/0:225:225,0:.,311.92,.	0/0:147:147,0:.,203.79,.	0/0:120:120,0:.,166.36,.	0/0:222:222,0:.,307.76,.	0/0:180:180,0:.,249.53,.	0/0:118:118,0:.,163.58,.	0/0:85:85,0:.,117.84,.	1/0:27:18,9:.,37.43,.	0/0:296:296,0:.,410.34,.	1/0:30:21,9:.,41.59,.	0/0:56:56,0:.,77.63,.	0/0:47:47,0:.,65.16,.	0/0:170:170,0:.,235.67,.	0/0:196:196,0:.,271.71,.	0/0:154:154,0:.,213.49,.	0/0:107:107,0:.,148.33,.	0/0:89:89,0:.,123.38,.	0/0:141:141,0:.,195.47,.	0/0:26:26,0:.,36.04,.	0/0:148:148,0:.,205.17,.	0/0:25:25,0:.,34.66,.	0/0:133:133,0:.,184.38,.	0/0:98:98,0:.,135.86,.	0/0:38:38,0:.,52.68,.	0/0:300:300,0:.,415.89,.	0/0:134:134,0:.,185.76,.
1	13386	154	T	C	.	PASS	.	GT:DP:AD:GL	0/0:82:82,0:.,113.68,.	0/0:48:48,0:.,66.54,.	./.:0:.,.:.,.,.	0/0:58:58,0:.,80.41,.	0/0:39:39,0:.,54.07,.	0/0:200:200,0:.,277.26,.	0/0:145:145,0:.,201.01,.	0/0:37:37,0:.,51.29,.	0/0:127:127,0:.,176.06,.	0/0:191:191,0:.,264.78,.	0/0:129:129,0:.,178.83,.	0/0:82:82,0:.,113.68,.	./.:0:.,.:.,.,.	./.:0:.,.:.,.,.	0/0:34:34,0:.,47.13,.	0/0:80:80,0:.,110.9,.	0/0:78:78,0:.,108.13,.	0/0:55:55,0:.,76.25,.	0/0:33:33,0:.,45.75,.	0/0:186:186,0:.,257.85,.	0/0:170:170,0:.,235.67,.	0/0:227:227,0:.,314.69,.	0/0:92:92,0:.,127.54,.	0/0:206:206,0:.,285.58,.	0/0:168:168,0:.,232.9,.	0/0:129:129,0:.,178.83,.	0/0:174:174,0:.,241.22,.	0/0:79:79,0:.,109.52,.	./.:0:.,.:.,.,.	0/0:131:131,0:.,181.6,.	./.:0:.,.:.,.,.	./.:0:.,.:.,.,.	0/0:83:83,0:.,115.06,.	0/0:13:13,0:.,18.02,.	0/0:18:18,0:.,24.95,.	./.:0:.,.:.,.,.	0/0:48:48,0:.,66.54,.	0/0:154:154,0:.,213.49,.	0/0:75:75,0:.,103.97,.	./.:0:.,.:.,.,.	0/0:182:182,0:.,252.31,.	0/0:109:109,0:.,151.11,.	0/0:55:55,0:.,76.25,.	0/0:78:78,0:.,108.13,.	0/0:45:45,0:.,62.38,.	0/0:28:28,0:.,38.82,.	./.:0:.,.:.,.,.	0/0:15:15,0:.,20.79,.	0/0:35:35,0:.,48.52,.	0/0:107:107,0:.,148.33,.	./.:0:.,.:.,.,.	0/0:83:83,0:.,115.06,.	./.:0:.,.:.,.,.	0/0:174:174,0:.,241.22,.	1/0:102:29,73:.,141.4,.	0/0:150:150,0:.,207.94,.	0/0:84:84,0:.,116.45,.	0/0:211:211,0:.,292.51,.	./.:0:.,.:.,.,.	0/0:55:55,0:.,76.25,.	0/0:81:81,0:.,112.29,.	0/0:30:30,0:.,41.59,.	./.:0:.,.:.,.,.	0/0:69:69,0:.,95.65,.	0/0:237:237,0:.,328.55,.	0/0:135:135,0:.,187.15,.	0/0:70:70,0:.,97.04,.	0/0:48:48,0:.,66.54,.	0/0:92:92,0:.,127.54,.	1/0:152:94,58:.,210.72,.	0/0:22:22,0:.,30.5,.	0/0:22:22,0:.,30.5,.	0/0:106:106,0:.,146.95,.	0/0:231:231,0:.,320.23,.	0/0:118:118,0:.,163.58,.	0/0:71:71,0:.,98.43,.	./.:0:.,.:.,.,.	0/0:66:66,0:.,91.5,.	0/0:30:30,0:.,41.59,.	0/0:180:180,0:.,249.53,.	./.:0:.,.:.,.,.	0/0:48:48,0:.,66.54,.	0/0:48:48,0:.,66.54,.	0/0:101:101,0:.,140.02,.	0/0:58:58,0:.,80.41,.	0/0:50:50,0:.,69.31,.	./.:0:.,.:.,.,.	0/0:75:75,0:.,103.97,.	./.:0:.,.:.,.,.	./.:0:.,.:.,.,.	0/0:25:25,0:.,34.66,.	0/0:78:78,0:.,108.13,.	0/0:48:48,0:.,66.54,.	0/0:85:85,0:.,117.84,.	0/0:96:96,0:.,133.08,.	0/0:12:12,0:.,16.64,.	0/0:37:37,0:.,51.29,.	0/0:24:24,0:.,33.27,.	0/0:565:565,0:.,783.26,.	./.:0:.,.:.,.,.	./.:0:.,.:.,.,.	0/0:80:80,0:.,110.9,.	1/0:231:151,80:.,320.23,.	0/0:244:244,0:.,338.26,.	0/0:58:58,0:.,80.41,.	0/0:589:589,0:.,816.53,.	0/0:142:142,0:.,196.85,.	0/0:218:218,0:.,302.21,.	0/0:79:79,0:.,109.52,.	0/0:54:54,0:.,74.86,.	1/1:123:0,123:.,170.51,.	0/0:57:57,0:.,79.02,.	0/0:148:148,0:.,205.17,.	0/0:183:183,0:.,253.69,.	./.:0:.,.:.,.,.	0/0:67:67,0:.,92.88,.	0/0:97:97,0:.,134.47,.	0/0:21:21,0:.,29.11,.	./.:23:.,.:.,.,.	0/0:130:130,0:.,180.22,.	0/0:133:133,0:.,184.38,.	0/0:115:115,0:.,159.42,.	0/0:153:153,0:.,212.1,.	0/0:51:51,0:.,70.7,.	0/0:126:126,0:.,174.67,.	0/0:55:55,0:.,76.25,.	0/0:168:168,0:.,232.9,.	0/0:59:59,0:.,81.79,.	0/0:94:94,0:.,130.31,.	0/0:53:53,0:.,73.47,.	0/0:65:65,0:.,90.11,.	0/0:118:118,0:.,163.58,.	0/0:90:90,0:.,124.77,.
1	14342	165	C	T	.	PASS	.	GT:DP:AD:GL	0/0:77:77,0:.,106.74,.	0/0:126:126,0:.,174.67,.	0/0:61:61,0:.,84.56,.	./.:0:.,.:.,.,.	0/0:55:55,0:.,76.25,.	0/0:57:57,0:.,79.02,.	0/0:25:25,0:.,34.66,.	0/0:14:14,0:.,19.41,.	0/0:209:209,0:.,289.74,.	0/0:233:233,0:.,323.01,.	0/0:130:130,0:.,180.22,.	0/0:120:120,0:.,166.36,.	./.:0:.,.:.,.,.	0/0:25:25,0:.,34.66,.	./.:0:.,.:.,.,.	0/0:69:69,0:.,95.65,.	0/0:69:69,0:.,95.65,.	0/0:249:249,0:.,345.19,.	./.:0:.,.:.,.,.	./.:0:.,.:.,.,.	0/0:58:58,0:.,80.41,.	0/0:97:97,0:.,134.47,.	0/0:53:53,0:.,73.47,.	0/0:145:145,0:.,201.01,.	0/0:179:179,0:.,248.15,.	0/0:41:41,0:.,56.84,.	./.:0:.,.:.,.,.	./.:0:.,.:.,.,.	./.:0:.,.:.,.,.	./.:0:.,.:.,.,.	0/0:456:456,0:.,632.15,.	0/0:41:41,0:.,56.84,.	0/0:166:166,0:.,230.12,.	0/0:54:54,0:.,74.86,.	0/0:22:22,0:.,30.5,.	./.:0:.,.:.,.,.	./.:0:.,.:.,.,.	0/0:117:117,0:.,162.2,.	0/0:138:138,0:.,191.31,.	0/0:79:79,0:.,109.52,.	0/0:51:51,0:.,70.7,.	0/0:58:58,0:.,80.41,.	0/0:34:34,0:.,47.13,.	0/0:48:48,0:.,66.54,.	0/0:52:52,0:.,72.09,.	./.:0:.,.:.,.,.	./.:0:.,.:.,.,.	0/0:31:31,0:.,42.98,.	./.:0:.,.:.,.,.	0/0:111:111,0:.,153.88,.	0/0:31:31,0:.,42.98,.	0/0:63:63,0:.,87.34,.	0/0:77:77,0:.,106.74,.	0/0:79:79,0:.,109.52,.	0/0:61:61,0:.,84.56,.	0/0:101:101,0:.,140.02,.	0/0:17:17,0:.,23.57,.	0/0:80:80,0:.,110.9,.	0/0:20:20,0:.,27.73,.	0/0:60:60,0:.,83.18,.	./.:0:.,.:.,.,.	./.:0:.,.:.,.,.	0/0:60:60,0:.,83.18,.	0/1:178:61,117:.,246.76,.	1/1:62:0,62:.,85.95,.	0/0:267:267,0:.,370.14,.	./.:0:.,.:.,.,.	0/0:116:116,0:.,160.81,.	1/1:16:0,16:.,22.18,.	0/0:91:91,0:.,126.15,.	0/0:179:179,0:.,248.15,.	0/0:50:50,0:.,69.31,.	0/0:154:154,0:.,213.49,.	0/0:61:61,0:.,84.56,.	0/0:97:97,0:.,134.47,.	0/0:52:52,0:.,72.09,.	./.:0:.,.:.,.,.	./.:0:.,.:.,.,.	0/0:19:19,0:.,26.34,.	0/0:221:221,0:.,306.37,.	0/0:122:122,0:.,169.13,.	./.:0:.,.:.,.,.	./.:0:.,.:.,.,.	./.:0:.,.:.,.,.	0/0:15:15,0:.,20.79,.	0/0:374:374,0:.,518.47,.	0/0:189:189,0:.,262.01,.	0/0:76:76,0:.,105.36,.	0/0:16:16,0:.,22.18,.	0/0:81:81,0:.,112.29,.	0/0:136:136,0:.,188.54,.	0/0:98:98,0:.,135.86,.	0/0:163:163,0:.,225.97,.	./.:0:.,.:.,.,.	0/0:48:48,0:.,66.54,.	./.:0:.,.:.,.,.	./.:0:.,.:.,.,.	0/0:93:93,0:.,128.93,.	0/0:375:375,0:.,519.86,.	0/0:48:48,0:.,66.54,.	0/0:23:23,0:.,31.88,.	0/0:111:111,0:.,153.88,.	0/0:214:214,0:.,296.67,.	0/0:113:113,0:.,156.65,.	0/0:145:145,0:.,201.01,.	0/0:542:542,0:.,751.37,.	0/0:321:321,0:.,445,.	0/0:222:222,0:.,307.76,.	0/0:83:83,0:.,115.06,.	0/0:46:46,0:.,63.77,.	0/1:233:129,104:.,323.01,.	0/0:63:63,0:.,87.34,.	0/0:191:191,0:.,264.78,.	0/0:196:196,0:.,273.1,.	0/0:62:62,0:.,85.95,.	0/0:237:237,0:.,328.55,.	0/0:27:27,0:.,37.43,.	0/0:56:56,0:.,77.63,.	0/0:51:51,0:.,70.7,.	0/0:67:67,0:.,92.88,.	0/0:59:59,0:.,81.79,.	0/0:200:200,0:.,277.26,.	0/0:39:39,0:.,54.07,.	0/0:30:30,0:.,41.59,.	0/0:96:96,0:.,133.08,.	0/0:93:93,0:.,128.93,.	0/1:72:44,28:.,99.81,.	0/0:152:152,0:.,210.72,.	0/1:125:80,45:.,173.29,.	0/0:69:69,0:.,95.65,.	0/0:97:97,0:.,134.47,.	0/0:309:309,0:.,428.36,.	0/0:57:57,0:.,79.02,.
1	16230	187	T	A	.	PASS	.	GT:DP:AD:GL	0/0:16:16,0:.,22.18,.	./.:0:.,.:.,.,.	0/0:20:20,0:.,27.73,.	0/0:24:24,0:.,33.27,.	0/0:57:57,0:.,79.02,.	0/0:56:56,0:.,77.63,.	0/0:54:54,0:.,74.86,.	0/0:61:61,0:.,84.56,.	0/0:70:70,0:.,97.04,.	./.:0:.,.:.,.,.	0/0:105:105,0:.,145.56,.	0/0:59:59,0:.,81.79,.	0/0:37:37,0:.,51.29,.	0/0:30:30,0:.,41.59,.	./.:0:.,.:.,.,.	0/0:32:32,0:.,44.36,.	0/0:39:39,0:.,54.07,.	./.:0:.,.:.,.,.	0/0:90:90,0:.,124.77,.	0/0:85:85,0:.,117.84,.	0/0:127:127,0:.,176.06,.	./.:0:.,.:.,.,.	0/0:49:49,0:.,67.93,.	./.:0:.,.:.,.,.	0/0:170:170,0:.,237.06,.	0/0:133:133,0:.,184.38,.	0/0:150:150,0:.,207.94,.	./.:0:.,.:.,.,.	./.:0:.,.:.,.,.	1/0:219:81,138:.,303.6,.	0/0:459:459,0:.,636.31,.	0/0:53:53,0:.,73.47,.	./.:0:.,.:.,.,.	0/0:13:13,0:.,18.02,.	0/0:41:41,0:.,56.84,.	./.:0:.,.:.,.,.	./.:0:.,.:.,.,.	0/0:40:40,0:.,55.45,.	./.:0:.,.:.,.,.	0/0:33:33,0:.,45.75,.	0/0:21:21,0:.,29.11,.	0/0:12:12,0:.,16.64,.	0/0:36:36,0:.,49.91,.	./.:0:.,.:.,.,.	0/0:67:67,0:.,92.88,.	0/0:82:82,0:.,113.68,.	0/0:59:59,0:.,81.79,.	./.:0:.,.:.,.,.	./.:0:.,.:.,.,.	0/0:66:66,0:.,91.5,.	0/0:23:23,0:.,31.88,.	0/0:41:41,0:.,56.84,.	0/0:219:219,0:.,303.6,.	0/0:56:56,0:.,77.63,.	./.:0:.,.:.,.,.	0/0:38:38,0:.,52.68,.	0/0:31:31,0:.,42.98,.	0/0:114:114,0:.,158.04,.	0/0:39:39,0:.,54.07,.	0/0:15:15,0:.,20.79,.	./.:0:.,.:.,.,.	0/0:115:115,0:.,159.42,.	0/0:97:97,0:.,134.47,.	0/0:133:133,0:.,184.38,.	0/0:62:62,0:.,85.95,.	0/0:156:156,0:.,216.26,.	0/0:71:71,0:.,98.43,.	0/0:11:11,0:.,15.25,.	0/0:31:31,0:.,42.98,.	0/0:30:30,0:.,41.59,.	0/0:73:73,0:.,101.2,.	0/0:119:119,0:.,164.97,.	0/0:269:269,0:.,372.91,.	0/0:345:345,0:.,478.27,.	0/0:137:137,0:.,189.92,.	0/0:84:84,0:.,116.45,.	0/0:21:21,0:.,29.11,.	0/0:20:20,0:.,27.73,.	./.:0:.,.:.,.,.	0/0:232:232,0:.,321.62,.	./.:0:.,.:.,.,.	./.:60:.,.:.,.,.	0/0:47:47,0:.,65.16,.	0/0:37:37,0:.,51.29,.	1/0:52:20,32:.,72.09,.	./.:0:.,.:.,.,.	0/0:59:59,0:.,81.79,.	0/0:55:55,0:.,76.25,.	0/0:48:48,0:.,66.54,.	./.:0:.,.:.,.,.	0/0:76:76,0:.,105.36,.	0/0:73:73,0:.,101.2,.	0/0:37:37,0:.,51.29,.	./.:0:.,.:.,.,.	./.:0:.,.:.,.,.	0/0:68:68,0:.,94.27,.	0/0:64:64,0:.,88.72,.	./.:0:.,.:.,.,.	0/0:200:200,0:.,277.26,.	0/0:40:40,0:.,55.45,.	./.:0:.,.:.,.,.	0/0:74:74,0:.,102.59,.	0/0:43:43,0:.,59.61,.	0/0:47:47,0:.,65.16,.	0/0:41:41,0:.,56.84,.	0/0:427:427,0:.,591.95,.	0/0:39:39,0:.,54.07,.	0/0:61:61,0:.,84.56,.	0/0:74:74,0:.,102.59,.	0/0:14:14,0:.,19.41,.	./.:0:.,.:.,.,.	./.:0:.,.:.,.,.	0/0:91:91,0:.,126.15,.	0/0:120:120,0:.,166.36,.	0/0:115:115,0:.,159.42,.	./.:0:.,.:.,.,.	1/1:43:0,43:.,59.61,.	./.:0:.,.:.,.,.	0/0:53:53,0:.,73.47,.	0/0:216:216,0:.,299.44,.	0/0:78:78,0:.,108.13,.	0/0:56:56,0:.,77.63,.	0/0:90:90,0:.,124.77,.	0/0:35:35,0:.,48.52,.	0/0:152:152,0:.,210.72,.	0/0:13:13,0:.,18.02,.	0/0:65:65,0:.,90.11,.	./.:0:.,.:.,.,.	0/0:125:125,0:.,173.29,.	0/0:73:73,0:.,101.2,.	0/0:55:55,0:.,76.25,.	0/0:97:97,0:.,134.47,.	0/0:152:152,0:.,210.72,.
1	16749	193	A	T	.	PASS	.	GT:DP:AD:GL	0/0:37:37,0:.,51.29,.	0/0:83:83,0:.,115.06,.	0/0:97:97,0:.,134.47,.	./.:0:.,.:.,.,.	0/0:201:201,0:.,278.65,.	0/0:248:248,0:.,343.8,.	0/0:99:99,0:.,137.24,.	0/0:26:26,0:.,36.04,.	0/0:171:171,0:.,237.06,.	0/0:248:248,0:.,343.8,.	0/0:136:136,0:.,188.54,.	0/0:238:238,0:.,329.94,.	0/0:98:98,0:.,135.86,.	0/0:61:61,0:.,84.56,.	0/0:205:205,0:.,284.19,.	0/0:43:43,0:.,59.61,.	0/0:161:161,0:.,223.19,.	1/1:179:0,179:.,248.15,.	0/0:55:55,0:.,76.25,.	0/1:157:60,97:.,217.65,.	0/1:127:39,88:.,177.45,.	0/0:86:86,0:.,119.22,.	0/1:83:41,42:.,115.06,.	0/0:375:375,0:.,519.86,.	0/1:121:58,63:.,167.74,.	0/1:60:31,29:.,83.18,.	0/0:169:169,0:.,234.28,.	0/1:72:46,26:.,99.81,.	0/0:52:52,0:.,72.09,.	0/0:256:256,0:.,354.89,.	0/0:637:637,0:.,883.07,.	0/0:83:83,0:.,115.06,.	0/0:405:405,0:.,561.45,.	0/0:21:21,0:.,29.11,.	0/0:61:61,0:.,84.56,.	0/0:32:32,0:.,44.36,.	0/0:19:19,0:.,26.34,.	0/0:39:39,0:.,54.07,.	0/0:138:138,0:.,191.31,.	0/0:134:134,0:.,185.76,.	0/0:94:94,0:.,130.31,.	0/0:37:37,0:.,51.29,.	0/0:67:67,0:.,92.88,.	0/0:47:47,0:.,65.16,.	0/0:57:57,0:.,79.02,.	0/0:156:156,0:.,216.26,.	0/0:37:37,0:.,51.29,.	./.:0:.,.:.,.,.	./.:0:.,.:.,.,.	0/0:167:167,0:.,231.51,.	0/0:57:57,0:.,79.02,.	0/0:119:119,0:.,164.97,.	0/0:217:217,0:.,300.83,.	0/0:83:83,0:.,115.06,.	0/0:72:72,0:.,99.81,.	0/0:90:90,0:.,124.77,.	0/0:227:227,0:.,314.69,.	0/0:166:166,0:.,230.12,.	0/0:65:65,0:.,90.11,.	0/0:78:78,0:.,108.13,.	0/0:79:79,0:.,109.52,.	0/0:10:10,0:.,13.86,.	0/0:46:46,0:.,63.77,.	0/0:117:117,0:.,162.2,.	0/0:204:204,0:.,282.8,.	0/0:94:94,0:.,130.31,.	./.:0:.,.:.,.,.	0/0:134:134,0:.,185.76,.	0/0:49:49,0:.,67.93,.	0/0:98:98,0:.,135.86,.	0/0:115:115,0:.,159.42,.	0/0:25:25,0:.,34.66,.	0/0:201:201,0:.,278.65,.	0/0:313:313,0:.,433.91,.	0/0:288:288,0:.,399.25,.	0/0:121:121,0:.,167.74,.	0/0:36:36,0:.,49.91,.	0/0:55:55,0:.,76.25,.	0/0:53:53,0:.,73.47,.	0/0:282:282,0:.,390.93,.	./.:0:.,.:.,.,.	0/0:28:28,0:.,38.82,.	0/0:77:77,0:.,106.74,.	0/0:21:21,0:.,29.11,.	0/0:14:14,0:.,19.41,.	0/0:148:148,0:.,205.17,.	0/0:264:264,0:.,365.98,.	0/0:120:120,0:.,166.36,.	0/0:37:37,0:.,51.29,.	./.:0:.,.:.,.,.	0/0:89:89,0:.,123.38,.	0/0:99:99,0:.,137.24,.	0/0:152:152,0:.,210.72,.	0/0:91:91,0:.,126.15,.	0/0:153:153,0:.,212.1,.	0/0:109:109,0:.,151.11,.	0/0:64:64,0:.,88.72,.	0/0:53:53,0:.,73.47,.	0/0:488:488,0:.,676.51,.	0/0:92:92,0:.,127.54,.	1/1:55:0,55:.,76.25,.	0/0:142:142,0:.,196.85,.	0/1:197:100,97:.,273.1,.	0/1:151:86,65:.,210.72,.	0/0:30:30,0:.,41.59,.	0/1:353:208,145:.,490.75,.	./.:151:.,.:.,.,.	./.:97:.,.:.,.,.	0/1:67:46,21:.,92.88,.	0/0:58:58,0:.,80.41,.	0/0:152:152,0:.,210.72,.	0/0:76:76,0:.,105.36,.	0/1:225:116,109:.,311.92,.	0/1:159:62,97:.,220.42,.	./.:0:.,.:.,.,.	0/1:216:85,131:.,299.44,.	0/0:121:121,0:.,167.74,.	0/0:18:18,0:.,24.95,.	0/0:26:26,0:.,36.04,.	0/0:140:140,0:.,194.08,.	0/0:206:206,0:.,285.58,.	0/0:204:204,0:.,282.8,.	0/0:74:74,0:.,102.59,.	0/0:153:153,0:.,212.1,.	0/0:136:136,0:.,188.54,.	0/0:82:82,0:.,113.68,.	0/0:86:86,0:.,119.22,.	0/0:203:203,0:.,281.42,.	0/0:165:165,0:.,228.74,.	0/0:91:91,0:.,126.15,.	0/0:111:111,0:.,153.88,.	0/0:172:172,0:.,238.44,.	0/0:99:99,0:.,137.24,.
1	18031	208	C	T	.	PASS	.	GT:DP:AD:GL	0/0:69:69,0:.,95.65,.	0/0:124:124,0:.,171.9,.	0/0:62:62,0:.,85.95,.	0/0:101:101,0:.,140.02,.	0/0:131:131,0:.,181.6,.	0/0:234:234,0:.,324.39,.	0/0:157:157,0:.,217.65,.	0/0:109:109,0:.,151.11,.	0/0:145:145,0:.,201.01,.	0/0:220:220,0:.,304.98,.	0/0:173:173,0:.,239.83,.	0/0:42:42,0:.,58.22,.	0/0:19:19,0:.,26.34,.	0/0:41:41,0:.,56.84,.	0/0:171:171,0:.,237.06,.	0/0:60:60,0:.,83.18,.	0/0:168:168,0:.,232.9,.	0/0:148:148,0:.,205.17,.	0/0:77:77,0:.,106.74,.	0/0:162:162,0:.,225.97,.	0/0:198:198,0:.,274.49,.	0/0:185:185,0:.,256.46,.	0/0:184:184,0:.,255.08,.	0/0:475:475,0:.,658.49,.	0/0:196:196,0:.,271.71,.	0/0:74:74,0:.,102.59,.	0/0:137:137,0:.,189.92,.	0/0:93:93,0:.,128.93,.	0/0:22:22,0:.,30.5,.	0/0:293:293,0:.,406.18,.	0/0:421:421,0:.,585.02,.	0/1:60:26,34:.,83.18,.	0/0:54:54,0:.,74.86,.	./.:0:.,.:.,.,.	0/0:35:35,0:.,48.52,.	0/0:20:20,0:.,27.73,.	0/0:49:49,0:.,67.93,.	0/0:189:189,0:.,262.01,.	0/0:175:175,0:.,242.6,.	0/0:158:158,0:.,219.03,.	0/0:104:104,0:.,144.17,.	0/0:42:42,0:.,58.22,.	0/0:19:19,0:.,26.34,.	0/0:39:39,0:.,54.07,.	0/0:16:16,0:.,22.18,.	0/0:91:91,0:.,126.15,.	0/0:39:39,0:.,54.07,.	0/0:19:19,0:.,26.34,.	0/0:54:54,0:.,74.86,.	0/0:187:187,0:.,259.24,.	./.:0:.,.:.,.,.	0/0:36:36,0:.,49.91,.	0/0:310:310,0:.,429.75,.	0/0:155:155,0:.,214.88,.	0/0:55:55,0:.,76.25,.	0/0:44:44,0:.,61,.	0/0:59:59,0:.,81.79,.	0/0:47:47,0:.,65.16,.	0/0:90:90,0:.,124.77,.	0/0:105:105,0:.,145.56,.	0/0:85:85,0:.,117.84,.	0/0:61:61,0:.,84.56,.	0/0:57:57,0:.,79.02,.	0/0:135:135,0:.,187.15,.	0/0:173:173,0:.,239.83,.	0/0:60:60,0:.,83.18,.	0/0:51:51,0:.,70.7,.	0/0:48:48,0:.,66.54,.	0/0:50:50,0:.,69.31,.	0/0:78:78,0:.,108.13,.	0/0:45:45,0:.,62.38,.	0/0:84:84,0:.,116.45,.	0/0:183:183,0:.,253.69,.	0/0:153:153,0:.,212.1,.	0/0:153:153,0:.,212.1,.	0/0:28:28,0:.,38.82,.	0/0:14:14,0:.,19.41,.	./.:0:.,.:.,.,.	0/0:93:93,0:.,128.93,.	0/0:227:227,0:.,316.08,.	0/0:48:48,0:.,66.54,.	0/0:45:45,0:.,62.38,.	0/0:40:40,0:.,55.45,.	0/0:86:86,0:.,119.22,.	0/0:32:32,0:.,44.36,.	0/0:328:328,0:.,454.7,.	0/0:242:242,0:.,338.26,.	0/0:78:78,0:.,108.13,.	0/1:41:14,27:.,56.84,.	0/0:14:14,0:.,19.41,.	0/0:121:121,0:.,167.74,.	0/0:85:85,0:.,117.84,.	0/0:190:190,0:.,263.4,.	0/0:111:111,0:.,153.88,.	0/0:123:123,0:.,170.51,.	0/0:131:131,0:.,181.6,.	0/0:39:39,0:.,54.07,.	0/0:91:91,0:.,126.15,.	0/0:416:416,0:.,576.7,.	0/0:128:128,0:.,177.45,.	0/0:13:13,0:.,18.02,.	0/0:184:184,0:.,255.08,.	0/0:185:185,0:.,256.46,.	0/0:117:117,0:.,162.2,.	0/0:180:180,0:.,249.53,.	0/0:321:321,0:.,445,.	0/0:209:209,0:.,289.74,.	0/0:220:220,0:.,304.98,.	0/0:313:313,0:.,433.91,.	0/0:21:21,0:.,29.11,.	0/0:162:162,0:.,224.58,.	0/0:66:66,0:.,91.5,.	0/0:321:321,0:.,446.39,.	0/0:355:355,0:.,492.13,.	./.:0:.,.:.,.,.	0/0:173:173,0:.,241.22,.	0/0:26:26,0:.,36.04,.	./.:0:.,.:.,.,.	0/0:44:44,0:.,61,.	0/0:123:123,0:.,170.51,.	0/0:163:163,0:.,225.97,.	0/0:215:215,0:.,298.05,.	0/0:65:65,0:.,90.11,.	0/0:154:154,0:.,213.49,.	0/0:62:62,0:.,85.95,.	0/0:104:104,0:.,145.56,.	0/0:150:150,0:.,207.94,.	0/0:204:204,0:.,282.8,.	0/0:137:137,0:.,191.31,.	0/0:60:60,0:.,83.18,.	0/0:92:92,0:.,127.54,.	0/0:204:204,0:.,282.8,.	0/0:28:28,0:.,38.82,.
1	19393	223	T	A	.	PASS	.	GT:DP:AD:GL	0/0:23:23,0:.,31.88,.	1/0:17:6,11:.,23.57,.	./.:0:.,.:.,.,.	0/0:108:108,0:.,149.72,.	0/0:82:82,0:.,113.68,.	0/0:211:211,0:.,292.51,.	0/0:59:59,0:.,81.79,.	1/1:29:0,29:.,40.2,.	0/0:88:88,0:.,121.99,.	0/0:199:199,0:.,275.87,.	0/0:132:132,0:.,184.38,.	0/0:215:215,0:.,298.05,.	./.:0:.,.:.,.,.	0/0:40:40,0:.,55.45,.	0/0:30:30,0:.,41.59,.	0/0:50:50,0:.,69.31,.	1/1:98:0,98:.,135.86,.	0/0:95:95,0:.,131.7,.	0/0:70:70,0:.,97.04,.	1/0:89:31,58:.,123.38,.	0/0:161:161,0:.,223.19,.	0/0:176:176,0:.,243.99,.	1/1:41:0,41:.,56.84,.	1/0:469:216,253:.,650.17,.	1/1:197:0,197:.,273.1,.	1/1:120:0,120:.,166.36,.	1/1:97:0,97:.,134.47,.	0/0:97:97,0:.,134.47,.	0/0:45:45,0:.,62.38,.	1/0:305:185,120:.,424.21,.	1/0:538:342,196:.,745.83,.	1/0:102:28,74:.,141.4,.	./.:0:.,.:.,.,.	0/0:27:27,0:.,37.43,.	0/0:67:67,0:.,92.88,.	./.:0:.,.:.,.,.	0/0:47:47,0:.,65.16,.	0/0:189:189,0:.,262.01,.	0/0:43:43,0:.,59.61,.	1/1:46:0,46:.,63.77,.	0/0:69:69,0:.,95.65,.	0/0:140:140,0:.,194.08,.	0/0:48:48,0:.,66.54,.	0/0:34:34,0:.,47.13,.	./.:0:.,.:.,.,.	0/0:87:87,0:.,120.61,.	0/0:50:50,0:.,69.31,.	./.:0:.,.:.,.,.	0/0:22:22,0:.,30.5,.	0/0:139:139,0:.,192.69,.	0/0:65:65,0:.,90.11,.	0/0:123:123,0:.,170.51,.	0/0:277:277,0:.,384,.	0/0:133:133,0:.,184.38,.	0/0:56:56,0:.,77.63,.	0/0:86:86,0:.,119.22,.	0/0:106:106,0:.,146.95,.	0/0:22:22,0:.,30.5,.	./.:0:.,.:.,.,.	0/0:52:52,0:.,72.09,.	0/0:145:145,0:.,201.01,.	1/1:74:0,74:.,102.59,.	./.:0:.,.:.,.,.	0/0:109:109,0:.,151.11,.	0/0:101:101,0:.,140.02,.	./.:0:.,.:.,.,.	./.:0:.,.:.,.,.	0/0:25:25,0:.,34.66,.	0/0:106:106,0:.,146.95,.	1/1:30:0,30:.,41.59,.	1/0:36:25,11:.,49.91,.	1/1:95:0,95:.,131.7,.	1/1:122:0,122:.,169.13,.	1/0:157:113,44:.,217.65,.	0/0:112:112,0:.,155.26,.	0/0:127:127,0:.,177.45,.	0/0:16:16,0:.,22.18,.	0/0:52:52,0:.,72.09,.	0/0:61:61,0:.,84.56,.	1/0:204:159,45:.,282.8,.	0/0:80:80,0:.,110.9,.	./.:0:.,.:.,.,.	0/0:53:53,0:.,73.47,.	0/0:77:77,0:.,106.74,.	0/0:17:17,0:.,23.57,.	1/0:117:26,91:.,162.2,.	0/0:263:263,0:.,364.6,.	1/1:137:0,137:.,189.92,.	1/0:41:27,14:.,56.84,.	./.:0:.,.:.,.,.	1/0:98:60,38:.,135.86,.	1/0:102:35,67:.,141.4,.	0/0:124:124,0:.,171.9,.	1/1:13:0,13:.,18.02,.	0/0:120:120,0:.,166.36,.	0/0:208:208,0:.,288.35,.	0/0:44:44,0:.,61,.	0/0:77:77,0:.,106.74,.	0/0:353:353,0:.,489.36,.	0/0:19:19,0:.,26.34,.	1/1:157:0,157:.,217.65,.	0/0:109:109,0:.,151.11,.	1/0:224:123,101:.,310.53,.	1/1:194:0,194:.,268.94,.	1/0:87:56,31:.,120.61,.	1/0:505:188,317:.,700.08,.	1/0:160:120,40:.,223.19,.	1/0:91:38,53:.,126.15,.	0/0:118:118,0:.,163.58,.	0/0:45:45,0:.,62.38,.	1/0:90:40,50:.,124.77,.	1/0:71:45,26:.,98.43,.	0/0:211:211,0:.,292.51,.	0/0:187:187,0:.,259.24,.	0/0:100:100,0:.,138.63,.	0/0:319:319,0:.,443.61,.	1/0:85:38,47:.,117.84,.	1/0:33:10,23:.,45.75,.	0/0:27:27,0:.,37.43,.	0/0:52:52,0:.,72.09,.	1/0:183:44,139:.,253.69,.	0/0:86:86,0:.,120.61,.	0/0:36:36,0:.,49.91,.	./.:0:.,.:.,.,.	0/0:95:95,0:.,131.7,.	0/0:138:138,0:.,191.31,.	0/0:173:173,0:.,241.22,.	0/0:38:38,0:.,52.68,.	1/0:140:112,28:.,194.08,.	1/0:69:30,39:.,95.65,.	1/0:62:20,42:.,85.95,.	1/0:158:103,55:.,219.03,.	0/0:25:25,0:.,34.66,.
1	20880	240	C	T	.	PASS	.	GT:DP:AD:GL	1/1:19:0,19:.,26.34,.	0/1:129:97,32:.,178.83,.	1/1:32:0,32:.,44.36,.	0/1:117:69,48:.,162.2,.	0/0:86:86,0:.,119.22,.	0/0:261:261,0:.,361.82,.	0/1:141:48,93:.,195.47,.	1/1:25:0,25:.,34.66,.	1/1:245:0,245:.,339.64,.	0/1:290:98,192:.,402.03,.	./.:0:.,.:.,.,.	0/1:116:65,51:.,160.81,.	1/1:131:0,131:.,181.6,.	0/0:98:98,0:.,135.86,.	0/0:99:99,0:.,137.24,.	1/1:23:0,23:.,31.88,.	0/0:169:169,0:.,234.28,.	0/0:424:424,0:.,587.79,.	./.:0:.,.:.,.,.	0/0:125:125,0:.,173.29,.	0/0:89:89,0:.,123.38,.	0/0:194:194,0:.,268.94,.	./.:0:.,.:.,.,.	0/0:374:374,0:.,518.47,.	0/0:17:17,0:.,23.57,.	0/0:138:138,0:.,191.31,.	0/0:32:32,0:.,44.36,.	./.:0:.,.:.,.,.	0/0:62:62,0:.,85.95,.	0/0:237:237,0:.,328.55,.	0/0:982:982,0:.,1361.34,.	./.:0:.,.:.,.,.	0/1:235:141,94:.,325.78,.	./.:0:.,.:.,.,.	0/1:45:10,35:.,62.38,.	0/0:59:59,0:.,81.79,.	./.:0:.,.:.,.,.	0/1:83:38,45:.,115.06,.	0/0:163:163,0:.,225.97,.	0/0:112:112,0:.,155.26,.	0/0:159:159,0:.,220.42,.	0/0:69:69,0:.,95.65,.	0/0:190:190,0:.,263.4,.	0/1:45:17,28:.,62.38,.	1/1:34:0,34:.,47.13,.	0/0:142:142,0:.,196.85,.	0/0:53:53,0:.,73.47,.	0/1:18:8,10:.,24.95,.	1/1:16:0,16:.,22.18,.	0/0:176:176,0:.,243.99,.	0/0:67:67,0:.,92.88,.	0/0:290:290,0:.,402.03,.	0/0:311:311,0:.,431.14,.	0/0:130:130,0:.,180.22,.	0/0:15:15,0:.,20.79,.	0/0:130:130,0:.,180.22,.	0/0:84:84,0:.,116.45,.	0/0:271:271,0:.,375.69,.	0/0:44:44,0:.,61,.	0/0:53:53,0:.,73.47,.	0/0:61:61,0:.,84.56,.	./.:0:.,.:.,.,.	0/0:120:120,0:.,166.36,.	0/0:69:69,0:.,95.65,.	0/0:62:62,0:.,85.95,.	0/0:184:184,0:.,255.08,.	0/0:46:46,0:.,63.77,.	./.:0:.,.:.,.,.	./.:0:.,.:.,.,.	0/0:139:139,0:.,192.69,.	./.:0:.,.:.,.,.	0/0:110:110,0:.,152.49,.	0/1:253:84,169:.,350.73,.	0/0:269:269,0:.,372.91,.	0/0:100:100,0:.,138.63,.	0/0:41:41,0:.,56.84,.	0/0:17:17,0:.,23.57,.	0/0:83:83,0:.,115.06,.	./.:0:.,.:.,.,.	./.:0:.,.:.,.,.	./.:0:.,.:.,.,.	0/0:142:142,0:.,196.85,.	0/0:88:88,0:.,121.99,.	./.:0:.,.:.,.,.	0/0:66:66,0:.,91.5,.	0/0:418:418,0:.,579.47,.	0/1:279:177,102:.,386.78,.	0/0:142:142,0:.,196.85,.	0/0:14:14,0:.,19.41,.	1/1:32:0,32:.,44.36,.	0/0:82:82,0:.,113.68,.	0/0:15:15,0:.,20.79,.	0/0:283:283,0:.,392.32,.	0/0:25:25,0:.,34.66,.	0/0:103:103,0:.,142.79,.	0/0:105:105,0:.,145.56,.	0/0:110:110,0:.,152.49,.	0/0:74:74,0:.,102.59,.	1/1:293:0,293:.,406.18,.	0/0:118:118,0:.,163.58,.	0/0:94:94,0:.,130.31,.	0/1:177:79,98:.,245.37,.	0/0:161:161,0:.,223.19,.	0/1:243:128,115:.,336.87,.	0/1:148:98,50:.,205.17,.	0/0:250:250,0:.,346.57,.	1/1:125:0,125:.,173.29,.	0/1:249:169,80:.,345.19,.	0/0:210:210,0:.,291.12,.	0/1:146:104,42:.,202.4,.	1/1:355:0,355:.,492.13,.	0/0:53:53,0:.,73.47,.	0/1:243:136,107:.,336.87,.	0/1:266:171,95:.,368.75,.	1/1:36:0,36:.,49.91,.	0/1:156:92,64:.,217.65,.	0/0:69:69,0:.,95.65,.	0/1:21:11,10:.,29.11,.	0/1:56:38,18:.,79.02,.	0/0:196:196,0:.,271.71,.	./.:0:.,.:.,.,.	1/1:145:0,145:.,201.01,.	0/0:91:91,0:.,126.15,.	./.:0:.,.:.,.,.	0/0:81:81,0:.,112.29,.	0/0:133:133,0:.,184.38,.	0/0:230:230,0:.,318.85,.	0/1:185:118,67:.,256.46,.	0/1:203:104,99:.,281.42,.	0/0:115:115,0:.,159.42,.	0/1:151:50,101:.,209.33,.	0/0:320:320,0:.,443.61,.	0/0:113:113,0:.,156.65,.
1	21323	246	G	A	.	PASS	.	GT:DP:AD:GL	0/0:48:48,0:.,66.54,.	0/0:122:122,0:.,169.13,.	./.:0:.,.:.,.,.	0/0:25:25,0:.,34.66,.	0/0:122:122,0:.,169.13,.	0/0:197:197,0:.,273.1,.	0/0:111:111,0:.,153.88,.	0/0:22:22,0:.,30.5,.	0/0:117:117,0:.,162.2,.	0/0:142:142,0:.,196.85,.	0/0:132:132,0:.,182.99,.	0/0:67:67,0:.,92.88,.	0/0:40:40,0:.,55.45,.	./.:0:.,.:.,.,.	0/0:70:70,0:.,97.04,.	./.:0:.,.:.,.,.	0/0:47:47,0:.,65.16,.	0/0:124:124,0:.,171.9,.	0/0:23:23,0:.,31.88,.	0/0:120:120,0:.,166.36,.	0/0:101:101,0:.,140.02,.	0/0:101:101,0:.,140.02,.	0/0:74:74,0:.,102.59,.	0/0:506:506,0:.,701.46,.	0/0:82:82,0:.,113.68,.	0/0:113:113,0:.,156.65,.	0/0:205:205,0:.,284.19,.	1/0:54:35,19:.,74.86,.	0/0:44:44,0:.,61,.	./.:0:.,.:.,.,.	0/0:600:600,0:.,831.78,.	0/0:12:12,0:.,16.64,.	0/0:214:214,0:.,296.67,.	0/0:31:31,0:.,42.98,.	0/0:55:55,0:.,76.25,.	0/0:56:56,0:.,77.63,.	./.:0:.,.:.,.,.	0/0:116:116,0:.,160.81,.	0/0:50:50,0:.,69.31,.	0/0:36:36,0:.,49.91,.	0/0:53:53,0:.,73.47,.	0/0:114:114,0:.,158.04,.	0/0:103:103,0:.,142.79,.	0/0:25:25,0:.,34.66,.	0/0:58:58,0:.,80.41,.	0/0:92:92,0:.,127.54,.	0/0:16:16,0:.,22.18,.	./.:0:.,.:.,.,.	0/0:16:16,0:.,22.18,.	0/0:175:175,0:.,242.6,.	0/0:21:21,0:.,29.11,.	0/0:85:85,0:.,117.84,.	0/0:252:252,0:.,349.35,.	0/0:156:156,0:.,216.26,.	./.:0:.,.:.,.,.	0/0:43:43,0:.,59.61,.	0/0:77:77,0:.,106.74,.	0/0:23:23,0:.,31.88,.	0/0:21:21,0:.,29.11,.	0/0:56:56,0:.,77.63,.	0/0:143:143,0:.,198.24,.	0/0:32:32,0:.,44.36,.	0/0:28:28,0:.,38.82,.	0/0:111:111,0:.,153.88,.	0/0:89:89,0:.,123.38,.	0/0:76:76,0:.,105.36,.	0/0:96:96,0:.,133.08,.	./.:0:.,.:.,.,.	0/0:41:41,0:.,56.84,.	0/0:36:36,0:.,49.91,.	0/0:86:86,0:.,119.22,.	0/0:78:78,0:.,108.13,.	1/0:76:16,60:.,105.36,.	0/0:85:85,0:.,117.84,.	0/0:99:99,0:.,137.24,.	0/0:47:47,0:.,65.16,.	0/0:15:15,0:.,20.79,.	./.:0:.,.:.,.,.	0/0:37:37,0:.,51.29,.	1/0:352:118,234:.,487.98,.	0/0:164:164,0:.,227.35,.	0/0:37:37,0:.,51.29,.	./.:0:.,.:.,.,.	1/1:190:0,190:.,263.4,.	0/0:37:37,0:.,51.29,.	0/0:101:101,0:.,140.02,.	0/0:237:237,0:.,328.55,.	0/0:87:87,0:.,120.61,.	0/0:53:53,0:.,73.47,.	0/0:25:25,0:.,34.66,.	0/0:171:171,0:.,237.06,.	0/0:112:112,0:.,155.26,.	0/0:167:167,0:.,231.51,.	0/0:60:60,0:.,83.18,.	0/0:107:107,0:.,148.33,.	./.:0:.,.:.,.,.	0/0:42:42,0:.,58.22,.	0/0:49:49,0:.,67.93,.	0/0:357:357,0:.,494.91,.	0/0:43:43,0:.,59.61,.	0/0:29:29,0:.,40.2,.	0/0:109:109,0:.,151.11,.	0/0:137:137,0:.,189.92,.	0/0:200:200,0:.,277.26,.	0/0:89:89,0:.,123.38,.	0/0:529:529,0:.,733.35,.	0/0:102:102,0:.,141.4,.	0/0:133:133,0:.,184.38,.	0/0:153:153,0:.,212.1,.	0/0:32:32,0:.,44.36,.	0/0:369:369,0:.,511.54,.	0/0:30:30,0:.,41.59,.	0/0:103:103,0:.,142.79,.	0/0:204:204,0:.,282.8,.	0/0:112:112,0:.,155.26,.	0/0:212:212,0:.,293.89,.	./.:0:.,.:.,.,.	0/0:94:94,0:.,130.31,.	./.:0:.,.:.,.,.	0/0:146:146,0:.,202.4,.	0/0:186:186,0:.,257.85,.	0/0:200:200,0:.,277.26,.	0/0:89:89,0:.,123.38,.	0/0:98:98,0:.,135.86,.	0/0:87:87,0:.,120.61,.	0/0:100:100,0:.,138.63,.	0/0:79:79,0:.,109.52,.	0/0:27:27,0:.,37.43,.	0/0:135:135,0:.,187.15,.	0/0:69:69,0:.,95.65,.	0/0:76:76,0:.,105.36,.	./.:114:.,.:.,.,.	0/0:134:134,0:.,185.76,.
1	22580	260	G	A	.	PASS	.	GT:DP:AD:GL	0/0:109:109,0:.,151.11,.	0/0:102:102,0:.,141.4,.	0/0:56:56,0:.,77.63,.	0/0:80:80,0:.,110.9,.	0/0:174:174,0:.,241.22,.	0/0:230:230,0:.,318.85,.	0/0:148:148,0:.,205.17,.	0/0:62:62,0:.,85.95,.	0/0:144:144,0:.,199.63,.	0/0:241:241,0:.,334.1,.	0/0:177:177,0:.,245.37,.	0/0:312:312,0:.,432.52,.	0/0:195:195,0:.,270.33,.	0/0:173:173,0:.,239.83,.	0/0:61:61,0:.,84.56,.	0/0:38:38,0:.,52.68,.	0/0:114:114,0:.,158.04,.	0/0:159:159,0:.,220.42,.	0/0:70:70,0:.,97.04,.	0/0:185:185,0:.,256.46,.	0/0:177:177,0:.,245.37,.	0/0:162:162,0:.,224.58,.	0/0:110:110,0:.,152.49,.	0/0:249:249,0:.,345.19,.	0/0:167:167,0:.,231.51,.	0/0:126:126,0:.,174.67,.	0/0:201:201,0:.,278.65,.	0/0:53:53,0:.,73.47,.	0/0:61:61,0:.,84.56,.	0/0:452:452,0:.,626.61,.	0/0:1040:1040,0:.,1441.75,.	0/0:111:111,0:.,153.88,.	0/0:448:448,0:.,621.06,.	./.:0:.,.:.,.,.	0/0:57:57,0:.,79.02,.	0/0:78:78,0:.,108.13,.	0/0:11:11,0:.,15.25,.	0/0:247:247,0:.,342.41,.	0/0:39:39,0:.,54.07,.	0/0:267:267,0:.,370.14,.	0/0:47:47,0:.,65.16,.	0/0:57:57,0:.,79.02,.	0/0:97:97,0:.,134.47,.	0/0:36:36,0:.,49.91,.	0/0:59:59,0:.,81.79,.	0/0:76:76,0:.,105.36,.	0/0:12:12,0:.,16.64,.	./.:0:.,.:.,.,.	./.:0:.,.:.,.,.	0/0:210:210,0:.,291.12,.	0/0:102:102,0:.,141.4,.	0/0:202:202,0:.,280.03,.	0/0:344:344,0:.,476.89,.	0/0:177:177,0:.,245.37,.	0/0:30:30,0:.,41.59,.	0/0:97:97,0:.,134.47,.	0/0:104:104,0:.,144.17,.	0/0:185:185,0:.,256.46,.	0/0:213:213,0:.,295.28,.	0/0:39:39,0:.,54.07,.	0/0:76:76,0:.,105.36,.	0/0:143:143,0:.,198.24,.	0/0:180:180,0:.,249.53,.	0/0:146:146,0:.,202.4,.	0/0:212:212,0:.,293.89,.	0/0:233:233,0:.,323.01,.	./.:0:.,.:.,.,.	0/0:28:28,0:.,38.82,.	0/0:106:106,0:.,146.95,.	1/0:254:185,69:.,352.12,.	0/0:61:61,0:.,84.56,.	0/0:31:31,0:.,42.98,.	0/0:497:497,0:.,688.99,.	0/0:179:179,0:.,248.15,.	0/0:205:205,0:.,284.19,.	0/0:29:29,0:.,40.2,.	0/0:17:17,0:.,23.57,.	0/0:259:259,0:.,359.05,.	0/0:61:61,0:.,84.56,.	0/0:209:209,0:.,289.74,.	0/0:46:46,0:.,63.77,.	0/0:113:113,0:.,156.65,.	0/0:40:40,0:.,55.45,.	0/0:92:92,0:.,127.54,.	0/0:14:14,0:.,19.41,.	0/0:306:306,0:.,424.21,.	0/0:331:331,0:.,458.86,.	0/0:201:201,0:.,278.65,.	0/0:71:71,0:.,98.43,.	0/0:269:269,0:.,372.91,.	0/0:77:77,0:.,106.74,.	0/0:225:225,0:.,311.92,.	0/0:201:201,0:.,278.65,.	0/0:124:124,0:.,171.9,.	0/0:82:82,0:.,113.68,.	0/0:148:148,0:.,205.17,.	0/0:158:158,0:.,219.03,.	0/0:113:113,0:.,156.65,.	0/0:694:694,0:.,962.09,.	0/0:145:145,0:.,201.01,.	0/0:35:35,0:.,48.52,.	0/0:206:206,0:.,285.58,.	0/0:216:216,0:.,299.44,.	0/0:246:246,0:.,341.03,.	1/0:142:68,74:.,196.85,.	0/0:759:759,0:.,1052.2,.	0/0:113:113,0:.,156.65,.	0/0:77:77,0:.,106.74,.	0/0:178:178,0:.,246.76,.	0/0:143:143,0:.,198.24,.	0/0:184:184,0:.,255.08,.	0/0:129:129,0:.,178.83,.	0/0:251:251,0:.,347.96,.	0/0:209:209,0:.,289.74,.	0/0:139:139,0:.,192.69,.	0/0:515:515,0:.,713.94,.	0/0:71:71,0:.,98.43,.	./.:0:.,.:.,.,.	0/0:67:67,0:.,92.88,.	0/0:193:193,0:.,267.55,.	0/0:161:161,0:.,223.19,.	0/0:219:219,0:.,304.98,.	0/0:62:62,0:.,85.95,.	0/0:79:79,0:.,109.52,.	0/0:141:141,0:.,195.47,.	0/0:68:68,0:.,94.27,.	0/0:190:190,0:.,263.4,.	0/0:180:180,0:.,249.53,.	0/0:150:150,0:.,207.94,.	0/0:163:163,0:.,225.97,.	0/0:117:117,0:.,162.2,.	0/0:341:341,0:.,472.73,.	0/0:83:83,0:.,115.06,.
1	22847	263	A	T	.	PASS	.	GT:DP:AD:GL	0/0:111:111,0:.,153.88,.	0/0:101:101,0:.,140.02,.	./.:0:.,.:.,.,.	0/0:69:69,0:.,95.65,.	0/0:33:33,0:.,45.75,.	0/0:292:292,0:.,406.18,.	0/0:175:175,0:.,242.6,.	0/0:36:36,0:.,49.91,.	0/0:217:217,0:.,300.83,.	0/0:184:184,0:.,255.08,.	0/0:216:216,0:.,299.44,.	./.:0:.,.:.,.,.	./.:0:.,.:.,.,.	0/0:107:107,0:.,148.33,.	0/0:72:72,0:.,99.81,.	0/0:53:53,0:.,73.47,.	0/0:42:42,0:.,58.22,.	0/0:85:85,0:.,117.84,.	0/0:101:101,0:.,140.02,.	0/0:55:55,0:.,76.25,.	0/0:128:128,0:.,177.45,.	0/0:66:66,0:.,91.5,.	0/0:70:70,0:.,97.04,.	./.:0:.,.:.,.,.	0/0:125:125,0:.,173.29,.	0/0:160:160,0:.,221.81,.	./.:0:.,.:.,.,.	0/0:103:103,0:.,142.79,.	./.:0:.,.:.,.,.	0/0:393:393,0:.,544.81,.	0/0:1028:1028,0:.,1425.11,.	0/0:34:34,0:.,47.13,.	0/0:190:190,0:.,263.4,.	./.:0:.,.:.,.,.	0/0:71:71,0:.,98.43,.	./.:0:.,.:.,.,.	./.:0:.,.:.,.,.	0/0:55:55,0:.,76.25,.	./.:0:.,.:.,.,.	0/0:228:228,0:.,316.08,.	0/0:106:106,0:.,146.95,.	0/0:48:48,0:.,66.54,.	./.:0:.,.:.,.,.	0/0:46:46,0:.,63.77,.	0/0:13:13,0:.,18.02,.	0/0:62:62,0:.,85.95,.	0/0:40:40,0:.,55.45,.	./.:0:.,.:.,.,.	./.:0:.,.:.,.,.	./.:0:.,.:.,.,.	0/0:75:75,0:.,103.97,.	0/0:158:158,0:.,219.03,.	0/0:203:203,0:.,281.42,.	0/0:92:92,0:.,127.54,.	0/0:84:84,0:.,116.45,.	0/0:57:57,0:.,79.02,.	0/0:102:102,0:.,144.17,.	0/0:212:212,0:.,293.89,.	0/0:43:43,0:.,59.61,.	0/0:27:27,0:.,37.43,.	0/0:75:75,0:.,103.97,.	0/0:137:137,0:.,189.92,.	0/0:50:50,0:.,69.31,.	0/0:193:193,0:.,267.55,.	0/0:183:183,0:.,253.69,.	0/0:93:93,0:.,128.93,.	0/0:112:112,0:.,155.26,.	0/0:80:80,0:.,110.9,.	0/0:48:48,0:.,66.54,.	0/0:118:118,0:.,163.58,.	0/0:46:46,0:.,63.77,.	./.:0:.,.:.,.,.	0/0:425:425,0:.,589.18,.	0/0:193:193,0:.,267.55,.	0/0:23:23,0:.,31.88,.	0/0:72:72,0:.,99.81,.	0/0:36:36,0:.,49.91,.	0/0:52:52,0:.,72.09,.	0/0:102:102,0:.,141.4,.	0/0:547:547,0:.,758.3,.	0/0:42:42,0:.,58.22,.	./.:0:.,.:.,.,.	./.:0:.,.:.,.,.	0/0:70:70,0:.,97.04,.	./.:0:.,.:.,.,.	0/0:155:155,0:.,214.88,.	0/0:263:263,0:.,364.6,.	0/0:188:188,0:.,262.01,.	0/0:36:36,0:.,49.91,.	0/0:81:81,0:.,112.29,.	1/1:155:0,155:.,214.88,.	0/0:171:171,0:.,237.06,.	0/0:250:250,0:.,347.96,.	0/0:61:61,0:.,84.56,.	0/0:157:157,0:.,220.42,.	0/0:56:56,0:.,77.63,.	0/0:79:79,0:.,109.52,.	0/0:23:23,0:.,31.88,.	./.:0:.,.:.,.,.	1/1:177:0,177:.,245.37,.	0/0:13:13,0:.,18.02,.	0/0:82:82,0:.,113.68,.	0/0:34:34,0:.,47.13,.	0/0:179:179,0:.,248.15,.	0/0:150:150,0:.,207.94,.	0/0:458:458,0:.,634.92,.	0/0:180:180,0:.,249.53,.	0/0:131:131,0:.,181.6,.	0/0:54:54,0:.,74.86,.	./.:0:.,.:.,.,.	./.:0:.,.:.,.,.	0/0:61:61,0:.,84.56,.	0/0:238:238,0:.,331.32,.	0/0:49:49,0:.,67.93,.	0/0:64:64,0:.,88.72,.	0/0:228:228,0:.,316.08,.	./.:0:.,.:.,.,.	0/0:12:12,0:.,16.64,.	./.:0:.,.:.,.,.	0/0:93:93,0:.,128.93,.	0/0:76:76,0:.,105.36,.	0/0:102:102,0:.,141.4,.	0/0:76:76,0:.,105.36,.	0/0:42:42,0:.,58.22,.	0/0:94:94,0:.,130.31,.	./.:0:.,.:.,.,.	0/0:141:141,0:.,195.47,.	./.:0:.,.:.,.,.	0/0:106:106,0:.,146.95,.	./.:0:.,.:.,.,.	./.:0:.,.:.,.,.	0/0:351:351,0:.,486.59,.	0/0:34:34,0:.,47.13,.
1	23110	266	C	G	.	PASS	.	GT:DP:AD:GL	0/0:32:32,0:.,44.36,.	0/0:101:101,0:.,140.02,.	0/0:63:63,0:.,87.34,.	./.:0:.,.:.,.,.	0/0:86:86,0:.,119.22,.	0/0:220:220,0:.,304.98,.	0/0:214:214,0:.,296.67,.	0/0:48:48,0:.,66.54,.	0/0:209:209,0:.,289.74,.	0/0:125:125,0:.,173.29,.	0/0:165:165,0:.,228.74,.	0/0:97:97,0:.,134.47,.	0/0:79:79,0:.,109.52,.	./.:0:.,.:.,.,.	0/0:74:74,0:.,102.59,.	0/0:16:16,0:.,22.18,.	0/0:222:222,0:.,307.76,.	0/0:215:215,0:.,298.05,.	0/0:47:47,0:.,65.16,.	0/0:146:146,0:.,202.4,.	0/0:96:96,0:.,133.08,.	0/0:229:229,0:.,317.46,.	0/0:135:135,0:.,187.15,.	0/0:327:327,0:.,453.32,.	0/0:101:101,0:.,140.02,.	0/0:46:46,0:.,63.77,.	0/0:41:41,0:.,56.84,.	0/0:23:23,0:.,31.88,.	0/0:13:13,0:.,18.02,.	0/0:195:195,0:.,270.33,.	0/0:358:358,0:.,496.29,.	0/0:45:45,0:.,62.38,.	0/0:146:146,0:.,202.4,.	./.:0:.,.:.,.,.	./.:0:.,.:.,.,.	0/0:12:12,0:.,16.64,.	./.:0:.,.:.,.,.	0/0:100:100,0:.,138.63,.	0/0:42:42,0:.,58.22,.	0/0:100:100,0:.,138.63,.	0/1:166:100,66:.,230.12,.	0/0:36:36,0:.,49.91,.	0/0:37:37,0:.,51.29,.	0/0:73:73,0:.,101.2,.	./.:0:.,.:.,.,.	0/1:94:30,64:.,130.31,.	1/1:16:0,16:.,22.18,.	0/0:26:26,0:.,36.04,.	./.:0:.,.:.,.,.	0/0:81:81,0:.,112.29,.	0/0:173:173,0:.,239.83,.	0/1:157:98,59:.,217.65,.	0/0:155:155,0:.,214.88,.	0/1:259:167,92:.,359.05,.	0/0:88:88,0:.,121.99,.	0/0:109:109,0:.,151.11,.	0/0:74:74,0:.,102.59,.	0/1:181:117,64:.,250.92,.	0/1:94:59,35:.,130.31,.	0/0:21:21,0:.,29.11,.	0/0:137:137,0:.,189.92,.	0/0:82:82,0:.,113.68,.	./.:0:.,.:.,.,.	0/0:82:82,0:.,113.68,.	0/0:105:105,0:.,145.56,.	0/0:74:74,0:.,102.59,.	0/0:100:100,0:.,138.63,.	./.:0:.,.:.,.,.	0/0:61:61,0:.,84.56,.	0/0:130:130,0:.,180.22,.	0/0:158:158,0:.,219.03,.	0/0:53:53,0:.,73.47,.	0/0:136:136,0:.,188.54,.	0/0:71:71,0:.,98.43,.	0/0:52:52,0:.,72.09,.	0/0:89:89,0:.,123.38,.	0/0:15:15,0:.,20.79,.	0/0:159:159,0:.,220.42,.	0/0:66:66,0:.,91.5,.	0/0:454:454,0:.,629.38,.	0/0:105:105,0:.,145.56,.	0/0:69:69,0:.,95.65,.	0/0:108:108,0:.,149.72,.	0/0:35:35,0:.,48.52,.	./.:0:.,.:.,.,.	0/0:179:179,0:.,248.15,.	0/1:281:179,102:.,389.55,.	0/1:146:41,105:.,202.4,.	0/0:47:47,0:.,65.16,.	0/0:237:237,0:.,328.55,.	0/0:117:117,0:.,162.2,.	0/0:53:53,0:.,73.47,.	1/1:119:0,119:.,164.97,.	0/0:37:37,0:.,51.29,.	0/0:64:64,0:.,88.72,.	1/1:51:0,51:.,70.7,.	1/1:49:0,49:.,67.93,.	0/0:98:98,0:.,135.86,.	0/0:431:431,0:.,597.49,.	0/0:13:13,0:.,18.02,.	1/1:17:0,17:.,23.57,.	0/0:63:63,0:.,87.34,.	0/0:95:95,0:.,131.7,.	./.:0:.,.:.,.,.	0/0:91:91,0:.,126.15,.	0/0:199:199,0:.,275.87,.	0/0:80:80,0:.,110.9,.	0/0:72:72,0:.,99.81,.	0/0:119:119,0:.,164.97,.	0/0:52:52,0:.,72.09,.	0/0:238:238,0:.,329.94,.	0/0:129:129,0:.,178.83,.	0/0:57:57,0:.,79.02,.	0/0:143:143,0:.,198.24,.	0/0:133:133,0:.,184.38,.	0/0:539:539,0:.,747.21,.	0/0:72:72,0:.,99.81,.	./.:0:.,.:.,.,.	./.:0:.,.:.,.,.	0/0:57:57,0:.,79.02,.	0/0:20:20,0:.,27.73,.	0/0:154:154,0:.,213.49,.	0/0:84:84,0:.,116.45,.	./.:0:.,.:.,.,.	./.:0:.,.:.,.,.	0/0:30:30,0:.,41.59,.	0/0:50:50,0:.,69.31,.	0/0:46:46,0:.,63.77,.	0/0:91:91,0:.,126.15,.	0/0:178:178,0:.,246.76,.	0/0:49:49,0:.,67.93,.	0/0:116:116,0:.,160.81,.	0/0:41:41,0:.,56.84,.
1	23907	275	T	A	.	PASS	.	GT:DP:AD:GL	0/0:27:27,0:.,37.43,.	0/0:27:27,0:.,37.43,.	0/0:52:52,0:.,72.09,.	1/0:62:39,23:.,85.95,.	0/0:76:76,0:.,105.36,.	0/0:107:107,0:.,148.33,.	0/0:111:111,0:.,153.88,.	./.:0:.,.:.,.,.	0/0:179:179,0:.,248.15,.	0/0:128:128,0:.,177.45,.	0/0:163:163,0:.,225.97,.	0/0:103:103,0:.,142.79,.	0/0:124:124,0:.,171.9,.	0/0:81:81,0:.,112.29,.	0/0:36:36,0:.,49.91,.	0/0:55:55,0:.,76.25,.	0/0:79:79,0:.,109.52,.	0/0:102:102,0:.,142.79,.	0/0:43:43,0:.,59.61,.	0/0:161:161,0:.,223.19,.	0/0:137:137,0:.,189.92,.	0/0:125:125,0:.,173.29,.	0/0:122:122,0:.,169.13,.	0/0:80:80,0:.,110.9,.	0/0:174:174,0:.,241.22,.	0/0:167:167,0:.,231.51,.	0/0:154:154,0:.,213.49,.	0/0:36:36,0:.,49.91,.	0/0:23:23,0:.,31.88,.	0/0:240:240,0:.,332.71,.	0/0:393:393,0:.,544.81,.	1/0:36:22,14:.,49.91,.	0/0:93:93,0:.,128.93,.	0/0:30:30,0:.,41.59,.	0/0:23:23,0:.,31.88,.	0/0:26:26,0:.,36.04,.	./.:0:.,.:.,.,.	0/0:64:64,0:.,88.72,.	0/0:36:36,0:.,49.91,.	1/1:64:0,64:.,88.72,.	1/1:155:0,155:.,214.88,.	1/1:72:0,72:.,99.81,.	0/0:18:18,0:.,24.95,.	0/0:44:44,0:.,61,.	0/0:27:27,0:.,37.43,.	0/0:86:86,0:.,119.22,.	1/1:20:0,20:.,27.73,.	0/0:33:33,0:.,45.75,.	0/0:17:17,0:.,23.57,.	0/0:130:130,0:.,180.22,.	1/1:33:0,33:.,45.75,.	1/1:109:0,109:.,151.11,.	1/1:333:0,333:.,461.64,.	1/1:27:0,27:.,37.43,.	1/1:18:0,18:.,24.95,.	1/1:78:0,78:.,108.13,.	./.:0:.,.:.,.,.	1/1:81:0,81:.,112.29,.	1/1:54:0,54:.,74.86,.	./.:0:.,.:.,.,.	1/1:77:0,77:.,106.74,.	1/1:30:0,30:.,41.59,.	1/1:28:0,28:.,38.82,.	1/1:131:0,131:.,181.6,.	1/1:102:0,102:.,141.4,.	1/1:42:0,42:.,58.22,.	1/1:139:0,139:.,192.69,.	1/1:45:0,45:.,62.38,.	0/0:55:55,0:.,76.25,.	1/0:50:13,37:.,69.31,.	./.:0:.,.:.,.,.	1/1:20:0,20:.,27.73,.	0/0:146:146,0:.,202.4,.	0/0:159:159,0:.,220.42,.	0/0:19:19,0:.,26.34,.	0/0:81:81,0:.,112.29,.	./.:0:.,.:.,.,.	1/1:38:0,38:.,52.68,.	0/0:48:48,0:.,66.54,.	0/0:339:339,0:.,469.95,.	0/0:34:34,0:.,47.13,.	0/0:43:43,0:.,59.61,.	1/1:74:0,74:.,102.59,.	0/0:87:87,0:.,120.61,.	0/0:38:38,0:.,52.68,.	0/0:69:69,0:.,95.65,.	0/0:234:234,0:.,324.39,.	0/0:100:100,0:.,138.63,.	1/0:35:25,10:.,48.52,.	1/1:43:0,43:.,59.61,.	0/0:169:169,0:.,234.28,.	1/0:52:20,32:.,72.09,.	1/1:200:0,200:.,277.26,.	0/0:49:49,0:.,67.93,.	0/0:169:169,0:.,234.28,.	./.:0:.,.:.,.,.	0/0:23:23,0:.,31.88,.	1/0:18:11,7:.,24.95,.	0/0:172:172,0:.,238.44,.	1/1:15:0,15:.,20.79,.	0/0:23:23,0:.,31.88,.	0/0:98:98,0:.,135.86,.	0/0:138:138,0:.,191.31,.	0/0:105:105,0:.,145.56,.	0/0:130:130,0:.,180.22,.	0/0:518:518,0:.,718.1,.	0/0:129:129,0:.,178.83,.	0/0:118:118,0:.,163.58,.	0/0:78:78,0:.,108.13,.	./.:0:.,.:.,.,.	0/0:262:262,0:.,363.21,.	./.:0:.,.:.,.,.	0/0:85:85,0:.,117.84,.	0/0:38:38,0:.,52.68,.	0/0:19:19,0:.,26.34,.	0/0:149:149,0:.,206.56,.	0/0:40:40,0:.,55.45,.	0/0:27:27,0:.,37.43,.	0/0:10:10,0:.,13.86,.	0/0:165:165,0:.,228.74,.	0/0:27:27,0:.,37.43,.	0/0:70:70,0:.,97.04,.	0/0:34:34,0:.,47.13,.	0/0:82:82,0:.,113.68,.	0/0:44:44,0:.,61,.	0/0:34:34,0:.,47.13,.	0/0:29:29,0:.,40.2,.	./.:0:.,.:.,.,.	0/0:54:54,0:.,74.86,.	0/0:45:45,0:.,62.38,.	0/0:10:10,0:.,13.86,.	0/0:160:160,0:.,221.81,.	0/0:47:47,0:.,65.16,.
1	24595	283	G	A	.	PASS	.	GT:DP:AD:GL	1/0:46:13,33:.,63.77,.	0/0:61:61,0:.,84.56,.	0/0:49:49,0:.,67.93,.	0/0:85:85,0:.,117.84,.	1/0:94:51,43:.,130.31,.	0/0:193:193,0:.,267.55,.	1/0:142:65,77:.,196.85,.	0/0:72:72,0:.,99.81,.	1/0:235:83,152:.,325.78,.	1/0:243:107,136:.,336.87,.	0/0:182:182,0:.,252.31,.	1/0:146:115,31:.,203.79,.	./.:0:.,.:.,.,.	0/0:34:34,0:.,47.13,.	1/0:55:42,13:.,76.25,.	0/0:39:39,0:.,54.07,.	1/0:142:85,57:.,198.24,.	0/0:148:148,0:.,205.17,.	0/0:73:73,0:.,101.2,.	1/0:195:49,146:.,270.33,.	1/1:88:0,88:.,121.99,.	1/0:128:56,72:.,177.45,.	0/0:101:101,0:.,140.02,.	0/0:399:399,0:.,553.13,.	1/0:135:37,98:.,187.15,.	1/1:127:0,127:.,176.06,.	1/1:219:0,219:.,303.6,.	1/0:112:52,60:.,155.26,.	0/0:20:20,0:.,27.73,.	0/0:355:355,0:.,492.13,.	0/0:760:760,0:.,1053.58,.	0/0:100:100,0:.,138.63,.	0/0:195:195,0:.,270.33,.	0/0:25:25,0:.,34.66,.	0/0:134:134,0:.,185.76,.	./.:0:.,.:.,.,.	0/0:24:24,0:.,33.27,.	1/0:110:64,46:.,152.49,.	0/0:57:57,0:.,79.02,.	0/0:49:49,0:.,67.93,.	0/0:15:15,0:.,20.79,.	0/0:49:49,0:.,67.93,.	0/0:107:107,0:.,148.33,.	0/0:101:101,0:.,140.02,.	0/0:37:37,0:.,51.29,.	./.:0:.,.:.,.,.	0/0:22:22,0:.,30.5,.	./.:0:.,.:.,.,.	0/0:33:33,0:.,45.75,.	0/0:157:157,0:.,217.65,.	0/0:25:25,0:.,34.66,.	0/0:203:203,0:.,281.42,.	0/0:367:367,0:.,508.77,.	0/0:141:141,0:.,195.47,.	0/0:24:24,0:.,33.27,.	0/0:68:68,0:.,94.27,.	0/0:50:50,0:.,69.31,.	0/0:260:260,0:.,360.44,.	0/0:103:103,0:.,142.79,.	0/0:66:66,0:.,91.5,.	0/0:199:199,0:.,275.87,.	0/0:33:33,0:.,45.75,.	./.:0:.,.:.,.,.	0/0:116:116,0:.,160.81,.	0/0:94:94,0:.,130.31,.	0/0:265:265,0:.,367.37,.	0/0:39:39,0:.,54.07,.	./.:0:.,.:.,.,.	0/0:77:77,0:.,106.74,.	1/1:254:0,254:.,352.12,.	./.:0:.,.:.,.,.	0/0:28:28,0:.,38.82,.	1/0:278:134,144:.,385.39,.	1/1:101:0,101:.,140.02,.	1/1:93:0,93:.,128.93,.	0/0:43:43,0:.,59.61,.	1/1:37:0,37:.,51.29,.	0/0:69:69,0:.,95.65,.	1/1:12:0,12:.,16.64,.	0/0:394:394,0:.,546.2,.	0/0:30:30,0:.,41.59,.	1/1:29:0,29:.,40.2,.	0/0:20:20,0:.,27.73,.	0/0:70:70,0:.,97.04,.	1/0:57:41,16:.,79.02,.	0/0:245:245,0:.,339.64,.	0/0:298:298,0:.,413.12,.	0/0:144:144,0:.,201.01,.	0/0:82:82,0:.,113.68,.	0/0:104:104,0:.,144.17,.	0/0:105:105,0:.,145.56,.	0/0:68:68,0:.,94.27,.	0/0:108:108,0:.,149.72,.	0/0:99:99,0:.,137.24,.	0/0:208:208,0:.,288.35,.	0/0:82:82,0:.,113.68,.	0/0:68:68,0:.,94.27,.	0/0:103:103,0:.,142.79,.	0/0:458:458,0:.,634.92,.	0/0:58:58,0:.,80.41,.	./.:0:.,.:.,.,.	1/0:165:81,84:.,228.74,.	0/0:176:176,0:.,243.99,.	0/0:249:249,0:.,345.19,.	0/0:199:199,0:.,275.87,.	1/0:622:259,363:.,862.28,.	0/0:237:237,0:.,328.55,.	0/0:161:161,0:.,223.19,.	0/0:116:116,0:.,160.81,.	0/0:81:81,0:.,112.29,.	0/0:150:150,0:.,207.94,.	0/0:46:46,0:.,63.77,.	1/1:107:0,107:.,148.33,.	0/0:150:150,0:.,207.94,.	0/0:55:55,0:.,76.25,.	1/0:327:153,174:.,453.32,.	0/0:29:29,0:.,40.2,.	./.:28:.,.:.,.,.	./.:0:.,.:.,.,.	0/0:129:129,0:.,178.83,.	0/0:187:187,0:.,259.24,.	0/0:178:178,0:.,246.76,.	0/0:147:147,0:.,203.79,.	0/0:116:116,0:.,160.81,.	0/0:57:57,0:.,79.02,.	0/0:67:67,0:.,92.88,.	1/0:95:26,69:.,131.7,.	1/0:52:32,20:.,72.09,.	1/0:216:124,92:.,299.44,.	0/0:73:73,0:.,101.2,.	0/0:90:90,0:.,124.77,.	0/0:155:155,0:.,214.88,.	./.:0:.,.:.,.,.
1	25557	294	C	T	.	PASS	.	GT:DP:AD:GL	0/0:125:125,0:.,173.29,.	0/0:89:89,0:.,123.38,.	0/0:133:133,0:.,184.38,.	0/0:98:98,0:.,135.86,.	0/0:123:123,0:.,170.51,.	0/0:201:201,0:.,280.03,.	0/0:141:141,0:.,195.47,.	0/0:95:95,0:.,131.7,.	0/0:203:203,0:.,281.42,.	0/0:205:205,0:.,284.19,.	0/0:154:154,0:.,213.49,.	0/0:110:110,0:.,152.49,.	0/0:92:92,0:.,127.54,.	./.:0:.,.:.,.,.	0/0:132:132,0:.,182.99,.	0/0:79:79,0:.,110.9,.	0/0:129:129,0:.,178.83,.	0/1:56:24,32:.,77.63,.	0/1:79:48,31:.,109.52,.	0/0:103:103,0:.,142.79,.	0/0:169:169,0:.,234.28,.	0/0:195:195,0:.,270.33,.	0/1:75:55,20:.,103.97,.	0/0:346:346,0:.,479.66,.	0/0:177:177,0:.,245.37,.	0/0:206:206,0:.,285.58,.	0/1:242:73,169:.,335.48,.	0/0:44:44,0:.,61,.	0/0:18:18,0:.,24.95,.	0/0:317:317,0:.,439.46,.	0/0:441:441,0:.,611.36,.	0/0:86:86,0:.,119.22,.	./.:0:.,.:.,.,.	0/0:20:20,0:.,27.73,.	0/0:44:44,0:.,61,.	./.:0:.,.:.,.,.	./.:0:.,.:.,.,.	0/0:141:141,0:.,195.47,.	0/0:114:114,0:.,158.04,.	0/0:147:147,0:.,203.79,.	0/0:18:18,0:.,24.95,.	0/0:104:104,0:.,144.17,.	0/0:59:59,0:.,81.79,.	0/0:83:83,0:.,115.06,.	0/0:37:37,0:.,51.29,.	0/0:81:81,0:.,112.29,.	0/0:23:23,0:.,31.88,.	./.:0:.,.:.,.,.	0/0:32:32,0:.,44.36,.	0/0:173:173,0:.,239.83,.	0/0:55:55,0:.,76.25,.	0/0:228:228,0:.,316.08,.	0/0:303:303,0:.,420.05,.	0/0:77:77,0:.,106.74,.	0/0:19:19,0:.,26.34,.	0/0:152:152,0:.,210.72,.	./.:0:.,.:.,.,.	0/0:60:60,0:.,83.18,.	0/0:59:59,0:.,81.79,.	0/0:94:94,0:.,130.31,.	0/0:216:216,0:.,299.44,.	./.:0:.,.:.,.,.	0/0:68:68,0:.,94.27,.	0/0:118:118,0:.,163.58,.	0/0:157:157,0:.,217.65,.	0/0:146:146,0:.,202.4,.	0/0:74:74,0:.,102.59,.	0/0:36:36,0:.,49.91,.	0/0:81:81,0:.,112.29,.	./.:0:.,.:.,.,.	0/0:61:61,0:.,84.56,.	0/0:73:73,0:.,101.2,.	0/0:113:113,0:.,156.65,.	0/0:290:290,0:.,402.03,.	0/0:97:97,0:.,134.47,.	0/0:107:107,0:.,148.33,.	0/0:40:40,0:.,55.45,.	0/0:34:34,0:.,47.13,.	0/0:105:105,0:.,145.56,.	0/0:418:418,0:.,579.47,.	0/0:42:42,0:.,58.22,.	0/0:32:32,0:.,44.36,.	0/0:102:102,0:.,141.4,.	0/0:101:101,0:.,140.02,.	0/0:60:60,0:.,83.18,.	0/0:362:362,0:.,501.84,.	0/0:240:240,0:.,334.1,.	0/0:151:151,0:.,209.33,.	0/0:83:83,0:.,115.06,.	0/0:33:33,0:.,45.75,.	0/0:129:129,0:.,178.83,.	0/0:65:65,0:.,90.11,.	0/0:115:115,0:.,159.42,.	./.:0:.,.:.,.,.	0/0:169:169,0:.,234.28,.	0/0:52:52,0:.,72.09,.	0/0:97:97,0:.,134.47,.	0/0:117:117,0:.,162.2,.	0/0:497:497,0:.,688.99,.	0/0:37:37,0:.,51.29,.	0/0:137:137,0:.,189.92,.	0/0:77:77,0:.,106.74,.	0/0:308:308,0:.,426.98,.	0/0:213:213,0:.,295.28,.	0/0:110:110,0:.,152.49,.	0/0:565:565,0:.,783.26,.	0/0:174:174,0:.,241.22,.	0/0:115:115,0:.,159.42,.	0/0:155:155,0:.,214.88,.	0/0:82:82,0:.,113.68,.	0/0:244:244,0:.,338.26,.	0/0:63:63,0:.,87.34,.	0/0:167:167,0:.,231.51,.	0/0:190:190,0:.,263.4,.	0/0:53:53,0:.,73.47,.	0/0:151:151,0:.,209.33,.	./.:0:.,.:.,.,.	0/0:22:22,0:.,30.5,.	0/0:60:60,0:.,83.18,.	0/0:209:209,0:.,289.74,.	0/0:283:283,0:.,392.32,.	0/0:206:206,0:.,285.58,.	0/0:97:97,0:.,134.47,.	0/0:202:202,0:.,280.03,.	0/0:107:107,0:.,148.33,.	./.:0:.,.:.,.,.	0/0:101:101,0:.,140.02,.	0/0:133:133,0:.,184.38,.	0/0:180:180,0:.,249.53,.	0/0:81:81,0:.,112.29,.	0/0:42:42,0:.,58.22,.	0/0:197:197,0:.,273.1,.	0/0:50:50,0:.,69.31,.
1	26548	306	T	C	.	PASS	.	GT:DP:AD:GL	0/0:102:102,0:.,141.4,.	./.:0:.,.:.,.,.	./.:0:.,.:.,.,.	0/0:22:22,0:.,30.5,.	0/0:11:11,0:.,15.25,.	0/0:56:56,0:.,77.63,.	0/0:131:131,0:.,181.6,.	0/0:41:41,0:.,56.84,.	0/0:75:75,0:.,103.97,.	0/0:263:263,0:.,364.6,.	0/0:106:106,0:.,146.95,.	0/0:146:146,0:.,202.4,.	0/0:13:13,0:.,18.02,.	0/0:19:19,0:.,26.34,.	0/0:21:21,0:.,29.11,.	0/0:73:73,0:.,101.2,.	0/0:126:126,0:.,174.67,.	0/0:37:37,0:.,51.29,.	0/0:31:31,0:.,42.98,.	0/0:87:87,0:.,120.61,.	0/0:117:117,0:.,162.2,.	./.:0:.,.:.,.,.	./.:0:.,.:.,.,.	0/0:159:159,0:.,220.42,.	0/0:50:50,0:.,69.31,.	0/0:78:78,0:.,108.13,.	0/0:150:150,0:.,207.94,.	./.:0:.,.:.,.,.	0/0:32:32,0:.,44.36,.	./.:0:.,.:.,.,.	0/0:474:474,0:.,657.1,.	1/0:65:18,47:.,90.11,.	0/0:235:235,0:.,325.78,.	0/0:51:51,0:.,70.7,.	./.:0:.,.:.,.,.	1/1:31:0,31:.,42.98,.	1/1:23:0,23:.,31.88,.	0/0:17:17,0:.,23.57,.	1/1:104:0,104:.,144.17,.	0/0:87:87,0:.,120.61,.	1/0:60:43,17:.,83.18,.	0/0:94:94,0:.,130.31,.	1/0:39:17,22:.,54.07,.	1/1:24:0,24:.,33.27,.	0/0:55:55,0:.,76.25,.	1/0:100:30,70:.,138.63,.	0/0:57:57,0:.,79.02,.	0/0:23:23,0:.,31.88,.	1/1:22:0,22:.,30.5,.	1/1:137:0,137:.,189.92,.	0/0:154:154,0:.,213.49,.	0/0:55:55,0:.,76.25,.	0/0:183:183,0:.,253.69,.	0/0:241:241,0:.,334.1,.	0/0:33:33,0:.,45.75,.	0/0:127:127,0:.,176.06,.	0/0:48:48,0:.,66.54,.	0/0:120:120,0:.,166.36,.	1/0:101:49,52:.,140.02,.	0/0:43:43,0:.,59.61,.	0/0:56:56,0:.,77.63,.	0/0:68:68,0:.,94.27,.	0/0:71:71,0:.,98.43,.	0/0:176:176,0:.,243.99,.	0/0:209:209,0:.,289.74,.	0/0:141:141,0:.,195.47,.	0/0:164:164,0:.,227.35,.	0/0:39:39,0:.,54.07,.	0/0:13:13,0:.,18.02,.	0/0:72:72,0:.,99.81,.	0/0:31:31,0:.,42.98,.	0/0:108:108,0:.,149.72,.	0/0:167:167,0:.,231.51,.	./.:0:.,.:.,.,.	0/0:119:119,0:.,164.97,.	0/0:59:59,0:.,81.79,.	0/0:22:22,0:.,30.5,.	0/0:23:23,0:.,31.88,.	0/0:50:50,0:.,69.31,.	0/0:121:121,0:.,167.74,.	0/0:54:54,0:.,74.86,.	0/0:132:132,0:.,182.99,.	0/0:35:35,0:.,48.52,.	0/0:152:152,0:.,210.72,.	0/0:42:42,0:.,58.22,.	0/0:333:333,0:.,461.64,.	0/0:254:254,0:.,352.12,.	0/0:146:146,0:.,202.4,.	1/0:48:32,16:.,66.54,.	0/0:88:88,0:.,123.38,.	0/0:81:81,0:.,112.29,.	0/0:148:148,0:.,205.17,.	0/0:147:147,0:.,203.79,.	0/0:30:30,0:.,41.59,.	0/0:48:48,0:.,66.54,.	1/0:86:24,62:.,119.22,.	0/0:100:100,0:.,138.63,.	1/0:138:50,88:.,191.31,.	1/0:580:305,275:.,804.05,.	0/0:35:35,0:.,48.52,.	0/0:14:14,0:.,19.41,.	0/0:122:122,0:.,169.13,.	0/0:92:92,0:.,127.54,.	0/0:104:104,0:.,144.17,.	0/0:206:206,0:.,285.58,.	0/0:230:230,0:.,318.85,.	0/0:131:131,0:.,181.6,.	0/0:165:165,0:.,228.74,.	0/0:111:111,0:.,153.88,.	0/0:19:19,0:.,26.34,.	0/0:274:274,0:.,379.84,.	0/0:144:144,0:.,199.63,.	0/0:197:197,0:.,273.1,.	0/0:147:147,0:.,203.79,.	./.:0:.,.:.,.,.	0/0:37:37,0:.,51.29,.	0/0:10:10,0:.,13.86,.	0/0:24:24,0:.,33.27,.	0/0:19:19,0:.,26.34,.	0/0:109:109,0:.,151.11,.	0/0:234:234,0:.,324.39,.	0/0:132:132,0:.,182.99,.	0/0:22:22,0:.,30.5,.	0/0:55:55,0:.,76.25,.	0/0:117:117,0:.,162.2,.	0/0:42:42,0:.,58.22,.	0/0:108:108,0:.,149.72,.	0/0:189:189,0:.,262.01,.	0/0:114:114,0:.,158.04,.	0/0:123:123,0:.,170.51,.	0/0:64:64,0:.,88.72,.	0/0:145:145,0:.,201.01,.	0/0:115:115,0:.,159.42,.
1	27139	312	G	A	.	PASS	.	GT:DP:AD:GL	0/0:28:28,0:.,38.82,.	0/0:38:38,0:.,52.68,.	0/0:17:17,0:.,23.57,.	0/0:45:45,0:.,62.38,.	0/0:76:76,0:.,105.36,.	0/0:262:262,0:.,363.21,.	0/0:129:129,0:.,178.83,.	0/0:46:46,0:.,63.77,.	./.:0:.,.:.,.,.	0/0:119:119,0:.,164.97,.	./.:0:.,.:.,.,.	./.:0:.,.:.,.,.	0/0:83:83,0:.,115.06,.	./.:0:.,.:.,.,.	0/0:47:47,0:.,65.16,.	0/0:79:79,0:.,109.52,.	0/0:73:73,0:.,101.2,.	0/0:139:139,0:.,192.69,.	0/0:44:44,0:.,61,.	./.:0:.,.:.,.,.	./.:0:.,.:.,.,.	0/0:151:151,0:.,209.33,.	0/0:78:78,0:.,108.13,.	0/0:246:246,0:.,341.03,.	0/0:105:105,0:.,145.56,.	0/0:164:164,0:.,227.35,.	0/0:66:66,0:.,91.5,.	./.:0:.,.:.,.,.	./.:0:.,.:.,.,.	0/0:262:262,0:.,363.21,.	0/0:734:734,0:.,1017.54,.	0/0:58:58,0:.,80.41,.	0/0:96:96,0:.,133.08,.	0/0:17:17,0:.,23.57,.	0/0:55:55,0:.,76.25,.	0/0:64:64,0:.,88.72,.	./.:0:.,.:.,.,.	0/0:175:175,0:.,242.6,.	0/0:90:90,0:.,124.77,.	0/0:137:137,0:.,189.92,.	0/0:19:19,0:.,26.34,.	0/0:43:43,0:.,59.61,.	0/0:70:70,0:.,97.04,.	0/0:15:15,0:.,20.79,.	0/0:47:47,0:.,65.16,.	0/0:29:29,0:.,40.2,.	0/0:12:12,0:.,16.64,.	0/0:17:17,0:.,23.57,.	./.:0:.,.:.,.,.	0/0:157:157,0:.,217.65,.	0/0:37:37,0:.,51.29,.	0/0:57:57,0:.,79.02,.	0/0:154:154,0:.,213.49,.	0/0:61:61,0:.,84.56,.	0/0:72:72,0:.,99.81,.	0/0:63:63,0:.,87.34,.	0/0:128:128,0:.,177.45,.	./.:0:.,.:.,.,.	0/0:139:139,0:.,192.69,.	0/0:116:116,0:.,160.81,.	0/0:96:96,0:.,133.08,.	0/0:24:24,0:.,33.27,.	./.:0:.,.:.,.,.	0/0:111:111,0:.,153.88,.	0/0:63:63,0:.,87.34,.	0/0:71:71,0:.,98.43,.	./.:0:.,.:.,.,.	./.:0:.,.:.,.,.	0/0:28:28,0:.,38.82,.	./.:0:.,.:.,.,.	0/0:34:34,0:.,47.13,.	./.:0:.,.:.,.,.	0/0:71:71,0:.,98.43,.	0/0:310:310,0:.,429.75,.	./.:0:.,.:.,.,.	0/0:20:20,0:.,27.73,.	0/0:40:40,0:.,55.45,.	0/0:58:58,0:.,80.41,.	0/0:262:262,0:.,363.21,.	0/0:360:360,0:.,499.07,.	0/0:15:15,0:.,20.79,.	0/0:47:47,0:.,65.16,.	0/0:106:106,0:.,146.95,.	0/0:87:87,0:.,120.61,.	0/0:45:45,0:.,62.38,.	0/0:228:228,0:.,316.08,.	0/0:302:302,0:.,418.66,.	0/0:133:133,0:.,184.38,.	0/0:69:69,0:.,95.65,.	1/1:23:0,23:.,31.88,.	0/0:103:103,0:.,142.79,.	0/0:17:17,0:.,23.57,.	0/0:120:120,0:.,166.36,.	./.:0:.,.:.,.,.	0/0:173:173,0:.,239.83,.	0/0:162:162,0:.,224.58,.	0/0:60:60,0:.,83.18,.	0/0:30:30,0:.,41.59,.	0/0:396:396,0:.,548.97,.	0/0:87:87,0:.,120.61,.	./.:0:.,.:.,.,.	0/0:43:43,0:.,59.61,.	./.:0:.,.:.,.,.	0/0:194:194,0:.,268.94,.	0/0:97:97,0:.,134.47,.	0/0:591:591,0:.,819.3,.	0/0:77:77,0:.,106.74,.	0/0:69:69,0:.,95.65,.	0/0:240:240,0:.,332.71,.	0/0:83:83,0:.,115.06,.	0/0:135:135,0:.,187.15,.	0/0:91:91,0:.,126.15,.	0/0:88:88,0:.,121.99,.	0/0:38:38,0:.,52.68,.	0/0:131:131,0:.,181.6,.	0/0:281:281,0:.,389.55,.	0/0:52:52,0:.,72.09,.	0/0:29:29,0:.,40.2,.	0/0:38:38,0:.,52.68,.	./.:0:.,.:.,.,.	0/0:104:104,0:.,144.17,.	0/0:97:97,0:.,134.47,.	0/0:136:136,0:.,188.54,.	0/0:110:110,0:.,152.49,.	0/0:78:78,0:.,108.13,.	0/0:152:152,0:.,210.72,.	0/0:129:129,0:.,178.83,.	0/0:99:99,0:.,137.24,.	0/0:101:101,0:.,140.02,.	0/0:91:91,0:.,126.15,.	0/0:58:58,0:.,80.41,.	0/0:125:125,0:.,173.29,.	0/0:94:94,0:.,130.31,.
1	27346	315	C	T	.	PASS	.	GT:DP:AD:GL	0/0:71:71,0:.,98.43,.	0/0:61:61,0:.,84.56,.	0/0:102:102,0:.,141.4,.	0/0:48:48,0:.,66.54,.	0/0:61:61,0:.,84.56,.	0/0:219:219,0:.,303.6,.	0/0:81:81,0:.,112.29,.	0/0:79:79,0:.,109.52,.	0/0:213:213,0:.,295.28,.	0/0:267:267,0:.,370.14,.	0/0:218:218,0:.,302.21,.	0/0:160:160,0:.,221.81,.	./.:0:.,.:.,.,.	./.:0:.,.:.,.,.	0/0:48:48,0:.,66.54,.	0/0:54:54,0:.,74.86,.	0/0:134:134,0:.,185.76,.	0/0:119:119,0:.,164.97,.	0/0:41:41,0:.,56.84,.	0/0:115:115,0:.,159.42,.	0/0:190:190,0:.,263.4,.	0/0:167:167,0:.,231.51,.	0/0:191:191,0:.,264.78,.	0/0:429:429,0:.,594.72,.	0/0:228:228,0:.,316.08,.	0/0:53:53,0:.,73.47,.	0/0:171:171,0:.,237.06,.	0/0:77:77,0:.,106.74,.	0/0:15:15,0:.,20.79,.	./.:0:.,.:.,.,.	0/0:917:917,0:.,1271.23,.	0/0:86:86,0:.,119.22,.	0/0:125:125,0:.,173.29,.	0/0:50:50,0:.,69.31,.	0/0:33:33,0:.,45.75,.	0/0:39:39,0:.,54.07,.	./.:0:.,.:.,.,.	0/0:43:43,0:.,59.61,.	0/0:113:113,0:.,156.65,.	0/0:77:77,0:.,106.74,.	0/0:69:69,0:.,97.04,.	0/0:25:25,0:.,34.66,.	0/0:47:47,0:.,65.16,.	0/0:41:41,0:.,56.84,.	0/0:82:82,0:.,113.68,.	0/0:91:91,0:.,126.15,.	./.:0:.,.:.,.,.	0/0:14:14,0:.,19.41,.	./.:0:.,.:.,.,.	0/0:115:115,0:.,166.36,.	./.:0:.,.:.,.,.	0/0:48:48,0:.,66.54,.	1/1:183:0,183:.,253.69,.	0/0:200:200,0:.,277.26,.	0/0:118:118,0:.,163.58,.	0/0:40:40,0:.,55.45,.	0/0:18:18,0:.,24.95,.	0/0:43:43,0:.,59.61,.	0/0:119:119,0:.,164.97,.	0/0:44:44,0:.,61,.	0/0:33:33,0:.,45.75,.	0/0:78:78,0:.,108.13,.	./.:0:.,.:.,.,.	0/0:184:184,0:.,255.08,.	0/0:161:161,0:.,223.19,.	0/0:253:253,0:.,350.73,.	./.:0:.,.:.,.,.	0/0:160:160,0:.,221.81,.	0/0:46:46,0:.,63.77,.	0/0:48:48,0:.,66.54,.	./.:0:.,.:.,.,.	0/0:35:35,0:.,48.52,.	0/0:311:311,0:.,431.14,.	0/0:143:143,0:.,198.24,.	0/0:174:174,0:.,241.22,.	0/0:157:157,0:.,217.65,.	0/0:18:18,0:.,24.95,.	0/0:105:105,0:.,145.56,.	./.:0:.,.:.,.,.	0/0:206:206,0:.,285.58,.	./.:0:.,.:.,.,.	./.:0:.,.:.,.,.	0/0:54:54,0:.,74.86,.	0/0:59:59,0:.,81.79,.	0/0:22:22,0:.,30.5,.	0/0:186:186,0:.,257.85,.	0/0:253:253,0:.,350.73,.	0/0:146:146,0:.,202.4,.	0/0:56:56,0:.,77.63,.	0/0:230:230,0:.,318.85,.	0/0:35:35,0:.,48.52,.	0/0:37:37,0:.,51.29,.	0/0:120:120,0:.,166.36,.	0/0:43:43,0:.,59.61,.	0/0:172:172,0:.,238.44,.	0/0:12:12,0:.,16.64,.	0/0:113:113,0:.,156.65,.	0/0:52:52,0:.,72.09,.	1/1:269:0,269:.,372.91,.	0/0:72:72,0:.,99.81,.	0/0:184:184,0:.,255.08,.	0/0:99:99,0:.,137.24,.	0/0:128:128,0:.,177.45,.	0/0:165:165,0:.,228.74,.	./.:0:.,.:.,.,.	0/0:205:205,0:.,284.19,.	0/0:212:212,0:.,293.89,.	0/0:45:45,0:.,62.38,.	0/0:47:47,0:.,65.16,.	./.:0:.,.:.,.,.	0/0:236:236,0:.,327.17,.	0/0:70:70,0:.,97.04,.	0/0:223:223,0:.,309.14,.	0/0:181:181,0:.,250.92,.	0/0:25:25,0:.,34.66,.	0/0:107:107,0:.,148.33,.	0/0:12:12,0:.,16.64,.	./.:0:.,.:.,.,.	0/0:26:26,0:.,36.04,.	0/0:111:111,0:.,153.88,.	0/0:211:211,0:.,292.51,.	0/0:147:147,0:.,203.79,.	0/0:173:173,0:.,239.83,.	0/0:126:126,0:.,174.67,.	0/0:179:179,0:.,248.15,.	./.:0:.,.:.,.,.	0/0:88:88,0:.,121.99,.	0/0:92:92,0:.,127.54,.	./.:0:.,.:.,.,.	0/0:100:100,0:.,138.63,.	0/0:61:61,0:.,84.56,.	0/0:10:10,0:.,13.86,.	0/0:147:147,0:.,203.79,.
1	29519	340	A	G	.	PASS	.	GT:DP:AD:GL	0/0:46:46,0:.,63.77,.	0/0:62:62,0:.,85.95,.	0/0:19:19,0:.,26.34,.	./.:0:.,.:.,.,.	0/0:124:124,0:.,171.9,.	0/0:162:162,0:.,224.58,.	0/0:126:126,0:.,174.67,.	0/0:26:26,0:.,36.04,.	0/0:141:141,0:.,195.47,.	0/0:326:326,0:.,451.93,.	0/0:212:212,0:.,293.89,.	0/0:128:128,0:.,177.45,.	0/0:16:16,0:.,22.18,.	0/0:71:71,0:.,98.43,.	0/0:37:37,0:.,51.29,.	0/0:25:25,0:.,34.66,.	0/0:99:99,0:.,137.24,.	0/0:215:215,0:.,298.05,.	0/0:61:61,0:.,84.56,.	0/0:160:160,0:.,221.81,.	0/0:181:181,0:.,250.92,.	0/0:171:171,0:.,237.06,.	0/0:57:57,0:.,79.02,.	0/0:367:367,0:.,508.77,.	0/0:153:153,0:.,212.1,.	0/0:146:146,0:.,202.4,.	0/0:90:90,0:.,124.77,.	0/0:61:61,0:.,84.56,.	0/0:28:28,0:.,38.82,.	0/0:108:108,0:.,149.72,.	0/0:750:750,0:.,1039.72,.	0/0:120:120,0:.,166.36,.	0/0:78:78,0:.,108.13,.	0/0:24:24,0:.,33.27,.	0/0:26:26,0:.,36.04,.	./.:0:.,.:.,.,.	./.:0:.,.:.,.,.	0/0:110:110,0:.,152.49,.	0/0:58:58,0:.,80.41,.	0/0:35:35,0:.,48.52,.	0/0:123:123,0:.,170.51,.	0/0:81:81,0:.,112.29,.	0/0:37:37,0:.,51.29,.	0/0:58:58,0:.,80.41,.	0/0:70:70,0:.,97.04,.	0/0:162:162,0:.,224.58,.	0/0:37:37,0:.,51.29,.	./.:0:.,.:.,.,.	0/0:56:56,0:.,77.63,.	0/0:147:147,0:.,203.79,.	0/0:81:81,0:.,112.29,.	0/0:160:160,0:.,221.81,.	0/0:261:261,0:.,361.82,.	0/0:98:98,0:.,135.86,.	0/0:58:58,0:.,80.41,.	0/0:28:28,0:.,38.82,.	0/0:91:91,0:.,126.15,.	0/0:163:163,0:.,225.97,.	0/0:78:78,0:.,108.13,.	0/0:30:30,0:.,41.59,.	0/0:46:46,0:.,63.77,.	0/0:45:45,0:.,62.38,.	0/0:110:110,0:.,152.49,.	0/0:198:198,0:.,274.49,.	0/0:97:97,0:.,134.47,.	0/0:158:158,0:.,219.03,.	./.:0:.,.:.,.,.	0/0:53:53,0:.,73.47,.	0/0:90:90,0:.,124.77,.	0/0:24:24,0:.,33.27,.	0/0:91:91,0:.,126.15,.	0/0:65:65,0:.,90.11,.	./.:0:.,.:.,.,.	0/0:309:309,0:.,428.36,.	0/0:134:134,0:.,185.76,.	0/0:76:76,0:.,105.36,.	0/0:98:98,0:.,135.86,.	./.:0:.,.:.,.,.	0/0:90:90,0:.,124.77,.	0/0:436:436,0:.,604.42,.	./.:0:.,.:.,.,.	0/0:171:171,0:.,237.06,.	0/0:37:37,0:.,51.29,.	0/0:331:331,0:.,458.86,.	0/0:74:74,0:.,102.59,.	0/0:399:399,0:.,553.13,.	0/0:278:278,0:.,385.39,.	0/0:159:159,0:.,220.42,.	0/0:129:129,0:.,180.22,.	0/0:162:162,0:.,224.58,.	0/0:130:130,0:.,180.22,.	0/0:158:158,0:.,219.03,.	0/0:124:124,0:.,171.9,.	0/0:148:148,0:.,205.17,.	0/0:176:176,0:.,243.99,.	0/0:194:194,0:.,268.94,.	0/0:166:166,0:.,230.12,.	0/0:105:105,0:.,145.56,.	0/0:411:411,0:.,569.77,.	0/0:28:28,0:.,38.82,.	0/0:55:55,0:.,76.25,.	0/0:81:81,0:.,112.29,.	0/0:132:132,0:.,182.99,.	0/1:257:108,149:.,356.28,.	0/0:117:117,0:.,162.2,.	0/0:588:588,0:.,815.14,.	0/1:330:263,67:.,457.48,.	0/0:318:318,0:.,440.84,.	0/0:159:159,0:.,220.42,.	0/0:131:131,0:.,181.6,.	0/0:188:188,0:.,260.62,.	0/0:95:95,0:.,131.7,.	0/0:196:196,0:.,271.71,.	0/0:113:113,0:.,156.65,.	0/0:57:57,0:.,79.02,.	0/0:340:340,0:.,471.34,.	0/0:48:48,0:.,66.54,.	0/0:34:34,0:.,47.13,.	0/0:12:12,0:.,16.64,.	0/0:227:227,0:.,314.69,.	0/0:260:260,0:.,360.44,.	0/0:105:105,0:.,145.56,.	0/0:91:91,0:.,126.15,.	0/0:125:125,0:.,173.29,.	0/0:71:71,0:.,98.43,.	0/0:57:57,0:.,79.02,.	0/0:159:159,0:.,220.42,.	0/0:121:121,0:.,167.74,.	0/0:187:187,0:.,259.24,.	0/0:201:201,0:.,278.65,.	0/0:117:117,0:.,162.2,.	0/0:317:317,0:.,439.46,.	0/0:26:26,0:.,36.04,.
1	30596	352	A	G	.	PASS	.	GT:DP:AD:GL	0/0:31:31,0:.,42.98,.	0/0:31:31,0:.,42.98,.	0/0:20:20,0:.,27.73,.	./.:0:.,.:.,.,.	0/0:89:89,0:.,123.38,.	0/0:182:182,0:.,252.31,.	0/0:80:80,0:.,110.9,.	0/0:14:14,0:.,19.41,.	0/0:286:286,0:.,396.48,.	0/1:158:111,47:.,219.03,.	0/0:74:74,0:.,102.59,.	0/1:61:37,24:.,84.56,.	0/0:59:59,0:.,81.79,.	0/0:33:33,0:.,45.75,.	0/1:34:14,20:.,47.13,.	0/0:34:34,0:.,47.13,.	./.:0:.,.:.,.,.	./.:0:.,.:.,.,.	0/1:104:54,50:.,144.17,.	0/1:94:30,64:.,130.31,.	0/0:200:200,0:.,277.26,.	0/0:108:108,0:.,149.72,.	1/1:70:0,70:.,97.04,.	./.:0:.,.:.,.,.	1/1:69:0,69:.,95.65,.	./.:0:.,.:.,.,.	1/1:199:0,199:.,275.87,.	1/1:49:0,49:.,67.93,.	0/0:22:22,0:.,30.5,.	0/0:120:120,0:.,166.36,.	1/1:580:0,580:.,804.05,.	./.:0:.,.:.,.,.	./.:0:.,.:.,.,.	./.:0:.,.:.,.,.	0/0:22:22,0:.,30.5,.	./.:0:.,.:.,.,.	./.:0:.,.:.,.,.	0/1:69:34,35:.,95.65,.	0/0:81:81,0:.,112.29,.	0/0:98:98,0:.,135.86,.	0/0:64:64,0:.,88.72,.	0/0:52:52,0:.,72.09,.	0/0:32:32,0:.,44.36,.	0/0:15:15,0:.,20.79,.	0/1:18:6,12:.,24.95,.	0/0:37:37,0:.,51.29,.	0/0:14:14,0:.,19.41,.	0/0:53:53,0:.,73.47,.	1/1:50:0,50:.,69.31,.	0/0:232:232,0:.,321.62,.	0/0:42:42,0:.,58.22,.	0/0:99:99,0:.,137.24,.	0/0:12:12,0:.,16.64,.	0/0:109:109,0:.,151.11,.	0/0:48:48,0:.,66.54,.	0/0:140:140,0:.,194.08,.	./.:0:.,.:.,.,.	./.:0:.,.:.,.,.	0/0:37:37,0:.,51.29,.	0/1:112:83,29:.,155.26,.	0/0:17:17,0:.,23.57,.	0/0:90:90,0:.,124.77,.	1/1:34:0,34:.,47.13,.	1/1:105:0,105:.,145.56,.	1/1:171:0,171:.,237.06,.	1/1:104:0,104:.,144.17,.	1/1:68:0,68:.,94.27,.	1/1:10:0,10:.,13.86,.	1/1:64:0,64:.,88.72,.	1/1:108:0,108:.,149.72,.	0/0:24:24,0:.,33.27,.	0/0:46:46,0:.,63.77,.	1/1:436:0,436:.,604.42,.	1/1:253:0,253:.,350.73,.	1/1:161:0,161:.,223.19,.	1/1:71:0,71:.,98.43,.	1/1:18:0,18:.,24.95,.	1/1:72:0,72:.,99.81,.	0/1:101:33,68:.,140.02,.	0/1:124:90,34:.,171.9,.	0/0:70:70,0:.,97.04,.	./.:0:.,.:.,.,.	./.:0:.,.:.,.,.	./.:102:.,.:.,.,.	0/0:29:29,0:.,40.2,.	0/0:315:315,0:.,436.68,.	0/0:219:219,0:.,303.6,.	0/0:107:107,0:.,148.33,.	0/0:19:19,0:.,26.34,.	0/0:66:66,0:.,91.5,.	0/0:117:117,0:.,162.2,.	0/0:152:152,0:.,210.72,.	0/0:64:64,0:.,88.72,.	./.:0:.,.:.,.,.	0/0:154:154,0:.,213.49,.	0/0:14:14,0:.,19.41,.	0/0:96:96,0:.,133.08,.	0/0:56:56,0:.,77.63,.	0/0:383:383,0:.,530.95,.	0/0:20:20,0:.,27.73,.	./.:0:.,.:.,.,.	0/1:119:58,61:.,164.97,.	0/0:87:87,0:.,120.61,.	0/0:130:130,0:.,180.22,.	0/0:125:125,0:.,173.29,.	0/0:532:532,0:.,737.51,.	0/0:113:113,0:.,156.65,.	1/1:58:0,58:.,80.41,.	0/1:136:33,103:.,188.54,.	./.:0:.,.:.,.,.	./.:0:.,.:.,.,.	./.:0:.,.:.,.,.	0/0:93:93,0:.,128.93,.	0/0:36:36,0:.,49.91,.	0/0:72:72,0:.,99.81,.	0/0:135:135,0:.,187.15,.	0/0:91:91,0:.,126.15,.	0/0:19:19,0:.,26.34,.	1/1:37:0,37:.,51.29,.	0/1:115:63,52:.,160.81,.	0/1:41:19,22:.,56.84,.	0/1:131:69,62:.,181.6,.	0/0:43:43,0:.,59.61,.	0/0:124:124,0:.,171.9,.	1/1:40:0,40:.,55.45,.	0/0:58:58,0:.,80.41,.	0/0:67:67,0:.,92.88,.	0/1:96:60,36:.,133.08,.	0/1:85:26,59:.,117.84,.	0/0:114:114,0:.,158.04,.	0/0:52:52,0:.,72.09,.	./.:150:.,.:.,.,.	0/1:131:45,86:.,181.6,.
1	33648	387	G	A	.	PASS	.	GT:DP:AD:GL	0/0:94:94,0:.,130.31,.	0/0:235:235,0:.,325.78,.	0/0:54:54,0:.,74.86,.	0/0:117:117,0:.,162.2,.	0/0:142:142,0:.,196.85,.	0/0:285:285,0:.,395.09,.	0/0:214:214,0:.,296.67,.	0/0:21:21,0:.,29.11,.	0/0:143:143,0:.,198.24,.	0/0:317:317,0:.,439.46,.	0/0:161:161,0:.,223.19,.	0/0:304:304,0:.,421.43,.	0/0:68:68,0:.,95.65,.	0/0:100:100,0:.,138.63,.	0/0:126:126,0:.,174.67,.	0/0:87:87,0:.,120.61,.	0/0:226:226,0:.,313.3,.	0/0:217:217,0:.,300.83,.	0/0:88:88,0:.,121.99,.	1/0:173:61,112:.,239.83,.	1/0:115:75,40:.,159.42,.	0/0:228:228,0:.,316.08,.	0/0:138:138,0:.,191.31,.	0/0:182:182,0:.,252.31,.	0/0:58:58,0:.,80.41,.	0/0:29:29,0:.,40.2,.	0/0:259:259,0:.,359.05,.	0/0:69:69,0:.,95.65,.	0/0:20:20,0:.,27.73,.	0/0:375:375,0:.,519.86,.	0/0:1002:1002,0:.,1389.07,.	0/0:82:82,0:.,113.68,.	0/0:140:140,0:.,194.08,.	0/0:58:58,0:.,80.41,.	0/0:75:75,0:.,103.97,.	0/0:35:35,0:.,48.52,.	0/0:22:22,0:.,30.5,.	0/0:186:186,0:.,257.85,.	0/0:154:154,0:.,213.49,.	0/0:36:36,0:.,49.91,.	0/0:113:113,0:.,156.65,.	0/0:76:76,0:.,105.36,.	0/0:94:94,0:.,130.31,.	0/0:99:99,0:.,137.24,.	0/0:49:49,0:.,67.93,.	0/0:167:167,0:.,231.51,.	0/0:54:54,0:.,74.86,.	0/0:45:45,0:.,62.38,.	0/0:18:18,0:.,24.95,.	0/0:88:88,0:.,121.99,.	0/0:110:110,0:.,152.49,.	0/0:99:99,0:.,137.24,.	./.:0:.,.:.,.,.	0/0:247:247,0:.,342.41,.	0/0:73:73,0:.,101.2,.	0/0:276:276,0:.,382.62,.	0/0:109:109,0:.,151.11,.	0/0:107:107,0:.,148.33,.	0/0:94:94,0:.,130.31,.	0/0:160:160,0:.,221.81,.	0/0:132:132,0:.,182.99,.	0/0:93:93,0:.,128.93,.	0/0:99:99,0:.,137.24,.	0/0:243:243,0:.,336.87,.	0/0:220:220,0:.,304.98,.	0/0:403:403,0:.,558.68,.	0/0:67:67,0:.,92.88,.	0/0:161:161,0:.,223.19,.	./.:0:.,.:.,.,.	0/0:239:239,0:.,331.32,.	0/0:107:107,0:.,148.33,.	0/0:175:175,0:.,242.6,.	0/0:387:387,0:.,536.5,.	0/0:286:286,0:.,396.48,.	0/0:126:126,0:.,174.67,.	0/0:69:69,0:.,95.65,.	0/0:12:12,0:.,16.64,.	0/0:82:82,0:.,113.68,.	0/0:182:182,0:.,252.31,.	0/0:605:605,0:.,838.71,.	0/0:107:107,0:.,148.33,.	0/0:283:283,0:.,392.32,.	0/0:129:129,0:.,178.83,.	0/0:192:192,0:.,266.17,.	0/0:57:57,0:.,79.02,.	0/0:429:429,0:.,594.72,.	0/0:418:418,0:.,579.47,.	0/0:169:169,0:.,234.28,.	0/0:67:67,0:.,92.88,.	0/0:70:70,0:.,97.04,.	0/0:162:162,0:.,224.58,.	0/0:68:68,0:.,94.27,.	0/0:250:250,0:.,346.57,.	0/0:97:97,0:.,134.47,.	0/0:160:160,0:.,221.81,.	0/0:52:52,0:.,72.09,.	0/0:156:156,0:.,216.26,.	./.:0:.,.:.,.,.	0/0:649:649,0:.,901.09,.	0/0:141:141,0:.,195.47,.	./.:0:.,.:.,.,.	0/0:209:209,0:.,289.74,.	0/0:344:344,0:.,476.89,.	0/0:240:240,0:.,332.71,.	0/0:160:160,0:.,221.81,.	0/0:561:561,0:.,777.71,.	0/0:117:117,0:.,162.2,.	0/0:219:219,0:.,303.6,.	0/0:141:141,0:.,195.47,.	0/0:88:88,0:.,121.99,.	0/0:214:214,0:.,296.67,.	0/0:75:75,0:.,103.97,.	0/0:267:267,0:.,370.14,.	0/0:177:177,0:.,245.37,.	0/0:112:112,0:.,155.26,.	0/0:465:465,0:.,644.63,.	0/0:118:118,0:.,163.58,.	0/0:34:34,0:.,47.13,.	0/0:13:13,0:.,18.02,.	0/0:144:144,0:.,199.63,.	0/0:230:230,0:.,318.85,.	0/0:128:128,0:.,177.45,.	0/0:104:104,0:.,144.17,.	0/0:147:147,0:.,203.79,.	0/0:227:227,0:.,314.69,.	0/0:58:58,0:.,80.41,.	0/0:142:142,0:.,196.85,.	0/0:142:142,0:.,196.85,.	0/0:154:154,0:.,213.49,.	0/0:112:112,0:.,155.26,.	0/0:67:67,0:.,92.88,.	0/0:355:355,0:.,492.13,.	0/0:163:163,0:.,225.97,.
1	33832	389	T	C	.	PASS	.	GT:DP:AD:GL	0/0:57:57,0:.,79.02,.	0/0:144:144,0:.,199.63,.	0/0:23:23,0:.,31.88,.	0/0:51:51,0:.,70.7,.	0/0:53:53,0:.,73.47,.	0/0:93:93,0:.,128.93,.	./.:0:.,.:.,.,.	0/0:15:15,0:.,20.79,.	0/0:174:174,0:.,241.22,.	0/0:162:162,0:.,224.58,.	0/0:164:164,0:.,227.35,.	0/0:144:144,0:.,199.63,.	0/0:84:84,0:.,116.45,.	./.:0:.,.:.,.,.	0/0:114:114,0:.,158.04,.	0/0:83:83,0:.,115.06,.	0/0:288:288,0:.,399.25,.	0/0:304:304,0:.,421.43,.	0/0:57:57,0:.,79.02,.	0/0:150:150,0:.,207.94,.	0/0:176:176,0:.,243.99,.	0/0:348:348,0:.,482.43,.	0/0:118:118,0:.,163.58,.	0/0:223:223,0:.,309.14,.	0/0:204:204,0:.,282.8,.	0/0:230:230,0:.,318.85,.	0/0:91:91,0:.,126.15,.	0/0:118:118,0:.,163.58,.	./.:0:.,.:.,.,.	0/0:241:241,0:.,334.1,.	0/0:1075:1075,0:.,1490.27,.	0/0:38:38,0:.,52.68,.	0/0:121:121,0:.,167.74,.	0/0:10:10,0:.,13.86,.	0/0:20:20,0:.,27.73,.	0/0:13:13,0:.,18.02,.	./.:0:.,.:.,.,.	0/0:280:280,0:.,388.16,.	0/0:90:90,0:.,124.77,.	0/0:96:96,0:.,133.08,.	0/0:20:20,0:.,27.73,.	0/0:90:90,0:.,124.77,.	0/0:30:30,0:.,41.59,.	0/0:23:23,0:.,31.88,.	0/0:19:19,0:.,26.34,.	./.:0:.,.:.,.,.	0/0:33:33,0:.,45.75,.	./.:0:.,.:.,.,.	0/0:29:29,0:.,40.2,.	./.:0:.,.:.,.,.	./.:0:.,.:.,.,.	0/0:80:80,0:.,110.9,.	0/0:244:244,0:.,338.26,.	0/0:226:226,0:.,313.3,.	0/0:19:19,0:.,26.34,.	0/0:28:28,0:.,38.82,.	0/0:109:109,0:.,151.11,.	0/0:152:152,0:.,210.72,.	./.:0:.,.:.,.,.	0/0:144:144,0:.,199.63,.	0/0:140:140,0:.,194.08,.	./.:0:.,.:.,.,.	0/0:66:66,0:.,91.5,.	0/0:103:103,0:.,142.79,.	0/0:98:98,0:.,135.86,.	0/0:157:157,0:.,217.65,.	0/0:63:63,0:.,87.34,.	0/0:35:35,0:.,48.52,.	0/0:36:36,0:.,49.91,.	0/0:80:80,0:.,110.9,.	0/0:75:75,0:.,103.97,.	1/1:59:0,59:.,81.79,.	0/0:326:326,0:.,451.93,.	0/0:287:287,0:.,397.87,.	0/0:59:59,0:.,81.79,.	0/0:84:84,0:.,116.45,.	0/0:43:43,0:.,59.61,.	0/0:107:107,0:.,148.33,.	0/0:110:110,0:.,152.49,.	0/0:365:365,0:.,506,.	./.:0:.,.:.,.,.	0/0:25:25,0:.,34.66,.	0/0:138:138,0:.,191.31,.	./.:0:.,.:.,.,.	0/0:57:57,0:.,79.02,.	0/0:177:177,0:.,245.37,.	0/0:500:500,0:.,693.15,.	0/0:76:76,0:.,105.36,.	0/0:34:34,0:.,47.13,.	0/0:202:202,0:.,280.03,.	0/0:314:314,0:.,435.3,.	0/0:62:62,0:.,85.95,.	0/0:153:153,0:.,212.1,.	0/0:15:15,0:.,20.79,.	0/0:116:116,0:.,160.81,.	./.:0:.,.:.,.,.	0/0:48:48,0:.,66.54,.	0/0:27:27,0:.,37.43,.	0/0:848:848,0:.,1175.58,.	0/0:138:138,0:.,191.31,.	0/0:94:94,0:.,130.31,.	./.:0:.,.:.,.,.	0/0:129:129,0:.,178.83,.	0/0:140:140,0:.,194.08,.	0/0:151:151,0:.,209.33,.	0/0:492:492,0:.,682.06,.	0/0:301:301,0:.,417.27,.	0/0:83:83,0:.,115.06,.	0/0:70:70,0:.,97.04,.	0/0:27:27,0:.,37.43,.	0/0:100:100,0:.,138.63,.	0/0:94:94,0:.,130.31,.	0/0:249:249,0:.,345.19,.	0/0:125:125,0:.,173.29,.	./.:0:.,.:.,.,.	0/0:132:132,0:.,182.99,.	0/0:130:130,0:.,180.22,.	0/0:76:76,0:.,105.36,.	0/0:62:62,0:.,85.95,.	0/0:570:570,0:.,790.19,.	0/0:357:357,0:.,494.91,.	./.:0:.,.:.,.,.	0/0:124:124,0:.,171.9,.	0/0:172:172,0:.,238.44,.	0/0:39:39,0:.,54.07,.	0/0:76:76,0:.,105.36,.	0/0:316:316,0:.,439.46,.	0/0:225:225,0:.,311.92,.	0/0:371:371,0:.,514.32,.	0/0:315:315,0:.,436.68,.	0/0:119:119,0:.,164.97,.	0/0:524:524,0:.,726.42,.	0/0:15:15,0:.,20.79,.
1	34567	398	C	T	.	PASS	.	GT:DP:AD:GL	0/0:39:39,0:.,54.07,.	0/0:58:58,0:.,80.41,.	0/0:60:60,0:.,83.18,.	./.:0:.,.:.,.,.	0/0:68:68,0:.,94.27,.	0/0:113:113,0:.,156.65,.	0/0:107:107,0:.,148.33,.	0/0:16:16,0:.,22.18,.	0/0:55:55,0:.,76.25,.	./.:0:.,.:.,.,.	0/0:49:49,0:.,67.93,.	0/0:60:60,0:.,83.18,.	0/0:110:110,0:.,152.49,.	./.:0:.,.:.,.,.	0/0:123:123,0:.,170.51,.	0/0:24:24,0:.,33.27,.	0/0:40:40,0:.,55.45,.	0/0:47:47,0:.,65.16,.	0/0:45:45,0:.,62.38,.	0/0:53:53,0:.,73.47,.	./.:0:.,.:.,.,.	0/0:53:53,0:.,73.47,.	./.:0:.,.:.,.,.	0/0:76:76,0:.,105.36,.	0/0:94:94,0:.,130.31,.	0/0:42:42,0:.,58.22,.	0/0:154:154,0:.,213.49,.	0/0:15:15,0:.,20.79,.	./.:0:.,.:.,.,.	0/0:33:33,0:.,45.75,.	./.:0:.,.:.,.,.	./.:0:.,.:.,.,.	0/0:34:34,0:.,47.13,.	0/0:21:21,0:.,29.11,.	./.:0:.,.:.,.,.	0/0:16:16,0:.,22.18,.	./.:0:.,.:.,.,.	0/0:19:19,0:.,26.34,.	./.:0:.,.:.,.,.	./.:0:.,.:.,.,.	0/0:116:116,0:.,160.81,.	./.:0:.,.:.,.,.	./.:0:.,.:.,.,.	0/0:13:13,0:.,18.02,.	0/0:72:72,0:.,99.81,.	./.:0:.,.:.,.,.	./.:0:.,.:.,.,.	1/1:19:0,19:.,26.34,.	./.:0:.,.:.,.,.	0/0:87:87,0:.,120.61,.	0/0:29:29,0:.,40.2,.	0/0:103:103,0:.,142.79,.	0/0:52:52,0:.,72.09,.	0/0:92:92,0:.,127.54,.	0/0:40:40,0:.,55.45,.	0/0:91:91,0:.,126.15,.	0/0:21:21,0:.,29.11,.	0/0:112:112,0:.,155.26,.	0/0:21:21,0:.,29.11,.	0/0:12:12,0:.,16.64,.	0/0:114:114,0:.,158.04,.	0/0:46:46,0:.,63.77,.	0/0:21:21,0:.,29.11,.	0/0:79:79,0:.,109.52,.	0/0:69:69,0:.,95.65,.	0/0:34:34,0:.,47.13,.	0/0:73:73,0:.,101.2,.	0/0:47:47,0:.,65.16,.	0/0:45:45,0:.,62.38,.	0/0:30:30,0:.,41.59,.	0/0:33:33,0:.,45.75,.	0/0:113:113,0:.,156.65,.	0/0:63:63,0:.,87.34,.	0/0:142:142,0:.,196.85,.	./.:0:.,.:.,.,.	0/0:113:113,0:.,156.65,.	./.:0:.,.:.,.,.	./.:0:.,.:.,.,.	0/0:110:110,0:.,152.49,.	./.:0:.,.:.,.,.	0/0:39:39,0:.,54.07,.	0/0:24:24,0:.,33.27,.	./.:0:.,.:.,.,.	0/0:157:157,0:.,217.65,.	0/0:38:38,0:.,52.68,.	0/0:106:106,0:.,146.95,.	0/0:96:96,0:.,133.08,.	0/0:126:126,0:.,174.67,.	0/0:20:20,0:.,27.73,.	0/0:37:37,0:.,51.29,.	0/0:90:90,0:.,124.77,.	0/0:56:56,0:.,77.63,.	./.:0:.,.:.,.,.	./.:0:.,.:.,.,.	0/0:105:105,0:.,145.56,.	0/0:189:189,0:.,262.01,.	0/0:42:42,0:.,58.22,.	0/0:29:29,0:.,40.2,.	0/0:381:381,0:.,528.18,.	0/0:46:46,0:.,63.77,.	./.:0:.,.:.,.,.	./.:0:.,.:.,.,.	0/0:91:91,0:.,126.15,.	0/0:108:108,0:.,149.72,.	0/0:123:123,0:.,170.51,.	0/0:435:435,0:.,603.04,.	0/0:82:82,0:.,113.68,.	0/0:11:11,0:.,15.25,.	0/0:102:102,0:.,141.4,.	0/0:62:62,0:.,85.95,.	0/0:64:64,0:.,88.72,.	./.:0:.,.:.,.,.	0/0:42:42,0:.,58.22,.	0/0:103:103,0:.,142.79,.	0/0:78:78,0:.,108.13,.	./.:0:.,.:.,.,.	0/0:29:29,0:.,40.2,.	./.:0:.,.:.,.,.	./.:0:.,.:.,.,.	0/0:52:52,0:.,72.09,.	./.:0:.,.:.,.,.	0/0:94:94,0:.,130.31,.	0/0:72:72,0:.,99.81,.	0/0:82:82,0:.,113.68,.	0/0:19:19,0:.,26.34,.	0/0:68:68,0:.,94.27,.	0/0:101:101,0:.,140.02,.	./.:0:.,.:.,.,.	0/0:85:85,0:.,117.84,.	0/0:17:17,0:.,23.57,.	0/0:15:15,0:.,20.79,.	0/0:109:109,0:.,151.11,.	0/0:47:47,0:.,65.16,.
1	34709	399	A	G	.	PASS	.	GT:DP:AD:GL	0/0:50:50,0:.,69.31,.	0/0:12:12,0:.,16.64,.	0/0:63:63,0:.,87.34,.	./.:0:.,.:.,.,.	0/0:89:89,0:.,123.38,.	0/0:244:244,0:.,338.26,.	0/0:112:112,0:.,155.26,.	0/0:31:31,0:.,42.98,.	0/0:149:149,0:.,206.56,.	0/0:169:169,0:.,234.28,.	0/0:136:136,0:.,188.54,.	./.:0:.,.:.,.,.	0/0:77:77,0:.,106.74,.	0/0:28:28,0:.,38.82,.	0/0:20:20,0:.,27.73,.	./.:0:.,.:.,.,.	0/0:77:77,0:.,106.74,.	./.:0:.,.:.,.,.	0/0:64:64,0:.,88.72,.	0/0:100:100,0:.,138.63,.	0/0:188:188,0:.,260.62,.	0/0:131:131,0:.,181.6,.	0/0:106:106,0:.,146.95,.	0/0:327:327,0:.,453.32,.	0/0:95:95,0:.,131.7,.	./.:0:.,.:.,.,.	0/0:122:122,0:.,169.13,.	./.:0:.,.:.,.,.	0/0:14:14,0:.,19.41,.	0/0:319:319,0:.,442.23,.	0/0:862:862,0:.,1194.99,.	0/0:42:42,0:.,58.22,.	0/0:175:175,0:.,242.6,.	./.:0:.,.:.,.,.	0/0:20:20,0:.,27.73,.	0/0:14:14,0:.,19.41,.	0/0:38:38,0:.,52.68,.	0/0:80:80,0:.,110.9,.	0/0:129:129,0:.,178.83,.	0/0:183:183,0:.,253.69,.	0/0:27:27,0:.,37.43,.	0/0:45:45,0:.,62.38,.	./.:0:.,.:.,.,.	0/0:40:40,0:.,55.45,.	./.:0:.,.:.,.,.	./.:0:.,.:.,.,.	0/0:15:15,0:.,20.79,.	./.:0:.,.:.,.,.	0/0:37:37,0:.,51.29,.	0/0:103:103,0:.,142.79,.	0/0:79:79,0:.,110.9,.	0/0:121:121,0:.,167.74,.	0/0:235:235,0:.,325.78,.	0/0:147:147,0:.,203.79,.	./.:0:.,.:.,.,.	0/0:60:60,0:.,83.18,.	0/0:32:32,0:.,44.36,.	0/0:202:202,0:.,280.03,.	0/0:35:35,0:.,48.52,.	./.:0:.,.:.,.,.	0/0:62:62,0:.,85.95,.	0/0:45:45,0:.,62.38,.	0/0:28:28,0:.,38.82,.	0/0:122:122,0:.,169.13,.	0/0:219:219,0:.,303.6,.	0/0:110:110,0:.,152.49,.	1/1:62:0,62:.,85.95,.	0/1:118:88,30:.,163.58,.	0/0:54:54,0:.,74.86,.	./.:0:.,.:.,.,.	0/0:33:33,0:.,45.75,.	0/0:37:37,0:.,51.29,.	0/0:124:124,0:.,171.9,.	0/0:237:237,0:.,328.55,.	0/0:126:126,0:.,174.67,.	0/0:48:48,0:.,66.54,.	./.:0:.,.:.,.,.	0/0:38:38,0:.,52.68,.	0/0:25:25,0:.,34.66,.	./.:0:.,.:.,.,.	0/0:137:137,0:.,189.92,.	0/0:119:119,0:.,164.97,.	0/0:45:45,0:.,62.38,.	0/0:84:84,0:.,116.45,.	0/0:36:36,0:.,49.91,.	0/0:234:234,0:.,324.39,.	0/0:237:237,0:.,328.55,.	./.:0:.,.:.,.,.	0/0:34:34,0:.,47.13,.	0/0:180:180,0:.,249.53,.	0/0:147:147,0:.,203.79,.	0/0:143:143,0:.,198.24,.	0/0:116:116,0:.,160.81,.	0/0:147:147,0:.,203.79,.	0/0:168:168,0:.,232.9,.	0/0:51:51,0:.,70.7,.	0/0:92:92,0:.,127.54,.	0/0:34:34,0:.,47.13,.	0/0:417:417,0:.,578.08,.	0/0:17:17,0:.,23.57,.	0/0:17:17,0:.,23.57,.	0/0:66:66,0:.,91.5,.	0/0:181:181,0:.,250.92,.	0/0:197:197,0:.,273.1,.	0/0:59:59,0:.,81.79,.	./.:0:.,.:.,.,.	./.:0:.,.:.,.,.	./.:0:.,.:.,.,.	0/0:184:184,0:.,255.08,.	0/0:21:21,0:.,29.11,.	0/0:139:139,0:.,192.69,.	0/0:43:43,0:.,59.61,.	0/0:255:255,0:.,353.51,.	0/0:153:153,0:.,212.1,.	0/0:89:89,0:.,123.38,.	0/0:112:112,0:.,155.26,.	0/0:24:24,0:.,33.27,.	0/0:31:31,0:.,42.98,.	0/0:18:18,0:.,24.95,.	./.:0:.,.:.,.,.	0/0:130:130,0:.,180.22,.	0/0:23:23,0:.,31.88,.	0/0:62:62,0:.,85.95,.	0/0:92:92,0:.,127.54,.	0/0:50:50,0:.,69.31,.	0/0:24:24,0:.,33.27,.	0/0:129:129,0:.,178.83,.	0/0:36:36,0:.,49.91,.	0/0:94:94,0:.,130.31,.	0/0:71:71,0:.,98.43,.	0/0:71:71,0:.,98.43,.	0/0:130:130,0:.,180.22,.	0/0:114:114,0:.,158.04,.
1	35095	404	G	T	.	PASS	.	GT:DP:AD:GL	0/0:53:53,0:.,73.47,.	./.:0:.,.:.,.,.	0/0:16:16,0:.,22.18,.	0/0:173:173,0:.,239.83,.	0/0:136:136,0:.,188.54,.	0/0:130:130,0:.,180.22,.	0/0:85:85,0:.,117.84,.	0/0:27:27,0:.,37.43,.	0/0:152:152,0:.,210.72,.	0/0:184:184,0:.,255.08,.	0/0:80:80,0:.,110.9,.	0/0:223:223,0:.,309.14,.	0/0:78:78,0:.,108.13,.	0/0:10:10,0:.,13.86,.	0/0:29:29,0:.,40.2,.	0/0:51:51,0:.,70.7,.	0/0:162:162,0:.,224.58,.	0/0:399:399,0:.,553.13,.	0/0:35:35,0:.,48.52,.	0/0:136:136,0:.,188.54,.	0/0:195:195,0:.,270.33,.	0/0:154:154,0:.,213.49,.	0/0:133:133,0:.,184.38,.	0/0:195:195,0:.,270.33,.	0/0:202:202,0:.,280.03,.	0/0:149:149,0:.,206.56,.	0/0:107:107,0:.,148.33,.	0/0:75:75,0:.,103.97,.	0/0:38:38,0:.,52.68,.	0/0:412:412,0:.,571.15,.	0/0:665:665,0:.,921.89,.	0/1:59:18,41:.,81.79,.	0/0:422:422,0:.,585.02,.	0/0:10:10,0:.,13.86,.	0/0:64:64,0:.,88.72,.	./.:0:.,.:.,.,.	0/0:22:22,0:.,30.5,.	0/0:172:172,0:.,238.44,.	0/0:64:64,0:.,88.72,.	0/0:143:143,0:.,198.24,.	0/0:55:55,0:.,76.25,.	0/0:76:76,0:.,105.36,.	0/0:100:100,0:.,138.63,.	0/0:89:89,0:.,123.38,.	0/0:85:85,0:.,117.84,.	0/0:131:131,0:.,181.6,.	0/1:71:28,43:.,98.43,.	0/0:127:127,0:.,176.06,.	0/0:15:15,0:.,20.79,.	0/0:185:185,0:.,256.46,.	0/0:24:24,0:.,33.27,.	0/0:202:202,0:.,280.03,.	0/1:235:109,126:.,325.78,.	0/0:143:143,0:.,198.24,.	0/0:36:36,0:.,49.91,.	0/0:127:127,0:.,176.06,.	0/1:90:34,56:.,124.77,.	0/0:111:111,0:.,153.88,.	0/0:97:97,0:.,134.47,.	0/0:150:150,0:.,207.94,.	0/0:127:127,0:.,176.06,.	0/0:73:73,0:.,101.2,.	0/0:102:102,0:.,141.4,.	0/0:128:128,0:.,177.45,.	0/0:173:173,0:.,239.83,.	0/0:179:179,0:.,248.15,.	./.:0:.,.:.,.,.	0/0:55:55,0:.,76.25,.	0/0:113:113,0:.,156.65,.	0/0:55:55,0:.,76.25,.	0/0:53:53,0:.,73.47,.	0/0:110:110,0:.,152.49,.	0/0:297:297,0:.,411.73,.	0/0:150:150,0:.,207.94,.	0/0:288:288,0:.,399.25,.	0/0:107:107,0:.,148.33,.	0/0:25:25,0:.,34.66,.	0/0:31:31,0:.,42.98,.	0/0:113:113,0:.,156.65,.	0/0:356:356,0:.,493.52,.	0/0:182:182,0:.,252.31,.	0/0:73:73,0:.,101.2,.	0/0:87:87,0:.,120.61,.	0/0:86:86,0:.,119.22,.	0/0:60:60,0:.,83.18,.	0/0:126:126,0:.,174.67,.	0/0:316:316,0:.,438.07,.	0/0:86:86,0:.,119.22,.	0/1:59:40,19:.,81.79,.	0/0:169:169,0:.,234.28,.	0/0:184:184,0:.,255.08,.	0/0:51:51,0:.,70.7,.	0/0:174:174,0:.,241.22,.	0/0:17:17,0:.,23.57,.	0/0:185:185,0:.,256.46,.	0/0:92:92,0:.,127.54,.	0/0:122:122,0:.,169.13,.	0/0:47:47,0:.,65.16,.	0/0:598:598,0:.,829,.	0/0:153:153,0:.,212.1,.	0/0:34:34,0:.,47.13,.	0/0:96:96,0:.,133.08,.	0/0:123:123,0:.,170.51,.	0/0:201:201,0:.,278.65,.	0/0:203:203,0:.,281.42,.	0/0:440:440,0:.,609.97,.	0/0:260:260,0:.,360.44,.	0/0:200:200,0:.,277.26,.	0/0:164:164,0:.,227.35,.	0/0:46:46,0:.,63.77,.	0/0:137:137,0:.,189.92,.	0/0:49:49,0:.,67.93,.	0/0:160:160,0:.,221.81,.	0/0:138:138,0:.,191.31,.	0/0:188:188,0:.,260.62,.	0/0:254:254,0:.,352.12,.	0/0:136:136,0:.,188.54,.	0/0:40:40,0:.,55.45,.	0/0:32:32,0:.,44.36,.	0/0:198:198,0:.,274.49,.	0/0:225:225,0:.,311.92,.	0/0:132:132,0:.,182.99,.	0/0:95:95,0:.,131.7,.	0/0:177:177,0:.,245.37,.	0/0:168:168,0:.,232.9,.	0/0:39:39,0:.,54.07,.	0/0:178:178,0:.,246.76,.	0/1:90:31,59:.,124.77,.	0/0:120:120,0:.,166.36,.	0/0:109:109,0:.,151.11,.	0/0:84:84,0:.,116.45,.	0/0:390:390,0:.,540.65,.	0/0:162:162,0:.,224.58,.
1	36424	419	T	C	.	PASS	.	GT:DP:AD:GL	0/0:23:23,0:.,31.88,.	0/0:124:124,0:.,171.9,.	0/0:35:35,0:.,48.52,.	1/0:20:15,5:.,27.73,.	0/0:105:105,0:.,145.56,.	0/0:255:255,0:.,353.51,.	0/0:287:287,0:.,397.87,.	0/0:40:40,0:.,55.45,.	0/0:212:212,0:.,293.89,.	0/0:208:208,0:.,288.35,.	0/0:200:200,0:.,277.26,.	0/0:229:229,0:.,317.46,.	0/0:41:41,0:.,56.84,.	./.:0:.,.:.,.,.	0/0:28:28,0:.,38.82,.	0/0:72:72,0:.,99.81,.	0/0:99:99,0:.,137.24,.	0/0:156:156,0:.,216.26,.	0/0:71:71,0:.,98.43,.	0/0:198:198,0:.,274.49,.	0/0:163:163,0:.,225.97,.	0/0:161:161,0:.,223.19,.	0/0:76:76,0:.,105.36,.	0/0:317:317,0:.,439.46,.	0/0:216:216,0:.,299.44,.	0/0:68:68,0:.,94.27,.	0/0:112:112,0:.,155.26,.	0/0:41:41,0:.,56.84,.	0/0:43:43,0:.,59.61,.	0/0:130:130,0:.,180.22,.	0/0:630:630,0:.,873.37,.	0/0:76:76,0:.,105.36,.	0/0:222:222,0:.,307.76,.	./.:0:.,.:.,.,.	0/0:58:58,0:.,80.41,.	0/0:32:32,0:.,44.36,.	0/0:18:18,0:.,24.95,.	0/0:111:111,0:.,153.88,.	0/0:38:38,0:.,52.68,.	1/1:44:0,44:.,61,.	0/0:122:122,0:.,169.13,.	0/0:93:93,0:.,128.93,.	0/0:79:79,0:.,109.52,.	0/0:33:33,0:.,45.75,.	0/0:38:38,0:.,52.68,.	0/0:112:112,0:.,155.26,.	1/1:34:0,34:.,47.13,.	0/0:21:21,0:.,29.11,.	./.:0:.,.:.,.,.	0/0:158:158,0:.,219.03,.	./.:0:.,.:.,.,.	0/0:112:112,0:.,155.26,.	0/0:233:233,0:.,323.01,.	0/0:50:50,0:.,69.31,.	1/1:78:0,78:.,108.13,.	0/0:136:136,0:.,188.54,.	1/1:120:0,120:.,166.36,.	0/0:124:124,0:.,171.9,.	0/0:124:124,0:.,171.9,.	1/0:95:63,32:.,131.7,.	./.:0:.,.:.,.,.	1/1:73:0,73:.,101.2,.	0/0:105:105,0:.,145.56,.	0/0:168:168,0:.,232.9,.	0/0:204:204,0:.,282.8,.	0/0:186:186,0:.,257.85,.	0/0:62:62,0:.,85.95,.	0/0:28:28,0:.,38.82,.	0/0:90:90,0:.,124.77,.	0/0:56:56,0:.,77.63,.	0/0:66:66,0:.,91.5,.	0/0:80:80,0:.,110.9,.	0/0:195:195,0:.,270.33,.	0/0:112:112,0:.,155.26,.	0/0:226:226,0:.,313.3,.	0/0:202:202,0:.,280.03,.	./.:0:.,.:.,.,.	0/0:68:68,0:.,94.27,.	0/0:126:126,0:.,174.67,.	0/0:321:321,0:.,445,.	0/0:103:103,0:.,142.79,.	./.:0:.,.:.,.,.	0/0:62:62,0:.,85.95,.	0/0:52:52,0:.,72.09,.	0/0:37:37,0:.,51.29,.	0/0:88:88,0:.,121.99,.	0/0:294:294,0:.,407.57,.	1/0:158:55,103:.,219.03,.	0/0:116:116,0:.,160.81,.	1/0:95:67,28:.,131.7,.	0/0:157:157,0:.,217.65,.	0/0:128:128,0:.,177.45,.	0/0:148:148,0:.,205.17,.	0/0:92:92,0:.,127.54,.	0/0:110:110,0:.,152.49,.	0/0:173:173,0:.,239.83,.	0/0:77:77,0:.,106.74,.	1/0:39:28,11:.,54.07,.	./.:0:.,.:.,.,.	0/0:23:23,0:.,31.88,.	0/0:44:44,0:.,61,.	0/0:140:140,0:.,194.08,.	0/0:192:192,0:.,266.17,.	0/0:129:129,0:.,178.83,.	0/0:224:224,0:.,310.53,.	0/0:501:501,0:.,694.53,.	0/0:207:207,0:.,286.96,.	0/0:105:105,0:.,145.56,.	0/0:90:90,0:.,124.77,.	0/0:97:97,0:.,134.47,.	0/0:149:149,0:.,206.56,.	0/0:59:59,0:.,81.79,.	0/0:172:172,0:.,238.44,.	0/0:160:160,0:.,221.81,.	0/0:53:53,0:.,73.47,.	0/0:126:126,0:.,174.67,.	0/0:32:32,0:.,44.36,.	0/0:28:28,0:.,38.82,.	0/0:88:88,0:.,121.99,.	0/0:85:85,0:.,117.84,.	0/0:65:65,0:.,90.11,.	0/0:168:168,0:.,232.9,.	0/0:89:89,0:.,123.38,.	0/0:118:118,0:.,163.58,.	0/0:149:149,0:.,206.56,.	0/0:91:91,0:.,126.15,.	0/0:112:112,0:.,155.26,.	0/0:67:67,0:.,92.88,.	0/0:185:185,0:.,256.46,.	0/0:98:98,0:.,135.86,.	0/0:124:124,0:.,171.9,.	0/0:87:87,0:.,120.61,.	0/0:28:28,0:.,38.82,.
1	37797	435	T	C	.	PASS	.	GT:DP:AD:GL	0/0:37:37,0:.,51.29,.	0/0:31:31,0:.,42.98,.	./.:0:.,.:.,.,.	0/0:106:106,0:.,146.95,.	0/0:22:22,0:.,30.5,.	0/0:130:130,0:.,180.22,.	0/0:112:112,0:.,155.26,.	0/0:14:14,0:.,19.41,.	0/0:124:124,0:.,171.9,.	0/0:140:140,0:.,194.08,.	0/0:43:43,0:.,59.61,.	0/0:65:65,0:.,90.11,.	0/0:59:59,0:.,81.79,.	./.:0:.,.:.,.,.	0/0:57:57,0:.,79.02,.	./.:0:.,.:.,.,.	0/0:95:95,0:.,131.7,.	0/0:66:66,0:.,91.5,.	0/0:33:33,0:.,45.75,.	0/0:107:107,0:.,148.33,.	0/0:51:51,0:.,70.7,.	0/0:60:60,0:.,83.18,.	0/0:53:53,0:.,73.47,.	0/0:147:147,0:.,203.79,.	0/0:100:100,0:.,138.63,.	0/0:11:11,0:.,15.25,.	0/0:21:21,0:.,29.11,.	0/0:44:44,0:.,61,.	0/0:15:15,0:.,20.79,.	0/0:243:243,0:.,336.87,.	0/0:484:484,0:.,670.97,.	0/0:40:40,0:.,55.45,.	./.:0:.,.:.,.,.	0/0:14:14,0:.,19.41,.	./.:0:.,.:.,.,.	0/0:24:24,0:.,33.27,.	0/0:12:12,0:.,16.64,.	0/0:169:169,0:.,234.28,.	./.:0:.,.:.,.,.	0/0:69:69,0:.,95.65,.	0/0:85:85,0:.,117.84,.	0/0:73:73,0:.,101.2,.	./.:0:.,.:.,.,.	./.:0:.,.:.,.,.	0/0:37:37,0:.,51.29,.	0/0:30:30,0:.,41.59,.	0/0:17:17,0:.,23.57,.	0/0:18:18,0:.,24.95,.	./.:0:.,.:.,.,.	0/0:118:118,0:.,163.58,.	./.:0:.,.:.,.,.	0/0:53:53,0:.,73.47,.	1/0:131:29,102:.,181.6,.	0/0:98:98,0:.,135.86,.	./.:0:.,.:.,.,.	0/0:64:64,0:.,88.72,.	./.:0:.,.:.,.,.	1/1:13:0,13:.,18.02,.	./.:0:.,.:.,.,.	0/0:62:62,0:.,85.95,.	0/0:25:25,0:.,34.66,.	./.:0:.,.:.,.,.	0/0:31:31,0:.,42.98,.	./.:0:.,.:.,.,.	0/0:100:100,0:.,138.63,.	0/0:66:66,0:.,91.5,.	./.:0:.,.:.,.,.	0/0:13:13,0:.,18.02,.	0/0:22:22,0:.,30.5,.	0/0:103:103,0:.,142.79,.	0/0:54:54,0:.,74.86,.	./.:0:.,.:.,.,.	0/0:45:45,0:.,62.38,.	0/0:198:198,0:.,274.49,.	0/0:46:46,0:.,63.77,.	./.:0:.,.:.,.,.	0/0:34:34,0:.,47.13,.	./.:0:.,.:.,.,.	0/0:132:132,0:.,182.99,.	./.:0:.,.:.,.,.	0/0:14:14,0:.,19.41,.	./.:0:.,.:.,.,.	./.:0:.,.:.,.,.	./.:0:.,.:.,.,.	0/0:35:35,0:.,48.52,.	0/0:152:152,0:.,210.72,.	0/0:155:155,0:.,214.88,.	0/0:19:19,0:.,26.34,.	0/0:19:19,0:.,26.34,.	0/0:43:43,0:.,59.61,.	0/0:87:87,0:.,120.61,.	0/0:82:82,0:.,113.68,.	0/0:136:136,0:.,188.54,.	0/0:21:21,0:.,29.11,.	0/0:76:76,0:.,105.36,.	./.:0:.,.:.,.,.	0/0:97:97,0:.,134.47,.	0/0:74:74,0:.,102.59,.	0/0:437:437,0:.,605.81,.	./.:0:.,.:.,.,.	0/0:36:36,0:.,49.91,.	0/0:129:129,0:.,178.83,.	0/0:75:75,0:.,103.97,.	0/0:207:207,0:.,286.96,.	0/0:161:161,0:.,223.19,.	0/0:354:354,0:.,490.75,.	0/0:241:241,0:.,334.1,.	0/0:72:72,0:.,99.81,.	0/0:101:101,0:.,140.02,.	0/0:31:31,0:.,42.98,.	./.:0:.,.:.,.,.	0/0:42:42,0:.,58.22,.	0/0:104:104,0:.,144.17,.	0/0:156:156,0:.,216.26,.	0/0:48:48,0:.,66.54,.	0/0:118:118,0:.,163.58,.	./.:0:.,.:.,.,.	./.:0:.,.:.,.,.	0/0:45:45,0:.,62.38,.	0/0:149:149,0:.,206.56,.	0/0:94:94,0:.,130.31,.	./.:0:.,.:.,.,.	./.:0:.,.:.,.,.	0/0:146:146,0:.,202.4,.	./.:0:.,.:.,.,.	0/0:93:93,0:.,128.93,.	0/0:131:131,0:.,181.6,.	0/0:28:28,0:.,38.82,.	0/0:66:66,0:.,91.5,.	0/0:106:106,0:.,146.95,.	0/0:52:52,0:.,72.09,.	0/0:128:128,0:.,177.45,.	./.:0:.,.:.,.,.
1	38272	440	G	C	.	PASS	.	GT:DP:AD:GL	0/0:13:13,0:.,18.02,.	0/0:92:92,0:.,127.54,.	0/0:20:20,0:.,27.73,.	0/0:30:30,0:.,41.59,.	0/0:124:124,0:.,171.9,.	0/0:200:200,0:.,277.26,.	0/0:154:154,0:.,213.49,.	0/0:45:45,0:.,62.38,.	0/0:88:88,0:.,121.99,.	0/0:219:219,0:.,303.6,.	1/0:72:44,28:.,99.81,.	./.:0:.,.:.,.,.	0/0:126:126,0:.,174.67,.	./.:0:.,.:.,.,.	0/0:81:81,0:.,112.29,.	./.:0:.,.:.,.,.	0/0:112:112,0:.,155.26,.	0/0:199:199,0:.,275.87,.	0/0:112:112,0:.,155.26,.	0/0:148:148,0:.,205.17,.	1/0:81:31,50:.,112.29,.	0/0:128:128,0:.,177.45,.	0/0:206:206,0:.,285.58,.	0/0:336:336,0:.,465.79,.	0/0:121:121,0:.,167.74,.	1/0:159:61,98:.,220.42,.	0/0:107:107,0:.,148.33,.	0/0:59:59,0:.,81.79,.	./.:0:.,.:.,.,.	0/0:165:165,0:.,228.74,.	1/0:877:354,523:.,1215.78,.	./.:0:.,.:.,.,.	0/0:80:80,0:.,110.9,.	./.:18:.,.:.,.,.	0/0:37:37,0:.,51.29,.	./.:0:.,.:.,.,.	0/0:28:28,0:.,38.82,.	0/0:116:116,0:.,160.81,.	./.:0:.,.:.,.,.	./.:0:.,.:.,.,.	0/0:40:40,0:.,55.45,.	0/0:134:134,0:.,185.76,.	0/0:51:51,0:.,70.7,.	0/0:54:54,0:.,74.86,.	0/0:51:51,0:.,70.7,.	0/0:156:156,0:.,216.26,.	0/0:94:94,0:.,130.31,.	0/0:51:51,0:.,70.7,.	./.:24:.,.:.,.,.	0/0:88:88,0:.,121.99,.	0/0:39:39,0:.,54.07,.	0/0:88:88,0:.,121.99,.	0/0:108:108,0:.,149.72,.	0/0:42:42,0:.,58.22,.	0/0:61:61,0:.,84.56,.	0/0:74:74,0:.,102.59,.	0/0:107:107,0:.,148.33,.	0/0:93:93,0:.,128.93,.	0/0:122:122,0:.,169.13,.	./.:0:.,.:.,.,.	0/0:105:105,0:.,145.56,.	./.:0:.,.:.,.,.	./.:0:.,.:.,.,.	./.:0:.,.:.,.,.	./.:0:.,.:.,.,.	0/0:182:182,0:.,252.31,.	0/0:95:95,0:.,131.7,.	1/1:59:0,59:.,81.79,.	0/0:83:83,0:.,115.06,.	0/0:119:119,0:.,164.97,.	0/0:17:17,0:.,23.57,.	0/0:129:129,0:.,178.83,.	0/0:409:409,0:.,566.99,.	0/0:93:93,0:.,128.93,.	0/0:26:26,0:.,36.04,.	0/0:89:89,0:.,123.38,.	0/0:19:19,0:.,26.34,.	0/0:110:110,0:.,152.49,.	0/0:81:81,0:.,112.29,.	0/0:159:159,0:.,220.42,.	0/0:41:41,0:.,56.84,.	./.:0:.,.:.,.,.	./.:0:.,.:.,.,.	0/0:110:110,0:.,152.49,.	0/0:42:42,0:.,58.22,.	0/0:297:297,0:.,411.73,.	0/0:351:351,0:.,486.59,.	0/0:145:145,0:.,201.01,.	0/0:27:27,0:.,37.43,.	0/0:16:16,0:.,22.18,.	0/0:102:102,0:.,141.4,.	0/0:119:119,0:.,164.97,.	0/0:182:182,0:.,252.31,.	0/0:102:102,0:.,141.4,.	0/0:156:156,0:.,216.26,.	0/0:54:54,0:.,74.86,.	0/0:84:84,0:.,116.45,.	0/0:44:44,0:.,61,.	0/0:380:380,0:.,526.79,.	0/0:48:48,0:.,66.54,.	0/0:166:166,0:.,230.12,.	1/0:104:52,52:.,144.17,.	0/0:260:260,0:.,360.44,.	1/1:105:0,105:.,145.56,.	0/0:130:130,0:.,180.22,.	0/0:670:670,0:.,928.82,.	0/0:169:169,0:.,234.28,.	0/0:94:94,0:.,130.31,.	0/0:269:269,0:.,372.91,.	0/0:23:23,0:.,31.88,.	0/0:272:272,0:.,377.07,.	1/1:24:0,24:.,33.27,.	0/0:147:147,0:.,203.79,.	0/0:165:165,0:.,228.74,.	0/0:93:93,0:.,128.93,.	1/0:257:178,79:.,356.28,.	1/0:124:43,81:.,171.9,.	0/0:27:27,0:.,37.43,.	0/0:14:14,0:.,19.41,.	0/0:242:242,0:.,335.48,.	0/0:75:75,0:.,103.97,.	0/0:100:100,0:.,138.63,.	0/0:80:80,0:.,110.9,.	0/0:127:127,0:.,176.06,.	0/0:108:108,0:.,149.72,.	0/0:60:60,0:.,83.18,.	0/0:113:113,0:.,156.65,.	0/0:70:70,0:.,97.04,.	0/0:65:65,0:.,90.11,.	0/0:99:99,0:.,137.24,.	1/0:61:38,23:.,84.56,.	0/0:53:53,0:.,73.47,.	0/0:28:28,0:.,38.82,.
1	38538	443	C	G	.	PASS	.	GT:DP:AD:GL	0/0:95:95,0:.,131.7,.	0/0:34:34,0:.,47.13,.	0/0:37:37,0:.,51.29,.	./.:0:.,.:.,.,.	0/0:160:160,0:.,221.81,.	0/0:257:257,0:.,356.28,.	0/0:131:131,0:.,181.6,.	0/0:118:118,0:.,163.58,.	0/0:167:167,0:.,231.51,.	0/0:320:320,0:.,443.61,.	0/0:122:122,0:.,169.13,.	./.:0:.,.:.,.,.	0/0:63:63,0:.,87.34,.	./.:0:.,.:.,.,.	0/0:74:74,0:.,102.59,.	0/0:57:57,0:.,79.02,.	0/0:51:51,0:.,70.7,.	0/0:129:129,0:.,178.83,.	./.:0:.,.:.,.,.	./.:0:.,.:.,.,.	./.:0:.,.:.,.,.	0/0:140:140,0:.,194.08,.	./.:0:.,.:.,.,.	0/0:330:330,0:.,457.48,.	0/0:171:171,0:.,237.06,.	0/1:198:81,117:.,277.26,.	0/0:84:84,0:.,116.45,.	0/0:54:54,0:.,74.86,.	./.:0:.,.:.,.,.	0/0:391:391,0:.,543.43,.	0/0:295:295,0:.,408.96,.	1/1:72:0,72:.,99.81,.	0/0:88:88,0:.,121.99,.	./.:0:.,.:.,.,.	0/0:26:26,0:.,36.04,.	./.:0:.,.:.,.,.	0/0:43:43,0:.,59.61,.	0/0:50:50,0:.,69.31,.	0/0:67:67,0:.,92.88,.	./.:0:.,.:.,.,.	0/0:53:53,0:.,73.47,.	0/0:12:12,0:.,16.64,.	0/0:55:55,0:.,76.25,.	0/0:35:35,0:.,48.52,.	./.:0:.,.:.,.,.	0/0:76:76,0:.,105.36,.	0/0:17:17,0:.,23.57,.	0/0:30:30,0:.,41.59,.	./.:0:.,.:.,.,.	0/0:116:116,0:.,160.81,.	0/0:40:40,0:.,55.45,.	./.:0:.,.:.,.,.	0/1:172:76,96:.,238.44,.	0/0:97:97,0:.,134.47,.	0/0:108:108,0:.,149.72,.	./.:0:.,.:.,.,.	0/1:162:47,115:.,224.58,.	./.:0:.,.:.,.,.	./.:0:.,.:.,.,.	0/0:44:44,0:.,61,.	0/0:71:71,0:.,98.43,.	1/1:35:0,35:.,48.52,.	0/0:141:141,0:.,195.47,.	0/0:189:189,0:.,262.01,.	0/0:123:123,0:.,170.51,.	0/0:132:132,0:.,182.99,.	0/0:163:163,0:.,225.97,.	0/0:19:19,0:.,26.34,.	0/0:74:74,0:.,102.59,.	./.:0:.,.:.,.,.	0/0:82:82,0:.,113.68,.	0/0:64:64,0:.,88.72,.	1/1:61:0,61:.,84.56,.	0/0:76:76,0:.,105.36,.	0/0:70:70,0:.,97.04,.	0/0:71:71,0:.,98.43,.	./.:0:.,.:.,.,.	0/0:101:101,0:.,140.02,.	0/0:155:155,0:.,214.88,.	0/0:550:550,0:.,762.46,.	./.:0:.,.:.,.,.	./.:0:.,.:.,.,.	./.:0:.,.:.,.,.	0/0:180:180,0:.,249.53,.	0/0:25:25,0:.,34.66,.	0/0:357:357,0:.,494.91,.	./.:0:.,.:.,.,.	0/1:107:46,61:.,148.33,.	1/1:63:0,63:.,87.34,.	0/0:15:15,0:.,20.79,.	0/0:151:151,0:.,209.33,.	0/0:55:55,0:.,76.25,.	0/0:218:218,0:.,302.21,.	0/0:39:39,0:.,54.07,.	0/0:87:87,0:.,120.61,.	0/0:77:77,0:.,106.74,.	0/0:29:29,0:.,40.2,.	0/0:109:109,0:.,151.11,.	0/0:415:415,0:.,575.31,.	0/0:41:41,0:.,56.84,.	0/1:36:25,11:.,49.91,.	0/0:127:127,0:.,176.06,.	0/0:224:224,0:.,310.53,.	0/0:209:209,0:.,289.74,.	0/0:174:174,0:.,241.22,.	0/0:519:519,0:.,719.49,.	0/0:116:116,0:.,160.81,.	./.:0:.,.:.,.,.	0/0:103:103,0:.,142.79,.	0/0:75:75,0:.,103.97,.	0/0:278:278,0:.,385.39,.	0/0:147:147,0:.,203.79,.	0/0:205:205,0:.,284.19,.	0/0:211:211,0:.,292.51,.	0/0:65:65,0:.,90.11,.	0/0:173:173,0:.,239.83,.	0/0:17:17,0:.,23.57,.	0/0:25:25,0:.,34.66,.	0/0:63:63,0:.,87.34,.	0/0:108:108,0:.,149.72,.	0/0:139:139,0:.,192.69,.	0/0:60:60,0:.,83.18,.	0/0:73:73,0:.,101.2,.	0/0:92:92,0:.,127.54,.	0/0:28:28,0:.,38.82,.	0/0:58:58,0:.,80.41,.	0/0:102:102,0:.,141.4,.	0/0:161:161,0:.,223.19,.	0/0:116:116,0:.,160.81,.	0/0:149:149,0:.,206.56,.	0/1:86:38,48:.,119.22,.	0/0:163:163,0:.,225.97,.	0/0:31:31,0:.,42.98,.
1	38704	445	C	T	.	PASS	.	GT:DP:AD:GL	0/1:57:37,20:.,79.02,.	0/0:54:54,0:.,74.86,.	0/0:66:66,0:.,91.5,.	0/0:40:40,0:.,55.45,.	0/0:132:132,0:.,184.38,.	0/0:254:254,0:.,352.12,.	0/0:98:98,0:.,135.86,.	./.:0:.,.:.,.,.	0/1:170:115,55:.,235.67,.	0/0:271:271,0:.,375.69,.	0/0:161:161,0:.,223.19,.	0/0:186:186,0:.,257.85,.	./.:0:.,.:.,.,.	./.:0:.,.:.,.,.	0/0:92:92,0:.,127.54,.	0/0:35:35,0:.,48.52,.	0/0:63:63,0:.,87.34,.	0/0:126:126,0:.,174.67,.	0/0:128:128,0:.,177.45,.	0/0:153:153,0:.,212.1,.	0/0:157:157,0:.,217.65,.	0/0:179:179,0:.,248.15,.	0/0:27:27,0:.,37.43,.	0/0:97:97,0:.,134.47,.	0/0:118:118,0:.,163.58,.	0/0:40:40,0:.,55.45,.	0/0:90:90,0:.,124.77,.	0/0:43:43,0:.,59.61,.	0/0:10:10,0:.,13.86,.	0/0:83:83,0:.,115.06,.	0/0:237:237,0:.,328.55,.	0/0:48:48,0:.,66.54,.	0/0:82:82,0:.,113.68,.	./.:0:.,.:.,.,.	0/0:84:84,0:.,116.45,.	0/0:30:30,0:.,41.59,.	0/0:65:65,0:.,90.11,.	0/0:188:188,0:.,260.62,.	0/0:48:48,0:.,66.54,.	0/0:173:173,0:.,239.83,.	0/0:95:95,0:.,131.7,.	0/0:69:69,0:.,95.65,.	0/0:62:62,0:.,85.95,.	0/0:38:38,0:.,52.68,.	0/0:61:61,0:.,84.56,.	0/0:54:54,0:.,74.86,.	./.:0:.,.:.,.,.	0/0:13:13,0:.,18.02,.	./.:0:.,.:.,.,.	0/0:55:55,0:.,76.25,.	0/0:82:82,0:.,113.68,.	0/0:156:156,0:.,216.26,.	0/0:121:121,0:.,167.74,.	0/0:156:156,0:.,216.26,.	0/0:174:174,0:.,241.22,.	0/0:90:90,0:.,124.77,.	0/0:80:80,0:.,110.9,.	0/0:169:169,0:.,234.28,.	0/0:28:28,0:.,38.82,.	0/0:74:74,0:.,102.59,.	0/0:29:29,0:.,40.2,.	0/0:203:203,0:.,281.42,.	0/0:50:50,0:.,69.31,.	0/0:103:103,0:.,142.79,.	0/0:86:86,0:.,119.22,.	0/0:219:219,0:.,303.6,.	0/0:24:24,0:.,33.27,.	0/0:72:72,0:.,99.81,.	0/0:44:44,0:.,61,.	0/0:56:56,0:.,77.63,.	0/0:64:64,0:.,88.72,.	0/0:25:25,0:.,34.66,.	0/0:166:166,0:.,230.12,.	0/0:46:46,0:.,63.77,.	0/0:17:17,0:.,23.57,.	0/0:139:139,0:.,192.69,.	0/0:11:11,0:.,15.25,.	./.:0:.,.:.,.,.	0/0:47:47,0:.,65.16,.	0/0:62:62,0:.,85.95,.	0/0:34:34,0:.,47.13,.	0/0:46:46,0:.,63.77,.	0/0:32:32,0:.,44.36,.	0/0:100:100,0:.,138.63,.	0/0:63:63,0:.,87.34,.	0/0:364:364,0:.,504.61,.	0/0:288:288,0:.,399.25,.	0/0:123:123,0:.,170.51,.	0/0:77:77,0:.,106.74,.	0/0:161:161,0:.,223.19,.	0/0:127:127,0:.,176.06,.	0/0:41:41,0:.,56.84,.	0/0:305:305,0:.,422.82,.	0/0:116:116,0:.,160.81,.	0/0:121:121,0:.,167.74,.	0/0:125:125,0:.,173.29,.	0/0:88:88,0:.,121.99,.	0/0:64:64,0:.,88.72,.	0/0:618:618,0:.,856.73,.	0/0:105:105,0:.,145.56,.	0/0:47:47,0:.,65.16,.	0/0:62:62,0:.,85.95,.	0/0:66:66,0:.,91.5,.	0/0:167:167,0:.,231.51,.	0/0:209:209,0:.,289.74,.	0/0:631:631,0:.,874.75,.	0/0:155:155,0:.,214.88,.	0/0:118:118,0:.,163.58,.	0/0:139:139,0:.,192.69,.	0/0:97:97,0:.,134.47,.	0/0:146:146,0:.,202.4,.	0/0:90:90,0:.,124.77,.	0/0:209:209,0:.,289.74,.	0/0:181:181,0:.,250.92,.	./.:0:.,.:.,.,.	0/0:405:405,0:.,561.45,.	./.:0:.,.:.,.,.	0/0:57:57,0:.,79.02,.	0/0:34:34,0:.,47.13,.	0/0:134:134,0:.,185.76,.	0/0:181:181,0:.,250.92,.	0/0:166:166,0:.,230.12,.	0/0:12:12,0:.,16.64,.	0/0:182:182,0:.,252.31,.	0/0:27:27,0:.,37.43,.	0/0:36:36,0:.,49.91,.	0/0:85:85,0:.,117.84,.	0/0:168:168,0:.,232.9,.	0/0:199:199,0:.,275.87,.	0/0:64:64,0:.,88.72,.	0/0:63:63,0:.,87.34,.	0/0:233:233,0:.,323.01,.	0/0:130:130,0:.,181.6,.
1	39947	460	C	A	.	PASS	.	GT:DP:AD:GL	0/0:58:58,0:.,80.41,.	0/0:182:182,0:.,252.31,.	0/0:17:17,0:.,23.57,.	./.:0:.,.:.,.,.	0/0:59:59,0:.,81.79,.	0/0:153:153,0:.,212.1,.	0/0:165:165,0:.,228.74,.	./.:0:.,.:.,.,.	0/0:145:145,0:.,201.01,.	0/0:215:215,0:.,298.05,.	0/0:72:72,0:.,99.81,.	./.:0:.,.:.,.,.	0/0:38:38,0:.,52.68,.	./.:0:.,.:.,.,.	./.:0:.,.:.,.,.	./.:0:.,.:.,.,.	0/0:88:88,0:.,121.99,.	0/0:14:14,0:.,19.41,.	1/0:98:46,52:.,137.24,.	1/0:199:134,65:.,275.87,.	0/0:149:149,0:.,206.56,.	0/0:177:177,0:.,245.37,.	0/0:116:116,0:.,160.81,.	0/0:351:351,0:.,486.59,.	1/0:232:79,153:.,321.62,.	0/0:107:107,0:.,148.33,.	0/0:113:113,0:.,156.65,.	0/0:37:37,0:.,51.29,.	0/0:28:28,0:.,38.82,.	./.:0:.,.:.,.,.	1/0:476:255,221:.,659.88,.	0/0:34:34,0:.,47.13,.	0/0:73:73,0:.,101.2,.	0/0:14:14,0:.,19.41,.	0/0:79:79,0:.,109.52,.	./.:0:.,.:.,.,.	0/0:39:39,0:.,54.07,.	0/0:92:92,0:.,127.54,.	./.:0:.,.:.,.,.	0/0:130:130,0:.,180.22,.	0/0:116:116,0:.,160.81,.	0/0:13:13,0:.,18.02,.	0/0:49:49,0:.,67.93,.	0/0:135:135,0:.,187.15,.	0/0:90:90,0:.,124.77,.	0/0:77:77,0:.,106.74,.	1/1:17:0,17:.,23.57,.	0/0:12:12,0:.,16.64,.	0/0:51:51,0:.,70.7,.	0/0:145:145,0:.,201.01,.	0/0:42:42,0:.,58.22,.	0/0:282:282,0:.,390.93,.	0/0:157:157,0:.,217.65,.	0/0:72:72,0:.,99.81,.	0/0:25:25,0:.,34.66,.	0/0:103:103,0:.,142.79,.	0/0:123:123,0:.,170.51,.	0/0:172:172,0:.,238.44,.	0/0:136:136,0:.,188.54,.	0/0:16:16,0:.,22.18,.	0/0:24:24,0:.,33.27,.	0/0:140:140,0:.,194.08,.	./.:0:.,.:.,.,.	0/0:66:66,0:.,91.5,.	0/0:75:75,0:.,103.97,.	0/0:115:115,0:.,159.42,.	0/0:36:36,0:.,49.91,.	0/0:72:72,0:.,99.81,.	0/0:69:69,0:.,95.65,.	0/0:27:27,0:.,37.43,.	0/0:54:54,0:.,74.86,.	0/0:150:150,0:.,207.94,.	0/0:220:220,0:.,304.98,.	0/0:129:129,0:.,178.83,.	0/0:250:250,0:.,346.57,.	0/0:46:46,0:.,63.77,.	./.:0:.,.:.,.,.	0/0:159:159,0:.,220.42,.	0/0:207:207,0:.,286.96,.	0/0:215:215,0:.,298.05,.	0/0:29:29,0:.,40.2,.	0/0:211:211,0:.,292.51,.	0/0:94:94,0:.,130.31,.	0/0:133:133,0:.,184.38,.	0/0:23:23,0:.,31.88,.	0/0:383:383,0:.,530.95,.	0/0:250:250,0:.,346.57,.	0/0:149:149,0:.,206.56,.	0/0:64:64,0:.,88.72,.	0/0:142:142,0:.,196.85,.	0/0:76:76,0:.,116.45,.	0/0:15:15,0:.,20.79,.	0/0:182:182,0:.,252.31,.	0/0:34:34,0:.,47.13,.	0/0:95:95,0:.,131.7,.	0/0:89:89,0:.,123.38,.	0/0:92:92,0:.,127.54,.	0/0:86:86,0:.,119.22,.	0/0:343:343,0:.,475.5,.	0/0:101:101,0:.,140.02,.	0/0:102:102,0:.,142.79,.	0/0:83:83,0:.,115.06,.	0/0:162:162,0:.,224.58,.	0/0:214:214,0:.,298.05,.	0/0:164:164,0:.,227.35,.	./.:0:.,.:.,.,.	0/0:110:110,0:.,152.49,.	0/0:139:139,0:.,192.69,.	0/0:319:319,0:.,442.23,.	0/0:57:57,0:.,79.02,.	0/0:129:129,0:.,178.83,.	0/0:93:93,0:.,128.93,.	0/0:223:223,0:.,309.14,.	0/0:165:165,0:.,228.74,.	0/0:43:43,0:.,59.61,.	0/0:257:257,0:.,356.28,.	0/0:69:69,0:.,95.65,.	0/0:36:36,0:.,49.91,.	./.:0:.,.:.,.,.	0/0:35:35,0:.,48.52,.	0/0:159:159,0:.,220.42,.	./.:0:.,.:.,.,.	0/0:28:28,0:.,38.82,.	0/0:53:53,0:.,73.47,.	./.:0:.,.:.,.,.	0/0:45:45,0:.,62.38,.	0/0:111:111,0:.,153.88,.	0/0:174:174,0:.,241.22,.	./.:0:.,.:.,.,.	./.:0:.,.:.,.,.	0/0:62:62,0:.,85.95,.	./.:0:.,.:.,.,.	0/0:29:29,0:.,40.2,.
1	41277	475	C	G	.	PASS	.	GT:DP:AD:GL	0/0:29:29,0:.,40.2,.	0/0:102:102,0:.,141.4,.	0/0:78:78,0:.,108.13,.	0/1:15:4,11:.,20.79,.	0/0:121:121,0:.,167.74,.	0/1:206:75,131:.,285.58,.	0/1:120:71,49:.,166.36,.	./.:0:.,.:.,.,.	0/0:111:111,0:.,153.88,.	0/0:219:219,0:.,303.6,.	0/0:199:199,0:.,275.87,.	0/0:364:364,0:.,504.61,.	./.:35:.,.:.,.,.	./.:0:.,.:.,.,.	0/0:197:197,0:.,273.1,.	0/0:80:80,0:.,110.9,.	./.:0:.,.:.,.,.	0/0:33:33,0:.,45.75,.	1/1:55:0,55:.,76.25,.	0/0:65:65,0:.,90.11,.	0/1:116:42,74:.,160.81,.	0/0:171:171,0:.,237.06,.	0/0:149:149,0:.,206.56,.	0/0:451:451,0:.,625.22,.	0/0:43:43,0:.,59.61,.	0/1:129:103,26:.,178.83,.	0/0:81:81,0:.,112.29,.	0/0:90:90,0:.,124.77,.	./.:0:.,.:.,.,.	0/0:289:289,0:.,400.64,.	0/1:706:364,342:.,978.72,.	0/0:11:11,0:.,15.25,.	0/1:95:35,60:.,131.7,.	0/0:24:24,0:.,33.27,.	0/0:65:65,0:.,90.11,.	0/1:42:26,16:.,58.22,.	./.:0:.,.:.,.,.	0/0:17:17,0:.,23.57,.	0/0:80:80,0:.,110.9,.	1/1:30:0,30:.,41.59,.	1/1:54:0,54:.,74.86,.	1/1:78:0,78:.,108.13,.	0/0:98:98,0:.,135.86,.	0/0:51:51,0:.,70.7,.	0/1:99:73,26:.,137.24,.	0/0:205:205,0:.,284.19,.	./.:0:.,.:.,.,.	./.:0:.,.:.,.,.	./.:0:.,.:.,.,.	0/0:181:181,0:.,250.92,.	0/0:20:20,0:.,27.73,.	1/1:219:0,219:.,303.6,.	1/1:116:0,116:.,160.81,.	1/1:64:0,64:.,88.72,.	1/1:36:0,36:.,49.91,.	1/1:101:0,101:.,140.02,.	./.:0:.,.:.,.,.	1/1:81:0,81:.,112.29,.	1/1:61:0,61:.,84.56,.	1/1:189:0,189:.,262.01,.	1/1:151:0,151:.,209.33,.	1/1:96:0,96:.,133.08,.	1/1:146:0,146:.,202.4,.	./.:0:.,.:.,.,.	1/1:86:0,86:.,119.22,.	1/1:29:0,29:.,40.2,.	1/1:31:0,31:.,42.98,.	./.:0:.,.:.,.,.	0/1:143:48,95:.,198.24,.	0/0:129:129,0:.,178.83,.	0/0:83:83,0:.,115.06,.	0/0:37:37,0:.,51.29,.	0/0:240:240,0:.,332.71,.	0/0:217:217,0:.,300.83,.	0/0:128:128,0:.,177.45,.	0/0:41:41,0:.,56.84,.	./.:0:.,.:.,.,.	0/0:84:84,0:.,116.45,.	0/0:52:52,0:.,72.09,.	0/0:133:133,0:.,184.38,.	0/0:150:150,0:.,207.94,.	0/0:177:177,0:.,245.37,.	1/1:42:0,42:.,58.22,.	0/0:200:200,0:.,277.26,.	0/0:16:16,0:.,22.18,.	1/1:101:0,101:.,140.02,.	1/1:327:0,327:.,453.32,.	0/1:105:64,41:.,145.56,.	0/0:22:22,0:.,30.5,.	1/1:63:0,63:.,87.34,.	1/1:100:0,100:.,138.63,.	0/1:33:11,22:.,45.75,.	1/1:146:0,146:.,202.4,.	0/0:73:73,0:.,101.2,.	1/1:24:0,24:.,33.27,.	0/0:244:244,0:.,338.26,.	0/1:84:44,40:.,116.45,.	1/1:103:0,103:.,142.79,.	1/1:639:0,639:.,885.84,.	1/1:276:0,276:.,382.62,.	1/1:201:0,201:.,278.65,.	./.:0:.,.:.,.,.	0/0:150:150,0:.,207.94,.	0/1:253:170,83:.,350.73,.	0/1:105:53,52:.,145.56,.	./.:0:.,.:.,.,.	0/0:37:37,0:.,51.29,.	0/1:193:110,83:.,267.55,.	0/0:34:34,0:.,47.13,.	0/0:43:43,0:.,59.61,.	0/0:204:204,0:.,282.8,.	0/0:17:17,0:.,23.57,.	0/0:168:168,0:.,232.9,.	1/1:82:0,82:.,113.68,.	1/1:73:0,73:.,101.2,.	0/0:182:182,0:.,252.31,.	0/0:163:163,0:.,225.97,.	0/0:28:28,0:.,38.82,.	0/0:18:18,0:.,24.95,.	1/1:159:0,159:.,220.42,.	0/0:53:53,0:.,73.47,.	./.:0:.,.:.,.,.	0/0:30:30,0:.,41.59,.	0/0:68:68,0:.,94.27,.	0/0:141:141,0:.,195.47,.	0/0:88:88,0:.,121.99,.	0/0:114:114,0:.,158.04,.	0/0:46:46,0:.,63.77,.	0/0:143:143,0:.,198.24,.	0/0:146:146,0:.,202.4,.	0/0:89:89,0:.,123.38,.	0/0:227:227,0:.,314.69,.	0/0:38:38,0:.,52.68,.
1	42151	485	G	C	.	PASS	.	GT:DP:AD:GL	0/0:142:142,0:.,196.85,.	0/0:66:66,0:.,91.5,.	./.:0:.,.:.,.,.	1/0:24:6,18:.,33.27,.	0/0:119:119,0:.,164.97,.	0/0:203:203,0:.,281.42,.	0/0:181:181,0:.,250.92,.	0/0:44:44,0:.,61,.	1/0:244:88,156:.,338.26,.	0/0:270:270,0:.,374.3,.	0/0:153:153,0:.,212.1,.	0/0:295:295,0:.,408.96,.	0/0:39:39,0:.,54.07,.	0/0:76:76,0:.,105.36,.	0/0:73:73,0:.,101.2,.	0/0:39:39,0:.,54.07,.	0/0:92:92,0:.,127.54,.	0/0:350:350,0:.,485.2,.	./.:0:.,.:.,.,.	0/0:84:84,0:.,116.45,.	./.:0:.,.:.,.,.	1/0:184:100,84:.,255.08,.	0/0:149:149,0:.,206.56,.	1/0:284:111,173:.,393.71,.	0/0:177:177,0:.,245.37,.	0/0:129:129,0:.,178.83,.	1/0:85:41,44:.,117.84,.	0/0:39:39,0:.,54.07,.	1/0:34:21,13:.,47.13,.	0/0:345:345,0:.,478.27,.	0/0:992:992,0:.,1375.2,.	0/0:60:60,0:.,83.18,.	0/0:101:101,0:.,140.02,.	0/0:24:24,0:.,33.27,.	0/0:23:23,0:.,31.88,.	0/0:46:46,0:.,63.77,.	0/0:32:32,0:.,44.36,.	0/0:210:210,0:.,291.12,.	./.:0:.,.:.,.,.	0/0:316:316,0:.,438.07,.	1/0:88:50,38:.,121.99,.	1/1:93:0,93:.,128.93,.	0/0:31:31,0:.,42.98,.	0/0:110:110,0:.,152.49,.	0/0:82:82,0:.,113.68,.	0/0:87:87,0:.,120.61,.	./.:0:.,.:.,.,.	0/0:18:18,0:.,24.95,.	0/0:44:44,0:.,61,.	0/0:218:218,0:.,302.21,.	0/0:34:34,0:.,47.13,.	0/0:200:200,0:.,277.26,.	0/0:294:294,0:.,407.57,.	0/0:110:110,0:.,152.49,.	0/0:106:106,0:.,146.95,.	0/0:93:93,0:.,128.93,.	1/1:18:0,18:.,24.95,.	0/0:177:177,0:.,245.37,.	1/1:76:0,76:.,105.36,.	./.:61:.,.:.,.,.	1/1:63:0,63:.,87.34,.	0/0:98:98,0:.,135.86,.	0/0:104:104,0:.,144.17,.	0/0:178:178,0:.,246.76,.	1/1:247:0,247:.,342.41,.	0/0:92:92,0:.,127.54,.	0/0:34:34,0:.,47.13,.	1/1:88:0,88:.,121.99,.	0/0:105:105,0:.,145.56,.	0/0:97:97,0:.,134.47,.	0/0:85:85,0:.,117.84,.	0/0:247:247,0:.,342.41,.	0/0:509:509,0:.,705.62,.	0/0:120:120,0:.,166.36,.	0/0:106:106,0:.,146.95,.	0/0:182:182,0:.,252.31,.	0/0:16:16,0:.,22.18,.	0/0:107:107,0:.,148.33,.	0/0:161:161,0:.,223.19,.	0/0:257:257,0:.,356.28,.	0/0:130:130,0:.,180.22,.	./.:0:.,.:.,.,.	0/0:21:21,0:.,29.11,.	1/0:135:72,63:.,187.15,.	1/0:58:29,29:.,80.41,.	1/0:400:204,196:.,554.52,.	0/0:291:291,0:.,403.41,.	0/0:208:208,0:.,288.35,.	0/0:43:43,0:.,59.61,.	1/0:242:90,152:.,335.48,.	0/0:114:114,0:.,158.04,.	0/0:64:64,0:.,88.72,.	1/0:90:42,48:.,126.15,.	0/0:42:42,0:.,58.22,.	0/0:207:207,0:.,286.96,.	0/0:71:71,0:.,98.43,.	0/0:105:105,0:.,145.56,.	0/0:113:113,0:.,156.65,.	0/0:783:783,0:.,1085.47,.	0/0:24:24,0:.,33.27,.	0/0:46:46,0:.,63.77,.	0/0:99:99,0:.,137.24,.	0/0:233:233,0:.,323.01,.	1/0:129:63,66:.,178.83,.	0/0:76:76,0:.,105.36,.	0/0:603:603,0:.,835.94,.	0/0:114:114,0:.,158.04,.	0/0:108:108,0:.,149.72,.	0/0:182:182,0:.,252.31,.	1/0:107:54,53:.,148.33,.	0/0:281:281,0:.,390.93,.	0/0:143:143,0:.,198.24,.	1/0:199:114,85:.,275.87,.	1/0:223:118,105:.,309.14,.	0/0:51:51,0:.,70.7,.	0/0:136:136,0:.,188.54,.	0/0:39:39,0:.,54.07,.	0/0:28:28,0:.,38.82,.	0/0:15:15,0:.,20.79,.	1/0:86:55,31:.,119.22,.	0/0:131:131,0:.,181.6,.	0/0:114:114,0:.,158.04,.	./.:104:.,.:.,.,.	1/1:114:0,114:.,158.04,.	0/0:136:136,0:.,188.54,.	0/0:39:39,0:.,54.07,.	0/0:169:169,0:.,234.28,.	0/0:85:85,0:.,117.84,.	0/0:205:205,0:.,284.19,.	0/0:163:163,0:.,227.35,.	0/0:123:123,0:.,170.51,.	0/0:435:435,0:.,603.04,.	0/0:226:226,0:.,313.3,.
1	42566	490	G	A	.	PASS	.	GT:DP:AD:GL	0/0:125:125,0:.,173.29,.	0/0:126:126,0:.,174.67,.	0/0:19:19,0:.,26.34,.	0/0:92:92,0:.,127.54,.	0/0:73:73,0:.,101.2,.	0/0:228:228,0:.,316.08,.	0/0:131:131,0:.,181.6,.	0/0:61:61,0:.,84.56,.	0/0:137:137,0:.,189.92,.	0/0:212:212,0:.,293.89,.	0/0:97:97,0:.,134.47,.	0/0:473:473,0:.,655.72,.	0/0:57:57,0:.,79.02,.	./.:0:.,.:.,.,.	0/0:192:192,0:.,266.17,.	0/0:61:61,0:.,84.56,.	0/0:80:80,0:.,110.9,.	0/0:115:115,0:.,159.42,.	0/0:73:73,0:.,101.2,.	0/0:159:159,0:.,220.42,.	0/0:187:187,0:.,259.24,.	0/0:124:124,0:.,171.9,.	0/0:124:124,0:.,171.9,.	0/0:459:459,0:.,636.31,.	0/0:54:54,0:.,74.86,.	0/0:97:97,0:.,134.47,.	0/0:184:184,0:.,255.08,.	0/0:99:99,0:.,137.24,.	0/0:55:55,0:.,76.25,.	0/0:353:353,0:.,489.36,.	0/0:1070:1070,0:.,1483.33,.	0/0:40:40,0:.,55.45,.	0/0:283:283,0:.,392.32,.	0/0:30:30,0:.,41.59,.	0/0:64:64,0:.,88.72,.	0/0:20:20,0:.,27.73,.	./.:0:.,.:.,.,.	0/0:114:114,0:.,158.04,.	0/0:105:105,0:.,145.56,.	0/0:153:153,0:.,212.1,.	0/0:170:170,0:.,235.67,.	0/0:135:135,0:.,187.15,.	0/0:89:89,0:.,123.38,.	0/0:62:62,0:.,85.95,.	0/0:34:34,0:.,47.13,.	0/0:113:113,0:.,156.65,.	0/0:17:17,0:.,23.57,.	0/0:10:10,0:.,13.86,.	0/0:29:29,0:.,40.2,.	0/0:145:145,0:.,201.01,.	0/0:39:39,0:.,54.07,.	0/0:168:168,0:.,232.9,.	0/0:120:120,0:.,166.36,.	0/0:91:91,0:.,126.15,.	0/0:51:51,0:.,70.7,.	0/0:161:161,0:.,223.19,.	0/0:74:74,0:.,102.59,.	0/0:372:372,0:.,515.7,.	0/0:31:31,0:.,42.98,.	0/0:128:128,0:.,177.45,.	0/0:90:90,0:.,124.77,.	./.:0:.,.:.,.,.	0/0:151:151,0:.,209.33,.	0/0:134:134,0:.,185.76,.	0/0:170:170,0:.,235.67,.	0/0:193:193,0:.,268.94,.	0/0:37:37,0:.,51.29,.	0/0:108:108,0:.,149.72,.	0/0:76:76,0:.,105.36,.	0/0:60:60,0:.,83.18,.	0/0:56:56,0:.,77.63,.	0/0:80:80,0:.,110.9,.	0/0:147:147,0:.,203.79,.	1/0:199:145,54:.,275.87,.	0/0:114:114,0:.,158.04,.	0/0:85:85,0:.,117.84,.	0/0:51:51,0:.,70.7,.	0/0:246:246,0:.,341.03,.	0/0:118:118,0:.,163.58,.	0/0:191:191,0:.,264.78,.	1/0:76:45,31:.,105.36,.	0/0:128:128,0:.,177.45,.	0/0:127:127,0:.,176.06,.	0/0:67:67,0:.,92.88,.	0/0:51:51,0:.,70.7,.	0/0:245:245,0:.,339.64,.	0/0:290:290,0:.,402.03,.	0/0:131:131,0:.,181.6,.	0/0:43:43,0:.,59.61,.	0/0:45:45,0:.,62.38,.	0/0:136:136,0:.,188.54,.	0/0:63:63,0:.,87.34,.	0/0:190:190,0:.,263.4,.	0/0:124:124,0:.,171.9,.	./.:0:.,.:.,.,.	0/0:33:33,0:.,45.75,.	0/0:81:81,0:.,112.29,.	0/0:92:92,0:.,127.54,.	0/0:424:424,0:.,587.79,.	0/0:78:78,0:.,108.13,.	./.:0:.,.:.,.,.	0/0:87:87,0:.,120.61,.	0/0:216:216,0:.,299.44,.	0/0:178:178,0:.,246.76,.	0/0:108:108,0:.,149.72,.	0/0:593:593,0:.,822.07,.	0/0:148:148,0:.,205.17,.	0/0:181:181,0:.,250.92,.	0/0:83:83,0:.,115.06,.	0/0:68:68,0:.,94.27,.	0/0:162:162,0:.,224.58,.	0/0:46:46,0:.,63.77,.	0/0:141:141,0:.,195.47,.	0/0:143:143,0:.,198.24,.	0/0:67:67,0:.,92.88,.	0/0:78:78,0:.,108.13,.	0/0:52:52,0:.,72.09,.	0/0:24:24,0:.,33.27,.	0/0:10:10,0:.,13.86,.	0/0:191:191,0:.,264.78,.	0/0:106:106,0:.,146.95,.	0/0:152:152,0:.,210.72,.	0/0:137:137,0:.,189.92,.	0/0:220:220,0:.,304.98,.	0/0:105:105,0:.,145.56,.	0/0:168:168,0:.,232.9,.	0/0:140:140,0:.,194.08,.	0/0:47:47,0:.,65.16,.	0/0:65:65,0:.,90.11,.	0/0:86:86,0:.,119.22,.	0/0:75:75,0:.,103.97,.	0/0:710:710,0:.,984.27,.	0/0:82:82,0:.,113.68,.
1	43440	500	G	A	.	PASS	.	GT:DP:AD:GL	1/1:85:0,85:.,117.84,.	0/0:96:96,0:.,133.08,.	0/0:48:48,0:.,66.54,.	0/0:31:31,0:.,42.98,.	0/0:133:133,0:.,184.38,.	0/0:268:268,0:.,371.53,.	0/0:155:155,0:.,214.88,.	0/0:116:116,0:.,160.81,.	1/0:218:126,92:.,302.21,.	0/0:228:228,0:.,316.08,.	1/0:186:65,121:.,257.85,.	./.:0:.,.:.,.,.	0/0:118:118,0:.,163.58,.	0/0:216:216,0:.,299.44,.	0/0:170:170,0:.,235.67,.	0/0:150:150,0:.,207.94,.	0/0:127:127,0:.,176.06,.	0/0:142:142,0:.,196.85,.	0/0:82:82,0:.,113.68,.	0/0:135:135,0:.,187.15,.	1/0:129:90,39:.,178.83,.	0/0:195:195,0:.,270.33,.	0/0:93:93,0:.,128.93,.	0/0:359:359,0:.,497.68,.	0/0:106:106,0:.,146.95,.	0/0:146:146,0:.,202.4,.	0/0:86:86,0:.,119.22,.	0/0:157:157,0:.,217.65,.	./.:0:.,.:.,.,.	0/0:323:323,0:.,447.77,.	0/0:1240:1240,0:.,1719.01,.	0/0:94:94,0:.,130.31,.	0/0:232:232,0:.,321.62,.	0/0:17:17,0:.,23.57,.	0/0:67:67,0:.,92.88,.	0/0:37:37,0:.,51.29,.	0/0:60:60,0:.,83.18,.	0/0:136:136,0:.,188.54,.	0/0:16:16,0:.,22.18,.	0/0:147:147,0:.,203.79,.	0/0:55:55,0:.,76.25,.	0/0:71:71,0:.,98.43,.	0/0:98:98,0:.,135.86,.	0/0:32:32,0:.,44.36,.	0/0:65:65,0:.,90.11,.	0/0:77:77,0:.,106.74,.	0/0:12:12,0:.,16.64,.	0/0:39:39,0:.,54.07,.	0/0:26:26,0:.,36.04,.	0/0:149:149,0:.,206.56,.	0/0:164:164,0:.,227.35,.	1/0:161:41,120:.,223.19,.	0/0:289:289,0:.,400.64,.	0/0:109:109,0:.,151.11,.	0/0:26:26,0:.,36.04,.	0/0:166:166,0:.,230.12,.	0/0:25:25,0:.,34.66,.	0/0:162:162,0:.,224.58,.	0/0:190:190,0:.,263.4,.	0/0:188:188,0:.,260.62,.	0/0:256:256,0:.,354.89,.	0/0:61:61,0:.,84.56,.	0/0:43:43,0:.,59.61,.	0/0:211:211,0:.,292.51,.	0/0:171:171,0:.,237.06,.	0/0:138:138,0:.,191.31,.	0/0:182:182,0:.,252.31,.	0/0:16:16,0:.,22.18,.	0/0:130:130,0:.,180.22,.	0/0:219:219,0:.,303.6,.	0/0:57:57,0:.,79.02,.	0/0:60:60,0:.,83.18,.	0/0:231:231,0:.,320.23,.	0/0:255:255,0:.,353.51,.	0/0:68:68,0:.,94.27,.	0/0:40:40,0:.,55.45,.	0/0:24:24,0:.,33.27,.	0/0:190:190,0:.,264.78,.	0/0:68:68,0:.,94.27,.	0/0:379:379,0:.,525.41,.	1/0:19:11,8:.,26.34,.	0/0:60:60,0:.,83.18,.	0/0:178:178,0:.,246.76,.	1/0:154:46,108:.,213.49,.	1/0:75:30,45:.,103.97,.	0/0:620:620,0:.,859.5,.	0/0:177:177,0:.,245.37,.	0/0:111:111,0:.,153.88,.	0/0:34:34,0:.,47.13,.	1/0:126:51,75:.,174.67,.	0/0:91:91,0:.,126.15,.	0/0:75:75,0:.,103.97,.	0/0:236:236,0:.,327.17,.	1/0:108:64,44:.,149.72,.	0/0:206:206,0:.,285.58,.	0/0:167:167,0:.,231.51,.	0/0:140:140,0:.,194.08,.	0/0:102:102,0:.,141.4,.	0/0:555:555,0:.,769.39,.	0/0:69:69,0:.,95.65,.	0/0:101:101,0:.,140.02,.	0/0:193:193,0:.,267.55,.	0/0:162:162,0:.,225.97,.	0/0:212:212,0:.,293.89,.	1/0:143:104,39:.,198.24,.	0/0:519:519,0:.,719.49,.	0/0:202:202,0:.,280.03,.	0/0:235:235,0:.,325.78,.	0/0:99:99,0:.,137.24,.	0/0:47:47,0:.,65.16,.	1/1:207:0,207:.,286.96,.	0/0:59:59,0:.,81.79,.	0/0:303:303,0:.,420.05,.	1/0:215:93,122:.,298.05,.	0/0:143:143,0:.,198.24,.	0/0:596:596,0:.,826.23,.	0/0:75:75,0:.,103.97,.	0/0:21:21,0:.,29.11,.	0/0:66:66,0:.,91.5,.	0/0:149:149,0:.,206.56,.	0/0:201:201,0:.,278.65,.	0/0:261:261,0:.,361.82,.	0/0:185:185,0:.,256.46,.	0/0:138:138,0:.,191.31,.	0/0:117:117,0:.,163.58,.	0/0:99:99,0:.,137.24,.	1/0:146:66,80:.,202.4,.	0/0:203:203,0:.,281.42,.	0/0:211:211,0:.,292.51,.	0/0:179:179,0:.,248.15,.	0/0:112:112,0:.,155.26,.	1/0:442:258,184:.,612.74,.	0/0:209:209,0:.,289.74,.
1	45261	521	G	A	.	PASS	.	GT:DP:AD:GL	1/1:63:0,63:.,87.34,.	./.:0:.,.:.,.,.	0/0:15:15,0:.,20.79,.	1/0:64:39,25:.,88.72,.	0/0:126:126,0:.,174.67,.	0/0:191:191,0:.,264.78,.	./.:0:.,.:.,.,.	0/0:36:36,0:.,49.91,.	1/1:142:0,142:.,196.85,.	1/1:83:0,83:.,115.06,.	0/0:35:35,0:.,48.52,.	0/0:138:138,0:.,191.31,.	0/0:20:20,0:.,27.73,.	./.:0:.,.:.,.,.	0/0:30:30,0:.,41.59,.	1/0:47:19,28:.,65.16,.	0/0:82:82,0:.,113.68,.	0/0:73:73,0:.,101.2,.	0/0:70:70,0:.,97.04,.	0/0:224:224,0:.,310.53,.	0/0:52:52,0:.,72.09,.	0/0:36:36,0:.,49.91,.	0/0:93:93,0:.,128.93,.	0/0:379:379,0:.,525.41,.	./.:0:.,.:.,.,.	0/0:114:114,0:.,158.04,.	0/0:109:109,0:.,151.11,.	0/0:63:63,0:.,87.34,.	./.:0:.,.:.,.,.	0/0:125:125,0:.,173.29,.	0/0:431:431,0:.,597.49,.	0/0:47:47,0:.,65.16,.	./.:0:.,.:.,.,.	0/0:14:14,0:.,19.41,.	0/0:19:19,0:.,26.34,.	./.:0:.,.:.,.,.	./.:0:.,.:.,.,.	0/0:229:229,0:.,317.46,.	0/0:99:99,0:.,137.24,.	./.:0:.,.:.,.,.	0/0:57:57,0:.,79.02,.	0/0:82:82,0:.,113.68,.	0/0:48:48,0:.,66.54,.	0/0:19:19,0:.,26.34,.	0/0:19:19,0:.,26.34,.	./.:0:.,.:.,.,.	0/0:20:20,0:.,27.73,.	0/0:14:14,0:.,19.41,.	./.:0:.,.:.,.,.	0/0:83:83,0:.,115.06,.	./.:0:.,.:.,.,.	0/0:58:58,0:.,80.41,.	0/0:151:151,0:.,209.33,.	./.:0:.,.:.,.,.	./.:0:.,.:.,.,.	0/0:17:17,0:.,23.57,.	0/0:62:62,0:.,85.95,.	0/0:171:171,0:.,237.06,.	0/0:24:24,0:.,33.27,.	0/0:16:16,0:.,22.18,.	0/0:17:17,0:.,23.57,.	./.:0:.,.:.,.,.	0/0:63:63,0:.,87.34,.	0/0:94:94,0:.,130.31,.	0/0:139:139,0:.,192.69,.	0/0:163:163,0:.,225.97,.	0/0:125:125,0:.,173.29,.	./.:0:.,.:.,.,.	0/0:44:44,0:.,61,.	./.:0:.,.:.,.,.	0/0:30:30,0:.,41.59,.	0/0:83:83,0:.,115.06,.	0/0:71:71,0:.,98.43,.	0/0:298:298,0:.,413.12,.	0/0:36:36,0:.,49.91,.	0/0:30:30,0:.,41.59,.	0/0:12:12,0:.,16.64,.	0/0:96:96,0:.,133.08,.	0/0:29:29,0:.,40.2,.	0/0:118:118,0:.,163.58,.	./.:0:.,.:.,.,.	./.:0:.,.:.,.,.	./.:0:.,.:.,.,.	0/0:75:75,0:.,103.97,.	./.:0:.,.:.,.,.	./.:0:.,.:.,.,.	./.:0:.,.:.,.,.	./.:0:.,.:.,.,.	0/0:31:31,0:.,42.98,.	0/0:198:198,0:.,274.49,.	0/0:77:77,0:.,106.74,.	0/0:114:114,0:.,158.04,.	./.:0:.,.:.,.,.	0/0:49:49,0:.,67.93,.	0/0:19:19,0:.,26.34,.	0/0:47:47,0:.,65.16,.	0/0:93:93,0:.,128.93,.	0/0:91:91,0:.,126.15,.	0/0:303:303,0:.,420.05,.	0/0:23:23,0:.,31.88,.	0/0:75:75,0:.,103.97,.	0/0:55:55,0:.,76.25,.	0/0:36:36,0:.,49.91,.	0/0:195:195,0:.,270.33,.	0/0:88:88,0:.,121.99,.	0/0:303:303,0:.,420.05,.	./.:0:.,.:.,.,.	0/0:99:99,0:.,137.24,.	0/0:129:129,0:.,178.83,.	./.:0:.,.:.,.,.	./.:0:.,.:.,.,.	0/0:60:60,0:.,83.18,.	0/0:184:184,0:.,255.08,.	0/0:56:56,0:.,77.63,.	0/0:62:62,0:.,85.95,.	0/0:72:72,0:.,99.81,.	0/0:31:31,0:.,42.98,.	0/0:57:57,0:.,79.02,.	./.:0:.,.:.,.,.	0/0:126:126,0:.,174.67,.	0/0:77:77,0:.,106.74,.	0/0:29:29,0:.,40.2,.	0/0:113:113,0:.,156.65,.	0/0:79:79,0:.,109.52,.	0/0:73:73,0:.,101.2,.	./.:0:.,.:.,.,.	0/0:72:72,0:.,99.81,.	0/0:159:159,0:.,220.42,.	0/0:34:34,0:.,47.13,.	./.:0:.,.:.,.,.	./.:0:.,.:.,.,.	0/0:83:83,0:.,115.06,.	./.:0:.,.:.,.,.
1	45834	527	T	A	.	PASS	.	GT:DP:AD:GL	0/0:56:56,0:.,77.63,.	./.:0:.,.:.,.,.	0/0:15:15,0:.,20.79,.	./.:0:.,.:.,.,.	./.:0:.,.:.,.,.	0/0:225:225,0:.,311.92,.	0/0:71:71,0:.,98.43,.	./.:0:.,.:.,.,.	./.:0:.,.:.,.,.	0/0:162:162,0:.,224.58,.	0/0:132:132,0:.,182.99,.	0/0:57:57,0:.,79.02,.	0/0:20:20,0:.,27.73,.	0/0:34:34,0:.,47.13,.	0/0:97:97,0:.,134.47,.	0/0:43:43,0:.,59.61,.	0/0:126:126,0:.,174.67,.	0/0:145:145,0:.,201.01,.	0/0:12:12,0:.,16.64,.	0/0:85:85,0:.,117.84,.	0/0:153:153,0:.,212.1,.	0/0:95:95,0:.,131.7,.	0/0:91:91,0:.,126.15,.	0/0:316:316,0:.,438.07,.	0/0:169:169,0:.,234.28,.	./.:0:.,.:.,.,.	0/0:17:17,0:.,23.57,.	0/0:136:136,0:.,189.92,.	0/0:15:15,0:.,20.79,.	0/0:118:118,0:.,163.58,.	0/0:758:758,0:.,1053.58,.	0/0:38:38,0:.,52.68,.	./.:0:.,.:.,.,.	./.:0:.,.:.,.,.	0/0:13:13,0:.,18.02,.	./.:0:.,.:.,.,.	./.:0:.,.:.,.,.	./.:0:.,.:.,.,.	0/0:38:38,0:.,52.68,.	0/0:175:175,0:.,242.6,.	0/0:68:68,0:.,94.27,.	0/0:101:101,0:.,140.02,.	0/0:37:37,0:.,51.29,.	0/0:47:47,0:.,65.16,.	0/0:57:57,0:.,79.02,.	./.:0:.,.:.,.,.	0/0:17:17,0:.,23.57,.	./.:0:.,.:.,.,.	./.:0:.,.:.,.,.	0/0:123:123,0:.,170.51,.	0/0:76:76,0:.,105.36,.	0/0:94:94,0:.,130.31,.	0/0:236:236,0:.,327.17,.	0/0:85:85,0:.,117.84,.	0/0:52:52,0:.,72.09,.	0/0:55:55,0:.,76.25,.	0/0:69:69,0:.,95.65,.	0/0:66:66,0:.,91.5,.	0/0:24:24,0:.,33.27,.	0/0:89:89,0:.,123.38,.	0/0:49:49,0:.,67.93,.	0/0:39:39,0:.,54.07,.	0/0:91:91,0:.,126.15,.	0/0:171:171,0:.,237.06,.	0/0:99:99,0:.,137.24,.	0/0:83:83,0:.,115.06,.	0/0:20:20,0:.,27.73,.	0/0:123:123,0:.,170.51,.	0/0:46:46,0:.,63.77,.	./.:0:.,.:.,.,.	./.:0:.,.:.,.,.	0/0:145:145,0:.,201.01,.	0/0:56:56,0:.,77.63,.	0/0:344:344,0:.,476.89,.	0/0:129:129,0:.,178.83,.	0/0:92:92,0:.,127.54,.	./.:0:.,.:.,.,.	0/0:151:151,0:.,209.33,.	1/1:145:0,145:.,201.01,.	0/0:201:201,0:.,278.65,.	./.:0:.,.:.,.,.	0/0:48:48,0:.,66.54,.	0/0:71:71,0:.,98.43,.	0/0:224:224,0:.,310.53,.	0/0:20:20,0:.,27.73,.	0/0:241:241,0:.,334.1,.	0/0:146:146,0:.,202.4,.	0/0:213:213,0:.,295.28,.	0/0:21:21,0:.,29.11,.	0/0:132:132,0:.,182.99,.	0/0:174:174,0:.,241.22,.	0/0:51:51,0:.,70.7,.	0/0:107:107,0:.,148.33,.	0/0:50:50,0:.,69.31,.	0/0:39:39,0:.,54.07,.	./.:0:.,.:.,.,.	0/0:52:52,0:.,72.09,.	0/0:74:74,0:.,102.59,.	0/0:418:418,0:.,579.47,.	./.:0:.,.:.,.,.	0/0:16:16,0:.,22.18,.	0/0:37:37,0:.,51.29,.	./.:0:.,.:.,.,.	0/0:151:151,0:.,209.33,.	./.:0:.,.:.,.,.	0/0:321:321,0:.,445,.	0/0:98:98,0:.,135.86,.	0/0:105:105,0:.,145.56,.	./.:0:.,.:.,.,.	./.:0:.,.:.,.,.	0/0:80:80,0:.,110.9,.	0/0:92:92,0:.,127.54,.	0/0:213:213,0:.,295.28,.	0/0:79:79,0:.,109.52,.	./.:0:.,.:.,.,.	./.:0:.,.:.,.,.	0/0:115:115,0:.,159.42,.	./.:0:.,.:.,.,.	./.:0:.,.:.,.,.	0/0:217:217,0:.,300.83,.	0/0:229:229,0:.,317.46,.	0/0:161:161,0:.,223.19,.	0/0:79:79,0:.,109.52,.	0/0:179:179,0:.,249.53,.	0/0:127:127,0:.,176.06,.	0/0:26:26,0:.,36.04,.	0/0:120:120,0:.,166.36,.	0/0:54:54,0:.,74.86,.	0/0:92:92,0:.,127.54,.	0/0:154:154,0:.,213.49,.	0/0:40:40,0:.,55.45,.	0/0:44:44,0:.,61,.	0/0:34:34,0:.,47.13,.
1	46439	534	C	A	.	PASS	.	GT:DP:AD:GL	0/0:22:22,0:.,30.5,.	0/0:164:164,0:.,227.35,.	0/0:29:29,0:.,40.2,.	0/0:94:94,0:.,130.31,.	0/0:111:111,0:.,153.88,.	0/0:313:313,0:.,433.91,.	0/0:233:233,0:.,323.01,.	0/0:75:75,0:.,103.97,.	0/0:223:223,0:.,309.14,.	0/0:173:173,0:.,239.83,.	0/0:276:276,0:.,382.62,.	0/0:290:290,0:.,402.03,.	0/0:239:239,0:.,331.32,.	0/0:185:185,0:.,256.46,.	0/0:67:67,0:.,92.88,.	0/0:48:48,0:.,66.54,.	0/0:101:101,0:.,140.02,.	0/0:314:314,0:.,435.3,.	0/0:98:98,0:.,135.86,.	0/0:179:179,0:.,248.15,.	1/0:183:104,79:.,253.69,.	1/0:250:160,90:.,346.57,.	0/0:53:53,0:.,73.47,.	0/0:573:573,0:.,794.35,.	0/0:185:185,0:.,256.46,.	0/0:294:294,0:.,407.57,.	0/0:130:130,0:.,180.22,.	0/0:115:115,0:.,159.42,.	0/0:54:54,0:.,74.86,.	0/0:331:331,0:.,458.86,.	0/0:1315:1315,0:.,1822.98,.	0/0:105:105,0:.,145.56,.	0/0:231:231,0:.,320.23,.	0/0:23:23,0:.,31.88,.	0/0:36:36,0:.,49.91,.	0/0:70:70,0:.,97.04,.	0/0:29:29,0:.,40.2,.	0/0:127:127,0:.,176.06,.	0/0:113:113,0:.,156.65,.	0/0:143:143,0:.,198.24,.	0/0:179:179,0:.,248.15,.	0/0:70:70,0:.,97.04,.	0/0:97:97,0:.,134.47,.	0/0:224:224,0:.,310.53,.	1/1:41:0,41:.,56.84,.	0/0:136:136,0:.,188.54,.	0/0:38:38,0:.,52.68,.	0/0:106:106,0:.,146.95,.	0/0:30:30,0:.,41.59,.	0/0:210:210,0:.,291.12,.	1/1:120:0,120:.,166.36,.	0/0:172:172,0:.,238.44,.	0/0:303:303,0:.,420.05,.	0/0:182:182,0:.,252.31,.	0/0:88:88,0:.,121.99,.	0/0:44:44,0:.,61,.	0/0:124:124,0:.,171.9,.	0/0:285:285,0:.,395.09,.	0/0:140:140,0:.,194.08,.	0/0:89:89,0:.,123.38,.	0/0:168:168,0:.,232.9,.	0/0:24:24,0:.,33.27,.	0/0:103:103,0:.,142.79,.	0/0:192:192,0:.,266.17,.	0/0:157:157,0:.,217.65,.	0/0:305:305,0:.,422.82,.	0/0:143:143,0:.,198.24,.	0/0:82:82,0:.,113.68,.	0/0:120:120,0:.,166.36,.	0/0:185:185,0:.,256.46,.	0/0:68:68,0:.,94.27,.	0/0:127:127,0:.,176.06,.	0/0:419:419,0:.,580.86,.	0/0:175:175,0:.,242.6,.	0/0:139:139,0:.,192.69,.	./.:187:.,.:.,.,.	./.:0:.,.:.,.,.	0/0:281:281,0:.,389.55,.	0/0:67:67,0:.,92.88,.	0/0:908:908,0:.,1258.76,.	0/0:88:88,0:.,121.99,.	0/0:222:222,0:.,307.76,.	0/0:51:51,0:.,70.7,.	0/0:305:305,0:.,422.82,.	0/0:81:81,0:.,112.29,.	0/0:247:247,0:.,342.41,.	0/0:300:300,0:.,415.89,.	0/0:175:175,0:.,242.6,.	0/0:111:111,0:.,153.88,.	0/0:169:169,0:.,234.28,.	0/0:177:177,0:.,245.37,.	0/0:135:135,0:.,187.15,.	0/0:274:274,0:.,379.84,.	0/0:161:161,0:.,223.19,.	0/0:145:145,0:.,201.01,.	0/0:111:111,0:.,153.88,.	0/0:150:150,0:.,207.94,.	0/0:113:113,0:.,156.65,.	0/0:689:689,0:.,955.16,.	0/0:248:248,0:.,343.8,.	0/0:159:159,0:.,220.42,.	0/0:258:258,0:.,357.66,.	0/0:350:350,0:.,485.2,.	0/0:169:169,0:.,234.28,.	0/0:139:139,0:.,192.69,.	0/0:638:638,0:.,884.46,.	0/0:371:371,0:.,514.32,.	0/0:269:269,0:.,372.91,.	0/0:32:32,0:.,44.36,.	0/0:99:99,0:.,137.24,.	0/0:311:311,0:.,431.14,.	0/0:127:127,0:.,176.06,.	0/0:242:242,0:.,335.48,.	0/0:224:224,0:.,310.53,.	0/0:133:133,0:.,184.38,.	0/0:793:793,0:.,1099.33,.	./.:0:.,.:.,.,.	0/0:46:46,0:.,63.77,.	0/0:16:16,0:.,22.18,.	0/0:65:65,0:.,90.11,.	0/0:262:262,0:.,363.21,.	0/0:280:280,0:.,388.16,.	0/0:305:305,0:.,422.82,.	0/0:140:140,0:.,194.08,.	0/0:143:143,0:.,198.24,.	0/0:68:68,0:.,94.27,.	0/0:222:222,0:.,307.76,.	1/0:247:179,68:.,342.41,.	0/0:190:190,0:.,263.4,.	0/0:239:239,0:.,331.32,.	0/0:165:165,0:.,228.74,.	0/0:391:391,0:.,542.04,.	0/0:147:147,0:.,203.79,.
1	47581	547	A	G	.	PASS	.	GT:DP:AD:GL	0/0:27:27,0:.,37.43,.	0/0:97:97,0:.,134.47,.	0/0:90:90,0:.,124.77,.	0/0:125:125,0:.,173.29,.	0/0:51:51,0:.,70.7,.	./.:0:.,.:.,.,.	0/0:84:84,0:.,116.45,.	0/0:72:72,0:.,99.81,.	0/0:119:119,0:.,164.97,.	0/0:144:144,0:.,199.63,.	./.:0:.,.:.,.,.	0/0:217:217,0:.,300.83,.	0/0:30:30,0:.,41.59,.	./.:0:.,.:.,.,.	0/0:109:109,0:.,151.11,.	0/0:159:159,0:.,220.42,.	./.:0:.,.:.,.,.	0/0:206:206,0:.,285.58,.	0/0:18:18,0:.,24.95,.	0/0:108:108,0:.,149.72,.	0/0:247:247,0:.,342.41,.	0/0:106:106,0:.,146.95,.	./.:0:.,.:.,.,.	0/0:362:362,0:.,501.84,.	0/0:116:116,0:.,160.81,.	0/0:11:11,0:.,15.25,.	0/0:106:106,0:.,146.95,.	0/0:25:25,0:.,34.66,.	0/0:22:22,0:.,30.5,.	0/0:564:564,0:.,781.87,.	0/0:945:945,0:.,1310.05,.	0/0:70:70,0:.,97.04,.	0/0:151:151,0:.,209.33,.	./.:0:.,.:.,.,.	0/0:30:30,0:.,41.59,.	./.:0:.,.:.,.,.	0/0:46:46,0:.,63.77,.	0/0:106:106,0:.,146.95,.	0/0:190:190,0:.,263.4,.	0/0:89:89,0:.,123.38,.	0/0:69:69,0:.,95.65,.	0/0:46:46,0:.,63.77,.	0/0:145:145,0:.,201.01,.	./.:0:.,.:.,.,.	0/0:71:71,0:.,98.43,.	./.:0:.,.:.,.,.	0/0:29:29,0:.,40.2,.	0/0:35:35,0:.,48.52,.	0/0:69:69,0:.,95.65,.	0/0:108:108,0:.,149.72,.	0/0:48:48,0:.,66.54,.	0/0:190:190,0:.,263.4,.	0/0:108:108,0:.,149.72,.	0/0:72:72,0:.,99.81,.	0/0:149:149,0:.,206.56,.	0/0:60:60,0:.,83.18,.	0/0:60:60,0:.,83.18,.	0/0:52:52,0:.,72.09,.	1/1:33:0,33:.,45.75,.	0/0:140:140,0:.,194.08,.	./.:0:.,.:.,.,.	./.:0:.,.:.,.,.	1/1:32:0,32:.,44.36,.	0/1:202:125,77:.,280.03,.	0/0:113:113,0:.,156.65,.	1/1:237:0,237:.,328.55,.	0/0:135:135,0:.,187.15,.	0/0:45:45,0:.,62.38,.	0/0:78:78,0:.,108.13,.	0/0:126:126,0:.,174.67,.	0/0:18:18,0:.,24.95,.	0/0:51:51,0:.,70.7,.	0/0:258:258,0:.,357.66,.	0/0:222:222,0:.,307.76,.	0/1:101:70,31:.,140.02,.	0/0:98:98,0:.,135.86,.	0/0:59:59,0:.,81.79,.	./.:0:.,.:.,.,.	./.:0:.,.:.,.,.	0/0:223:223,0:.,309.14,.	0/0:39:39,0:.,54.07,.	0/0:92:92,0:.,127.54,.	0/0:75:75,0:.,103.97,.	0/0:24:24,0:.,33.27,.	./.:0:.,.:.,.,.	0/0:241:241,0:.,334.1,.	./.:0:.,.:.,.,.	0/0:56:56,0:.,77.63,.	0/0:101:101,0:.,140.02,.	0/0:52:52,0:.,72.09,.	./.:0:.,.:.,.,.	0/0:106:106,0:.,146.95,.	0/0:126:126,0:.,174.67,.	0/0:49:49,0:.,67.93,.	0/0:100:100,0:.,138.63,.	0/0:120:120,0:.,166.36,.	./.:0:.,.:.,.,.	0/0:57:57,0:.,79.02,.	0/0:205:205,0:.,284.19,.	0/0:73:73,0:.,101.2,.	0/0:104:104,0:.,144.17,.	0/0:17:17,0:.,23.57,.	0/0:207:207,0:.,286.96,.	0/0:170:170,0:.,235.67,.	0/0:180:180,0:.,249.53,.	0/0:658:658,0:.,912.18,.	0/0:150:150,0:.,207.94,.	0/0:152:152,0:.,210.72,.	0/0:144:144,0:.,199.63,.	0/0:43:43,0:.,59.61,.	0/0:301:301,0:.,417.27,.	0/0:39:39,0:.,54.07,.	0/0:202:202,0:.,280.03,.	0/0:139:139,0:.,192.69,.	0/0:158:158,0:.,219.03,.	0/0:322:322,0:.,446.39,.	0/0:51:51,0:.,70.7,.	./.:0:.,.:.,.,.	./.:0:.,.:.,.,.	0/0:123:123,0:.,170.51,.	0/0:176:176,0:.,243.99,.	1/1:24:0,24:.,33.27,.	0/0:72:72,0:.,99.81,.	0/0:189:189,0:.,262.01,.	0/0:56:56,0:.,77.63,.	0/0:31:31,0:.,42.98,.	0/0:157:157,0:.,217.65,.	0/0:92:92,0:.,127.54,.	0/0:75:75,0:.,103.97,.	0/0:191:191,0:.,264.78,.	0/0:77:77,0:.,106.74,.	0/0:164:164,0:.,227.35,.	0/0:62:62,0:.,85.95,.
1	47630	548	C	T	.	PASS	.	GT:DP:AD:GL	0/0:66:66,0:.,91.5,.	0/0:93:93,0:.,128.93,.	0/0:47:47,0:.,65.16,.	0/0:49:49,0:.,67.93,.	0/0:100:100,0:.,138.63,.	0/0:216:216,0:.,299.44,.	0/0:166:166,0:.,230.12,.	0/0:40:40,0:.,55.45,.	0/0:148:148,0:.,205.17,.	0/0:164:164,0:.,227.35,.	0/0:142:142,0:.,196.85,.	0/0:609:609,0:.,844.25,.	0/0:162:162,0:.,224.58,.	0/0:15:15,0:.,20.79,.	0/0:40:40,0:.,55.45,.	0/0:145:145,0:.,201.01,.	0/0:188:188,0:.,260.62,.	0/0:89:89,0:.,123.38,.	0/0:48:48,0:.,66.54,.	0/0:105:105,0:.,145.56,.	0/0:188:188,0:.,260.62,.	0/0:121:121,0:.,167.74,.	0/0:194:194,0:.,268.94,.	0/0:355:355,0:.,492.13,.	0/0:208:208,0:.,288.35,.	0/0:275:275,0:.,381.23,.	0/0:201:201,0:.,278.65,.	0/0:38:38,0:.,52.68,.	0/0:42:42,0:.,58.22,.	0/0:575:575,0:.,797.12,.	0/0:1133:1133,0:.,1570.67,.	0/0:55:55,0:.,76.25,.	0/0:151:151,0:.,209.33,.	./.:0:.,.:.,.,.	0/0:55:55,0:.,76.25,.	1/1:38:0,38:.,52.68,.	./.:0:.,.:.,.,.	0/0:98:98,0:.,135.86,.	0/0:94:94,0:.,130.31,.	0/0:193:193,0:.,267.55,.	0/0:64:64,0:.,88.72,.	0/0:74:74,0:.,102.59,.	0/0:51:51,0:.,70.7,.	0/0:40:40,0:.,55.45,.	0/0:88:88,0:.,121.99,.	0/0:56:56,0:.,77.63,.	0/0:32:32,0:.,44.36,.	./.:0:.,.:.,.,.	0/0:46:46,0:.,63.77,.	0/0:153:153,0:.,212.1,.	0/0:146:146,0:.,202.4,.	0/0:243:243,0:.,338.26,.	0/0:231:231,0:.,320.23,.	0/0:128:128,0:.,177.45,.	0/0:131:131,0:.,181.6,.	./.:0:.,.:.,.,.	0/0:134:134,0:.,185.76,.	./.:0:.,.:.,.,.	0/0:202:202,0:.,280.03,.	0/0:20:20,0:.,27.73,.	0/0:10:10,0:.,13.86,.	0/0:193:193,0:.,267.55,.	0/0:65:65,0:.,90.11,.	0/0:171:171,0:.,237.06,.	0/0:214:214,0:.,296.67,.	0/0:86:86,0:.,119.22,.	0/0:100:100,0:.,138.63,.	0/0:31:31,0:.,42.98,.	0/0:47:47,0:.,65.16,.	0/0:79:79,0:.,109.52,.	0/0:242:242,0:.,335.48,.	0/0:89:89,0:.,123.38,.	0/0:361:361,0:.,500.45,.	0/0:264:264,0:.,365.98,.	0/0:267:267,0:.,370.14,.	0/0:200:200,0:.,277.26,.	0/0:16:16,0:.,22.18,.	0/0:115:115,0:.,159.42,.	0/0:93:93,0:.,128.93,.	0/0:583:583,0:.,808.21,.	0/0:74:74,0:.,102.59,.	./.:0:.,.:.,.,.	0/0:77:77,0:.,106.74,.	0/0:451:451,0:.,625.22,.	0/0:21:21,0:.,29.11,.	0/0:30:30,0:.,41.59,.	0/0:314:314,0:.,435.3,.	0/0:143:143,0:.,198.24,.	0/0:61:61,0:.,84.56,.	0/0:75:75,0:.,103.97,.	0/0:148:148,0:.,206.56,.	0/0:69:69,0:.,95.65,.	0/0:206:206,0:.,286.96,.	0/0:121:121,0:.,167.74,.	0/0:73:73,0:.,101.2,.	0/0:89:89,0:.,123.38,.	0/0:140:140,0:.,194.08,.	0/0:130:130,0:.,180.22,.	0/0:507:507,0:.,702.85,.	0/0:128:128,0:.,177.45,.	0/0:116:116,0:.,160.81,.	0/0:156:156,0:.,216.26,.	0/0:168:168,0:.,232.9,.	0/0:188:188,0:.,262.01,.	0/0:111:111,0:.,153.88,.	0/0:659:659,0:.,913.57,.	0/0:203:203,0:.,281.42,.	0/0:174:174,0:.,241.22,.	0/0:153:153,0:.,212.1,.	0/0:127:127,0:.,176.06,.	0/0:267:267,0:.,370.14,.	0/0:45:45,0:.,62.38,.	0/0:241:241,0:.,334.1,.	0/0:122:122,0:.,169.13,.	0/0:44:44,0:.,61,.	0/0:382:382,0:.,529.56,.	0/0:53:53,0:.,73.47,.	0/0:15:15,0:.,20.79,.	0/0:17:17,0:.,23.57,.	0/0:203:203,0:.,281.42,.	0/0:194:194,0:.,268.94,.	0/0:227:227,0:.,314.69,.	0/0:152:152,0:.,210.72,.	0/0:141:141,0:.,195.47,.	0/0:87:87,0:.,120.61,.	0/0:228:228,0:.,316.08,.	0/0:119:119,0:.,164.97,.	0/0:162:162,0:.,224.58,.	0/0:85:85,0:.,117.84,.	0/0:94:94,0:.,130.31,.	0/0:93:93,0:.,128.93,.	0/0:215:215,0:.,298.05,.	0/0:11:11,0:.,15.25,.
1	48872	562	A	G	.	PASS	.	GT:DP:AD:GL	0/0:83:83,0:.,115.06,.	0/0:45:45,0:.,62.38,.	0/0:29:29,0:.,40.2,.	0/0:26:26,0:.,36.04,.	0/0:71:71,0:.,98.43,.	0/0:165:165,0:.,228.74,.	0/0:123:123,0:.,170.51,.	0/0:19:19,0:.,26.34,.	0/0:97:97,0:.,134.47,.	0/0:300:300,0:.,415.89,.	0/0:68:68,0:.,94.27,.	0/0:125:125,0:.,174.67,.	0/0:22:22,0:.,30.5,.	0/0:104:104,0:.,144.17,.	0/0:96:96,0:.,133.08,.	0/0:79:79,0:.,109.52,.	0/0:145:145,0:.,201.01,.	0/0:183:183,0:.,253.69,.	0/0:80:80,0:.,110.9,.	0/0:85:85,0:.,117.84,.	0/0:176:176,0:.,243.99,.	0/0:102:102,0:.,141.4,.	0/0:127:127,0:.,176.06,.	0/0:323:323,0:.,447.77,.	0/0:171:171,0:.,237.06,.	0/0:205:205,0:.,284.19,.	0/0:39:39,0:.,54.07,.	0/0:55:55,0:.,76.25,.	./.:0:.,.:.,.,.	0/0:365:365,0:.,506,.	0/0:911:911,0:.,1262.91,.	0/0:17:17,0:.,23.57,.	0/0:163:163,0:.,225.97,.	0/0:30:30,0:.,41.59,.	0/0:35:35,0:.,48.52,.	0/0:29:29,0:.,40.2,.	0/0:32:32,0:.,44.36,.	0/0:125:125,0:.,173.29,.	0/1:64:19,45:.,88.72,.	0/0:77:77,0:.,106.74,.	0/0:16:16,0:.,22.18,.	0/0:125:125,0:.,176.06,.	0/0:65:65,0:.,90.11,.	./.:0:.,.:.,.,.	0/0:120:120,0:.,166.36,.	0/0:62:62,0:.,85.95,.	./.:0:.,.:.,.,.	0/0:21:21,0:.,29.11,.	./.:0:.,.:.,.,.	0/0:127:127,0:.,176.06,.	./.:0:.,.:.,.,.	0/0:168:168,0:.,232.9,.	0/0:170:170,0:.,235.67,.	0/0:89:89,0:.,123.38,.	0/0:52:52,0:.,72.09,.	0/0:58:58,0:.,80.41,.	0/0:16:16,0:.,22.18,.	0/0:256:256,0:.,354.89,.	0/0:53:53,0:.,73.47,.	0/0:16:16,0:.,22.18,.	0/0:169:169,0:.,234.28,.	./.:0:.,.:.,.,.	0/0:31:31,0:.,42.98,.	0/0:104:104,0:.,144.17,.	0/0:148:148,0:.,205.17,.	0/0:77:77,0:.,106.74,.	0/0:52:52,0:.,72.09,.	0/0:83:83,0:.,115.06,.	0/0:50:50,0:.,69.31,.	0/0:169:169,0:.,234.28,.	0/0:147:147,0:.,203.79,.	0/0:93:93,0:.,128.93,.	0/0:174:174,0:.,241.22,.	0/0:37:37,0:.,51.29,.	0/0:100:100,0:.,138.63,.	0/0:75:75,0:.,103.97,.	0/0:36:36,0:.,49.91,.	0/0:25:25,0:.,34.66,.	./.:0:.,.:.,.,.	0/0:240:240,0:.,332.71,.	0/0:78:78,0:.,108.13,.	0/0:33:33,0:.,45.75,.	./.:0:.,.:.,.,.	0/0:90:90,0:.,124.77,.	0/0:33:33,0:.,45.75,.	0/0:343:343,0:.,475.5,.	0/1:196:75,121:.,271.71,.	0/0:81:81,0:.,113.68,.	0/0:41:41,0:.,58.22,.	0/0:46:46,0:.,63.77,.	0/0:65:65,0:.,90.11,.	0/0:82:82,0:.,113.68,.	./.:0:.,.:.,.,.	0/0:29:29,0:.,40.2,.	./.:0:.,.:.,.,.	0/0:25:25,0:.,34.66,.	0/0:84:84,0:.,116.45,.	0/0:98:98,0:.,135.86,.	0/0:314:314,0:.,435.3,.	0/1:103:74,29:.,142.79,.	0/0:153:153,0:.,212.1,.	0/0:144:144,0:.,199.63,.	0/1:181:100,81:.,250.92,.	0/0:139:139,0:.,192.69,.	0/0:66:66,0:.,91.5,.	0/0:525:525,0:.,727.8,.	0/0:252:252,0:.,349.35,.	0/0:97:97,0:.,134.47,.	0/0:141:141,0:.,195.47,.	0/0:44:44,0:.,61,.	0/0:242:242,0:.,335.48,.	0/0:89:89,0:.,123.38,.	0/0:153:153,0:.,212.1,.	0/0:160:160,0:.,221.81,.	0/0:77:77,0:.,106.74,.	0/0:135:135,0:.,187.15,.	./.:0:.,.:.,.,.	0/0:24:24,0:.,33.27,.	0/0:34:34,0:.,47.13,.	0/0:79:79,0:.,109.52,.	0/0:107:107,0:.,148.33,.	0/0:215:215,0:.,299.44,.	0/0:54:54,0:.,74.86,.	0/0:98:98,0:.,135.86,.	0/0:78:78,0:.,108.13,.	0/0:58:58,0:.,80.41,.	0/0:43:43,0:.,59.61,.	0/0:75:75,0:.,103.97,.	0/0:140:140,0:.,194.08,.	0/0:63:63,0:.,87.34,.	0/0:50:50,0:.,69.31,.	0/0:207:207,0:.,286.96,.	0/0:132:132,0:.,182.99,.
1	48938	563	G	T	.	PASS	.	GT:DP:AD:GL	0/0:102:102,0:.,141.4,.	0/0:69:69,0:.,95.65,.	./.:0:.,.:.,.,.	0/0:26:26,0:.,36.04,.	0/0:101:101,0:.,140.02,.	0/0:241:241,0:.,334.1,.	0/0:168:168,0:.,232.9,.	0/0:36:36,0:.,49.91,.	0/0:231:231,0:.,320.23,.	0/0:186:186,0:.,257.85,.	0/0:174:174,0:.,241.22,.	0/0:59:59,0:.,81.79,.	./.:0:.,.:.,.,.	0/0:72:72,0:.,99.81,.	0/0:12:12,0:.,16.64,.	0/0:64:64,0:.,88.72,.	0/0:82:82,0:.,113.68,.	0/0:97:97,0:.,134.47,.	0/0:62:62,0:.,85.95,.	./.:0:.,.:.,.,.	0/0:185:185,0:.,256.46,.	0/0:56:56,0:.,77.63,.	0/0:98:98,0:.,138.63,.	0/0:197:197,0:.,273.1,.	0/0:114:114,0:.,158.04,.	0/0:101:101,0:.,140.02,.	0/0:134:134,0:.,185.76,.	0/0:40:40,0:.,55.45,.	./.:0:.,.:.,.,.	0/0:253:253,0:.,350.73,.	0/0:457:457,0:.,633.54,.	0/0:76:76,0:.,105.36,.	./.:0:.,.:.,.,.	0/0:27:27,0:.,37.43,.	0/0:64:64,0:.,88.72,.	0/0:16:16,0:.,22.18,.	./.:0:.,.:.,.,.	0/0:94:94,0:.,130.31,.	0/0:44:44,0:.,61,.	0/0:80:80,0:.,110.9,.	0/0:67:67,0:.,92.88,.	0/0:82:82,0:.,113.68,.	0/0:23:23,0:.,31.88,.	./.:0:.,.:.,.,.	0/0:87:87,0:.,120.61,.	./.:0:.,.:.,.,.	./.:0:.,.:.,.,.	./.:0:.,.:.,.,.	0/0:16:16,0:.,22.18,.	0/0:248:248,0:.,343.8,.	./.:0:.,.:.,.,.	0/0:128:128,0:.,177.45,.	0/0:208:208,0:.,288.35,.	0/0:123:123,0:.,170.51,.	0/0:49:49,0:.,67.93,.	0/0:137:137,0:.,189.92,.	0/0:60:60,0:.,83.18,.	0/0:172:172,0:.,238.44,.	0/0:146:146,0:.,203.79,.	0/0:80:80,0:.,110.9,.	0/0:88:88,0:.,121.99,.	./.:0:.,.:.,.,.	0/0:93:93,0:.,128.93,.	0/0:126:126,0:.,174.67,.	0/0:84:84,0:.,116.45,.	0/0:161:161,0:.,223.19,.	./.:0:.,.:.,.,.	0/0:108:108,0:.,149.72,.	0/0:46:46,0:.,63.77,.	0/0:42:42,0:.,58.22,.	0/0:54:54,0:.,74.86,.	0/0:165:165,0:.,228.74,.	0/0:134:134,0:.,187.15,.	0/0:230:230,0:.,318.85,.	0/0:60:60,0:.,83.18,.	0/0:47:47,0:.,65.16,.	0/0:16:16,0:.,22.18,.	0/0:43:43,0:.,59.61,.	./.:0:.,.:.,.,.	0/0:319:319,0:.,442.23,.	./.:0:.,.:.,.,.	0/0:74:74,0:.,102.59,.	0/0:25:25,0:.,34.66,.	./.:0:.,.:.,.,.	0/0:29:29,0:.,40.2,.	0/0:61:61,0:.,84.56,.	0/0:95:95,0:.,131.7,.	./.:0:.,.:.,.,.	0/0:32:32,0:.,44.36,.	0/0:91:91,0:.,126.15,.	0/0:101:101,0:.,140.02,.	0/0:220:220,0:.,304.98,.	0/0:86:86,0:.,119.22,.	0/0:16:16,0:.,22.18,.	0/0:154:154,0:.,213.49,.	0/0:73:73,0:.,101.2,.	./.:0:.,.:.,.,.	0/0:65:65,0:.,90.11,.	0/0:380:380,0:.,526.79,.	0/0:31:31,0:.,42.98,.	0/0:84:84,0:.,116.45,.	0/1:77:57,20:.,106.74,.	0/0:132:132,0:.,182.99,.	0/0:133:133,0:.,184.38,.	0/0:88:88,0:.,121.99,.	0/0:282:282,0:.,390.93,.	0/0:138:138,0:.,191.31,.	0/0:86:86,0:.,119.22,.	0/0:139:139,0:.,192.69,.	0/0:63:63,0:.,87.34,.	0/0:67:67,0:.,92.88,.	0/0:18:18,0:.,24.95,.	./.:0:.,.:.,.,.	0/0:56:56,0:.,77.63,.	./.:0:.,.:.,.,.	0/0:186:186,0:.,257.85,.	1/1:25:0,25:.,34.66,.	0/0:35:35,0:.,48.52,.	0/1:75:34,41:.,103.97,.	0/0:148:148,0:.,205.17,.	./.:0:.,.:.,.,.	0/0:146:146,0:.,202.4,.	0/0:85:85,0:.,117.84,.	0/0:58:58,0:.,80.41,.	./.:0:.,.:.,.,.	0/0:87:87,0:.,120.61,.	0/0:144:144,0:.,199.63,.	0/0:38:38,0:.,52.68,.	0/0:63:63,0:.,87.34,.	0/0:56:56,0:.,77.63,.	0/1:101:43,58:.,140.02,.	0/1:78:36,42:.,108.13,.	0/0:100:100,0:.,138.63,.
1	49780	573	G	C	.	PASS	.	GT:DP:AD:GL	0/0:68:68,0:.,94.27,.	0/0:47:47,0:.,65.16,.	./.:0:.,.:.,.,.	./.:0:.,.:.,.,.	0/0:64:64,0:.,88.72,.	0/0:111:111,0:.,153.88,.	0/0:153:153,0:.,212.1,.	0/0:43:43,0:.,59.61,.	0/0:122:122,0:.,169.13,.	0/0:224:224,0:.,310.53,.	0/0:61:61,0:.,84.56,.	./.:0:.,.:.,.,.	./.:0:.,.:.,.,.	0/0:127:127,0:.,176.06,.	./.:0:.,.:.,.,.	0/0:41:41,0:.,56.84,.	0/0:79:79,0:.,109.52,.	./.:0:.,.:.,.,.	0/0:56:56,0:.,77.63,.	./.:0:.,.:.,.,.	./.:0:.,.:.,.,.	0/0:29:29,0:.,40.2,.	0/0:113:113,0:.,156.65,.	0/0:147:147,0:.,203.79,.	0/0:173:173,0:.,239.83,.	0/0:132:132,0:.,182.99,.	./.:0:.,.:.,.,.	0/0:29:29,0:.,40.2,.	0/0:11:11,0:.,15.25,.	0/0:228:228,0:.,316.08,.	0/0:645:645,0:.,894.16,.	0/0:25:25,0:.,34.66,.	0/0:144:144,0:.,199.63,.	0/0:53:53,0:.,73.47,.	0/0:23:23,0:.,31.88,.	0/0:12:12,0:.,16.64,.	./.:0:.,.:.,.,.	0/0:68:68,0:.,94.27,.	0/0:53:53,0:.,73.47,.	0/0:14:14,0:.,19.41,.	0/0:116:116,0:.,160.81,.	0/0:61:61,0:.,84.56,.	0/0:67:67,0:.,92.88,.	0/0:31:31,0:.,42.98,.	0/0:49:49,0:.,67.93,.	0/0:209:209,0:.,289.74,.	0/0:11:11,0:.,15.25,.	./.:0:.,.:.,.,.	./.:0:.,.:.,.,.	0/0:109:109,0:.,151.11,.	0/0:86:86,0:.,119.22,.	0/0:148:148,0:.,205.17,.	0/0:122:122,0:.,169.13,.	0/0:97:97,0:.,134.47,.	./.:0:.,.:.,.,.	0/0:44:44,0:.,61,.	0/0:128:128,0:.,177.45,.	0/0:11:11,0:.,15.25,.	0/0:37:37,0:.,51.29,.	./.:0:.,.:.,.,.	0/0:69:69,0:.,95.65,.	0/0:91:91,0:.,126.15,.	0/0:177:177,0:.,245.37,.	0/0:71:71,0:.,98.43,.	0/0:105:105,0:.,145.56,.	./.:0:.,.:.,.,.	1/1:69:0,69:.,95.65,.	0/0:91:91,0:.,126.15,.	0/0:46:46,0:.,63.77,.	0/0:62:62,0:.,85.95,.	0/0:21:21,0:.,29.11,.	0/0:13:13,0:.,18.02,.	0/0:68:68,0:.,94.27,.	0/0:89:89,0:.,123.38,.	0/0:97:97,0:.,134.47,.	./.:0:.,.:.,.,.	0/0:13:13,0:.,18.02,.	0/0:22:22,0:.,30.5,.	0/0:215:215,0:.,298.05,.	0/0:387:387,0:.,539.27,.	0/0:88:88,0:.,121.99,.	0/0:17:17,0:.,23.57,.	0/0:52:52,0:.,72.09,.	./.:0:.,.:.,.,.	0/0:35:35,0:.,48.52,.	0/0:270:270,0:.,374.3,.	0/0:240:240,0:.,332.71,.	0/0:151:151,0:.,209.33,.	0/0:45:45,0:.,62.38,.	0/0:23:23,0:.,31.88,.	0/0:83:83,0:.,115.06,.	0/0:39:39,0:.,54.07,.	0/0:98:98,0:.,135.86,.	0/0:47:47,0:.,65.16,.	0/0:132:132,0:.,182.99,.	0/0:93:93,0:.,128.93,.	0/0:66:66,0:.,91.5,.	0/0:29:29,0:.,40.2,.	0/0:441:441,0:.,611.36,.	0/0:33:33,0:.,45.75,.	./.:0:.,.:.,.,.	0/0:107:107,0:.,148.33,.	0/0:88:88,0:.,121.99,.	0/0:188:188,0:.,260.62,.	0/0:171:171,0:.,237.06,.	0/0:442:442,0:.,612.74,.	0/0:214:214,0:.,296.67,.	0/0:234:234,0:.,324.39,.	0/0:146:146,0:.,202.4,.	0/0:135:135,0:.,187.15,.	0/0:197:197,0:.,273.1,.	0/0:87:87,0:.,120.61,.	0/0:122:122,0:.,169.13,.	0/0:82:82,0:.,113.68,.	0/0:75:75,0:.,103.97,.	0/0:25:25,0:.,34.66,.	./.:0:.,.:.,.,.	0/0:13:13,0:.,18.02,.	0/0:28:28,0:.,38.82,.	0/0:61:61,0:.,84.56,.	0/0:172:172,0:.,238.44,.	0/0:132:132,0:.,182.99,.	0/0:46:46,0:.,63.77,.	0/0:185:185,0:.,256.46,.	0/0:78:78,0:.,108.13,.	0/0:52:52,0:.,72.09,.	0/0:104:104,0:.,144.17,.	0/0:199:199,0:.,275.87,.	0/0:99:99,0:.,137.24,.	0/0:98:98,0:.,135.86,.	0/0:86:86,0:.,119.22,.	0/0:416:416,0:.,576.7,.	0/0:21:21,0:.,29.11,.
1	50126	577	C	T	.	PASS	.	GT:DP:AD:GL	0/1:40:14,26:.,55.45,.	0/0:104:104,0:.,144.17,.	0/0:44:44,0:.,61,.	0/0:17:17,0:.,23.57,.	0/0:121:121,0:.,167.74,.	0/0:262:262,0:.,363.21,.	0/0:126:126,0:.,174.67,.	0/0:104:104,0:.,144.17,.	0/0:108:108,0:.,149.72,.	0/0:253:253,0:.,350.73,.	0/0:200:200,0:.,277.26,.	./.:0:.,.:.,.,.	./.:0:.,.:.,.,.	0/0:41:41,0:.,58.22,.	0/0:115:115,0:.,159.42,.	0/0:73:73,0:.,101.2,.	0/1:190:103,87:.,263.4,.	0/0:153:153,0:.,213.49,.	0/0:86:86,0:.,119.22,.	0/0:235:235,0:.,325.78,.	0/0:132:132,0:.,182.99,.	0/0:304:304,0:.,421.43,.	0/0:101:101,0:.,140.02,.	0/0:361:361,0:.,500.45,.	0/0:108:108,0:.,149.72,.	./.:0:.,.:.,.,.	0/0:171:171,0:.,237.06,.	0/0:100:100,0:.,138.63,.	0/0:42:42,0:.,58.22,.	0/1:501:351,150:.,695.92,.	./.:0:.,.:.,.,.	0/0:80:80,0:.,110.9,.	0/0:280:280,0:.,388.16,.	./.:0:.,.:.,.,.	0/0:70:70,0:.,97.04,.	./.:0:.,.:.,.,.	0/0:19:19,0:.,26.34,.	0/0:133:133,0:.,184.38,.	0/0:87:87,0:.,120.61,.	0/0:118:118,0:.,163.58,.	0/0:108:108,0:.,149.72,.	0/1:62:15,47:.,85.95,.	0/0:52:52,0:.,72.09,.	0/0:52:52,0:.,72.09,.	0/0:75:75,0:.,103.97,.	./.:0:.,.:.,.,.	0/0:35:35,0:.,48.52,.	0/0:22:22,0:.,30.5,.	0/0:28:28,0:.,38.82,.	./.:0:.,.:.,.,.	0/0:108:108,0:.,149.72,.	0/0:43:43,0:.,59.61,.	0/0:98:98,0:.,135.86,.	0/0:210:210,0:.,291.12,.	0/0:170:170,0:.,235.67,.	0/0:170:170,0:.,235.67,.	0/0:89:89,0:.,123.38,.	0/0:85:85,0:.,117.84,.	0/0:125:125,0:.,173.29,.	./.:0:.,.:.,.,.	0/0:33:33,0:.,45.75,.	0/0:222:222,0:.,307.76,.	0/0:89:89,0:.,123.38,.	0/0:160:160,0:.,221.81,.	0/0:281:281,0:.,389.55,.	0/0:105:105,0:.,145.56,.	0/0:95:95,0:.,131.7,.	0/0:96:96,0:.,133.08,.	./.:0:.,.:.,.,.	0/0:39:39,0:.,54.07,.	1/1:132:0,132:.,182.99,.	./.:0:.,.:.,.,.	0/1:527:159,368:.,731.96,.	0/0:334:334,0:.,463.02,.	0/0:349:349,0:.,483.82,.	0/0:111:111,0:.,153.88,.	./.:0:.,.:.,.,.	0/0:157:157,0:.,217.65,.	0/0:100:100,0:.,138.63,.	0/0:456:456,0:.,632.15,.	0/0:100:100,0:.,138.63,.	0/0:128:128,0:.,177.45,.	1/1:50:0,50:.,69.31,.	0/0:258:258,0:.,357.66,.	0/0:14:14,0:.,19.41,.	./.:0:.,.:.,.,.	0/0:141:141,0:.,195.47,.	0/0:92:92,0:.,127.54,.	0/0:78:78,0:.,108.13,.	0/0:137:137,0:.,189.92,.	0/0:118:118,0:.,163.58,.	0/0:165:165,0:.,228.74,.	0/0:49:49,0:.,67.93,.	0/0:106:106,0:.,146.95,.	./.:0:.,.:.,.,.	./.:0:.,.:.,.,.	0/0:130:130,0:.,180.22,.	0/1:62:34,28:.,85.95,.	0/0:736:736,0:.,1020.31,.	0/0:87:87,0:.,120.61,.	0/0:80:80,0:.,110.9,.	0/0:155:155,0:.,214.88,.	./.:0:.,.:.,.,.	0/0:264:264,0:.,365.98,.	0/0:199:199,0:.,275.87,.	0/0:536:536,0:.,743.05,.	0/0:247:247,0:.,342.41,.	0/0:184:184,0:.,255.08,.	0/0:111:111,0:.,155.26,.	0/0:59:59,0:.,81.79,.	0/0:172:172,0:.,238.44,.	0/0:129:129,0:.,178.83,.	0/0:213:213,0:.,295.28,.	0/0:144:144,0:.,199.63,.	./.:0:.,.:.,.,.	0/0:140:140,0:.,194.08,.	0/0:97:97,0:.,134.47,.	./.:0:.,.:.,.,.	0/0:72:72,0:.,99.81,.	0/0:181:181,0:.,250.92,.	0/0:111:111,0:.,153.88,.	0/0:276:276,0:.,382.62,.	0/0:151:151,0:.,209.33,.	0/0:186:186,0:.,257.85,.	0/0:224:224,0:.,310.53,.	0/0:160:160,0:.,221.81,.	0/0:135:135,0:.,187.15,.	0/0:87:87,0:.,120.61,.	0/0:208:208,0:.,288.35,.	0/0:145:145,0:.,201.01,.	0/0:100:100,0:.,138.63,.	0/1:286:139,147:.,396.48,.	./.:0:.,.:.,.,.
1	51736	595	G	T	.	PASS	.	GT:DP:AD:GL	0/0:41:41,0:.,56.84,.	./.:0:.,.:.,.,.	./.:0:.,.:.,.,.	0/0:77:77,0:.,106.74,.	0/0:31:31,0:.,42.98,.	0/0:236:236,0:.,327.17,.	0/0:180:180,0:.,249.53,.	./.:0:.,.:.,.,.	0/0:94:94,0:.,130.31,.	0/0:69:69,0:.,95.65,.	0/0:34:34,0:.,47.13,.	0/0:133:133,0:.,184.38,.	0/0:39:39,0:.,54.07,.	0/0:25:25,0:.,34.66,.	0/0:64:64,0:.,88.72,.	0/0:19:19,0:.,26.34,.	0/0:93:93,0:.,128.93,.	0/0:212:212,0:.,293.89,.	0/0:36:36,0:.,49.91,.	0/1:45:34,11:.,62.38,.	0/0:206:206,0:.,285.58,.	0/0:106:106,0:.,146.95,.	0/0:108:108,0:.,149.72,.	0/0:208:208,0:.,288.35,.	0/0:119:119,0:.,166.36,.	0/0:129:129,0:.,178.83,.	0/0:106:106,0:.,146.95,.	0/0:57:57,0:.,79.02,.	0/0:15:15,0:.,20.79,.	0/0:239:239,0:.,331.32,.	0/0:583:583,0:.,808.21,.	0/0:60:60,0:.,83.18,.	0/0:82:82,0:.,113.68,.	0/0:15:15,0:.,20.79,.	0/0:15:15,0:.,20.79,.	0/0:27:27,0:.,37.43,.	./.:0:.,.:.,.,.	0/0:111:111,0:.,153.88,.	./.:0:.,.:.,.,.	0/0:106:106,0:.,146.95,.	0/0:39:39,0:.,54.07,.	0/0:41:41,0:.,56.84,.	0/0:20:20,0:.,27.73,.	0/0:12:12,0:.,16.64,.	0/0:29:29,0:.,40.2,.	0/0:41:41,0:.,56.84,.	0/0:89:89,0:.,123.38,.	./.:0:.,.:.,.,.	0/0:24:24,0:.,33.27,.	0/0:59:59,0:.,81.79,.	./.:0:.,.:.,.,.	0/0:177:177,0:.,245.37,.	0/0:269:269,0:.,372.91,.	0/0:87:87,0:.,120.61,.	0/0:26:26,0:.,36.04,.	./.:0:.,.:.,.,.	0/0:31:31,0:.,42.98,.	0/0:153:153,0:.,212.1,.	0/0:49:49,0:.,67.93,.	0/0:45:45,0:.,62.38,.	0/0:10:10,0:.,13.86,.	0/0:31:31,0:.,42.98,.	0/0:177:177,0:.,245.37,.	0/0:59:59,0:.,81.79,.	0/0:136:136,0:.,188.54,.	0/0:136:136,0:.,188.54,.	./.:0:.,.:.,.,.	0/0:115:115,0:.,159.42,.	0/0:77:77,0:.,106.74,.	0/0:87:87,0:.,120.61,.	0/0:43:43,0:.,59.61,.	0/0:62:62,0:.,85.95,.	0/0:53:53,0:.,73.47,.	0/0:274:274,0:.,379.84,.	0/0:88:88,0:.,121.99,.	0/0:84:84,0:.,116.45,.	0/0:28:28,0:.,38.82,.	0/0:79:79,0:.,109.52,.	0/0:86:86,0:.,119.22,.	0/0:50:50,0:.,69.31,.	0/0:11:11,0:.,15.25,.	0/0:98:98,0:.,135.86,.	./.:0:.,.:.,.,.	0/0:69:69,0:.,95.65,.	0/0:30:30,0:.,41.59,.	0/0:106:106,0:.,146.95,.	0/0:277:277,0:.,384,.	0/0:127:127,0:.,176.06,.	./.:0:.,.:.,.,.	0/0:159:159,0:.,220.42,.	0/0:111:111,0:.,153.88,.	0/0:156:156,0:.,216.26,.	0/0:99:99,0:.,137.24,.	0/0:25:25,0:.,34.66,.	0/0:201:201,0:.,278.65,.	0/0:72:72,0:.,99.81,.	0/0:82:82,0:.,113.68,.	0/0:65:65,0:.,90.11,.	0/0:353:353,0:.,489.36,.	0/0:124:124,0:.,171.9,.	0/0:46:46,0:.,63.77,.	0/0:57:57,0:.,79.02,.	0/0:88:88,0:.,121.99,.	0/0:212:212,0:.,293.89,.	0/0:135:135,0:.,187.15,.	0/0:647:647,0:.,896.93,.	0/0:181:181,0:.,250.92,.	0/0:85:85,0:.,117.84,.	0/0:54:54,0:.,74.86,.	0/0:43:43,0:.,59.61,.	0/0:167:167,0:.,231.51,.	0/0:49:49,0:.,67.93,.	./.:0:.,.:.,.,.	0/0:27:27,0:.,37.43,.	./.:0:.,.:.,.,.	0/0:68:68,0:.,94.27,.	0/0:13:13,0:.,18.02,.	0/0:31:31,0:.,42.98,.	1/1:17:0,17:.,23.57,.	0/1:135:78,57:.,187.15,.	0/0:165:165,0:.,228.74,.	0/0:88:88,0:.,121.99,.	0/0:37:37,0:.,51.29,.	0/0:14:14,0:.,19.41,.	0/0:96:96,0:.,133.08,.	./.:0:.,.:.,.,.	0/0:150:150,0:.,207.94,.	0/0:145:145,0:.,201.01,.	0/0:57:57,0:.,79.02,.	0/0:70:70,0:.,97.04,.	0/0:89:89,0:.,123.38,.	0/0:26:26,0:.,36.04,.	./.:0:.,.:.,.,.
1	54232	624	C	T	.	PASS	.	GT:DP:AD:GL	0/0:21:21,0:.,29.11,.	./.:0:.,.:.,.,.	0/0:30:30,0:.,41.59,.	./.:0:.,.:.,.,.	0/0:40:40,0:.,55.45,.	0/0:172:172,0:.,238.44,.	0/0:94:94,0:.,130.31,.	0/0:68:68,0:.,94.27,.	0/0:133:133,0:.,184.38,.	0/0:195:195,0:.,270.33,.	0/0:123:123,0:.,170.51,.	0/0:51:51,0:.,70.7,.	0/0:126:126,0:.,174.67,.	0/0:47:47,0:.,65.16,.	./.:0:.,.:.,.,.	./.:0:.,.:.,.,.	0/0:46:46,0:.,63.77,.	0/0:53:53,0:.,73.47,.	0/0:18:18,0:.,24.95,.	0/0:93:93,0:.,128.93,.	0/0:155:155,0:.,214.88,.	0/0:74:74,0:.,102.59,.	0/0:79:79,0:.,109.52,.	./.:0:.,.:.,.,.	0/0:21:21,0:.,29.11,.	0/0:70:70,0:.,97.04,.	0/0:101:101,0:.,140.02,.	0/0:56:56,0:.,77.63,.	0/0:33:33,0:.,45.75,.	0/0:87:87,0:.,120.61,.	0/0:512:512,0:.,709.78,.	1/1:24:0,24:.,33.27,.	0/0:117:117,0:.,162.2,.	./.:0:.,.:.,.,.	./.:0:.,.:.,.,.	./.:0:.,.:.,.,.	0/0:19:19,0:.,26.34,.	./.:0:.,.:.,.,.	0/0:90:90,0:.,124.77,.	./.:0:.,.:.,.,.	./.:0:.,.:.,.,.	0/0:55:55,0:.,76.25,.	0/0:21:21,0:.,29.11,.	./.:0:.,.:.,.,.	0/0:42:42,0:.,58.22,.	0/0:82:82,0:.,113.68,.	0/0:25:25,0:.,34.66,.	./.:0:.,.:.,.,.	./.:0:.,.:.,.,.	0/0:113:113,0:.,156.65,.	0/0:45:45,0:.,62.38,.	0/0:54:54,0:.,74.86,.	./.:0:.,.:.,.,.	0/0:51:51,0:.,70.7,.	0/0:31:31,0:.,42.98,.	0/0:75:75,0:.,103.97,.	0/0:18:18,0:.,24.95,.	0/0:211:211,0:.,292.51,.	./.:0:.,.:.,.,.	./.:0:.,.:.,.,.	0/0:53:53,0:.,73.47,.	0/0:18:18,0:.,24.95,.	0/0:55:55,0:.,76.25,.	0/0:60:60,0:.,83.18,.	0/0:70:70,0:.,97.04,.	0/0:62:62,0:.,85.95,.	0/0:96:96,0:.,133.08,.	0/0:47:47,0:.,65.16,.	0/0:57:57,0:.,79.02,.	0/0:16:16,0:.,22.18,.	./.:0:.,.:.,.,.	0/0:26:26,0:.,36.04,.	0/0:40:40,0:.,55.45,.	0/0:66:66,0:.,91.5,.	0/0:90:90,0:.,124.77,.	0/0:45:45,0:.,62.38,.	./.:0:.,.:.,.,.	./.:0:.,.:.,.,.	0/0:40:40,0:.,55.45,.	0/1:492:154,338:.,682.06,.	0/0:84:84,0:.,116.45,.	./.:0:.,.:.,.,.	./.:0:.,.:.,.,.	0/0:200:200,0:.,277.26,.	0/0:38:38,0:.,52.68,.	0/0:112:112,0:.,155.26,.	0/0:141:141,0:.,195.47,.	0/0:18:18,0:.,24.95,.	./.:0:.,.:.,.,.	0/0:15:15,0:.,20.79,.	0/0:58:58,0:.,80.41,.	0/0:35:35,0:.,48.52,.	0/0:27:27,0:.,37.43,.	0/0:17:17,0:.,23.57,.	0/0:103:103,0:.,142.79,.	0/0:33:33,0:.,45.75,.	0/0:61:61,0:.,84.56,.	0/0:65:65,0:.,90.11,.	0/0:108:108,0:.,149.72,.	0/0:81:81,0:.,112.29,.	0/0:52:52,0:.,72.09,.	0/0:86:86,0:.,119.22,.	0/0:75:75,0:.,103.97,.	0/0:132:132,0:.,182.99,.	0/0:143:143,0:.,198.24,.	0/0:352:352,0:.,487.98,.	0/0:268:268,0:.,371.53,.	0/0:37:37,0:.,51.29,.	0/0:48:48,0:.,66.54,.	0/0:55:55,0:.,76.25,.	0/0:178:178,0:.,246.76,.	0/0:39:39,0:.,54.07,.	0/0:57:57,0:.,79.02,.	0/0:85:85,0:.,117.84,.	0/0:42:42,0:.,58.22,.	0/0:58:58,0:.,80.41,.	./.:0:.,.:.,.,.	0/0:21:21,0:.,29.11,.	0/0:32:32,0:.,44.36,.	./.:63:.,.:.,.,.	0/0:150:150,0:.,207.94,.	0/0:70:70,0:.,97.04,.	./.:0:.,.:.,.,.	0/0:108:108,0:.,149.72,.	0/0:26:26,0:.,36.04,.	0/0:103:103,0:.,142.79,.	0/0:69:69,0:.,95.65,.	0/0:26:26,0:.,36.04,.	0/0:133:133,0:.,184.38,.	0/0:56:56,0:.,77.63,.	0/0:31:31,0:.,42.98,.	0/0:60:60,0:.,83.18,.	0/0:32:32,0:.,44.36,.
1	55000	633	G	A	.	PASS	.	GT:DP:AD:GL	0/0:33:33,0:.,45.75,.	0/0:38:38,0:.,52.68,.	0/0:44:44,0:.,61,.	0/0:10:10,0:.,13.86,.	0/0:107:107,0:.,148.33,.	0/0:232:232,0:.,321.62,.	1/0:126:88,38:.,174.67,.	./.:0:.,.:.,.,.	0/0:97:97,0:.,134.47,.	0/0:110:110,0:.,152.49,.	0/0:124:124,0:.,171.9,.	0/0:96:96,0:.,133.08,.	0/0:62:62,0:.,85.95,.	./.:0:.,.:.,.,.	0/0:16:16,0:.,22.18,.	0/0:49:49,0:.,67.93,.	0/0:77:77,0:.,106.74,.	0/0:96:96,0:.,133.08,.	0/0:42:42,0:.,58.22,.	0/0:105:105,0:.,145.56,.	0/0:228:228,0:.,316.08,.	0/0:81:81,0:.,112.29,.	0/0:82:82,0:.,113.68,.	1/0:414:187,227:.,573.93,.	0/0:111:111,0:.,153.88,.	0/0:44:44,0:.,61,.	0/0:102:102,0:.,141.4,.	0/0:36:36,0:.,49.91,.	1/1:45:0,45:.,62.38,.	1/0:210:87,123:.,291.12,.	0/0:572:572,0:.,792.96,.	0/0:35:35,0:.,48.52,.	0/0:100:100,0:.,138.63,.	0/0:32:32,0:.,44.36,.	0/0:34:34,0:.,47.13,.	0/0:10:10,0:.,13.86,.	0/0:17:17,0:.,23.57,.	0/0:31:31,0:.,42.98,.	0/0:99:99,0:.,137.24,.	0/0:81:81,0:.,112.29,.	./.:0:.,.:.,.,.	./.:0:.,.:.,.,.	0/0:65:65,0:.,90.11,.	0/0:39:39,0:.,54.07,.	0/0:67:67,0:.,92.88,.	./.:0:.,.:.,.,.	./.:0:.,.:.,.,.	0/0:25:25,0:.,34.66,.	0/0:17:17,0:.,23.57,.	0/0:87:87,0:.,120.61,.	0/0:26:26,0:.,36.04,.	0/0:201:201,0:.,278.65,.	./.:0:.,.:.,.,.	0/0:65:65,0:.,90.11,.	0/0:21:21,0:.,29.11,.	0/0:87:87,0:.,120.61,.	./.:0:.,.:.,.,.	0/0:135:135,0:.,187.15,.	./.:0:.,.:.,.,.	0/0:95:95,0:.,131.7,.	0/0:79:79,0:.,109.52,.	0/0:47:47,0:.,65.16,.	0/0:32:32,0:.,44.36,.	0/0:142:142,0:.,196.85,.	0/0:103:103,0:.,142.79,.	./.:0:.,.:.,.,.	0/0:39:39,0:.,54.07,.	./.:0:.,.:.,.,.	0/0:80:80,0:.,110.9,.	0/0:49:49,0:.,67.93,.	0/0:32:32,0:.,44.36,.	0/0:176:176,0:.,243.99,.	0/0:76:76,0:.,105.36,.	0/0:162:162,0:.,224.58,.	0/0:40:40,0:.,55.45,.	0/0:122:122,0:.,169.13,.	0/0:30:30,0:.,41.59,.	0/0:65:65,0:.,90.11,.	0/0:62:62,0:.,85.95,.	./.:0:.,.:.,.,.	0/0:27:27,0:.,37.43,.	./.:0:.,.:.,.,.	0/0:50:50,0:.,69.31,.	0/0:100:100,0:.,138.63,.	0/0:21:21,0:.,29.11,.	0/0:133:133,0:.,184.38,.	1/0:204:148,56:.,282.8,.	0/0:91:91,0:.,126.15,.	0/0:46:46,0:.,63.77,.	0/0:64:64,0:.,88.72,.	0/0:114:114,0:.,158.04,.	0/0:96:96,0:.,133.08,.	0/0:244:244,0:.,338.26,.	0/0:33:33,0:.,45.75,.	0/0:136:136,0:.,188.54,.	0/0:88:88,0:.,121.99,.	0/0:47:47,0:.,65.16,.	0/0:38:38,0:.,52.68,.	0/0:474:474,0:.,657.1,.	0/0:23:23,0:.,31.88,.	0/0:32:32,0:.,44.36,.	0/0:125:125,0:.,173.29,.	0/0:80:80,0:.,110.9,.	0/0:139:139,0:.,192.69,.	0/0:183:183,0:.,253.69,.	1/0:389:195,194:.,539.27,.	0/0:101:101,0:.,140.02,.	0/0:31:31,0:.,42.98,.	0/0:104:104,0:.,144.17,.	0/0:24:24,0:.,33.27,.	0/0:312:312,0:.,432.52,.	0/0:137:137,0:.,189.92,.	0/0:127:127,0:.,176.06,.	0/0:103:103,0:.,142.79,.	0/0:95:95,0:.,131.7,.	0/0:95:95,0:.,131.7,.	0/0:80:80,0:.,110.9,.	0/0:15:15,0:.,20.79,.	0/0:31:31,0:.,42.98,.	1/0:71:44,27:.,98.43,.	0/0:125:125,0:.,173.29,.	0/0:66:66,0:.,91.5,.	0/0:85:85,0:.,117.84,.	0/0:142:142,0:.,196.85,.	0/0:77:77,0:.,106.74,.	./.:0:.,.:.,.,.	0/0:125:125,0:.,173.29,.	0/0:78:78,0:.,108.13,.	0/0:192:192,0:.,266.17,.	0/0:105:105,0:.,145.56,.	0/0:73:73,0:.,101.2,.	0/0:117:117,0:.,162.2,.	0/0:148:148,0:.,205.17,.
1	55697	641	A	T	.	PASS	.	GT:DP:AD:GL	0/0:56:56,0:.,77.63,.	0/0:125:125,0:.,173.29,.	0/0:93:93,0:.,128.93,.	0/0:58:58,0:.,80.41,.	0/0:54:54,0:.,74.86,.	0/0:220:220,0:.,304.98,.	0/0:135:135,0:.,187.15,.	0/0:78:78,0:.,108.13,.	0/0:136:136,0:.,188.54,.	0/0:386:386,0:.,535.11,.	0/0:227:227,0:.,314.69,.	0/0:271:271,0:.,375.69,.	0/0:29:29,0:.,40.2,.	0/0:52:52,0:.,72.09,.	0/0:107:107,0:.,148.33,.	0/0:45:45,0:.,62.38,.	0/0:90:90,0:.,124.77,.	0/0:172:172,0:.,238.44,.	0/0:148:148,0:.,205.17,.	0/0:230:230,0:.,318.85,.	0/0:213:213,0:.,295.28,.	0/0:156:156,0:.,216.26,.	0/0:138:138,0:.,191.31,.	0/0:220:220,0:.,304.98,.	0/0:127:127,0:.,176.06,.	0/0:61:61,0:.,84.56,.	0/0:240:240,0:.,332.71,.	0/0:94:94,0:.,130.31,.	0/0:34:34,0:.,47.13,.	0/0:117:117,0:.,162.2,.	0/0:956:956,0:.,1325.3,.	0/0:86:86,0:.,119.22,.	0/0:42:42,0:.,58.22,.	0/0:10:10,0:.,13.86,.	0/0:19:19,0:.,26.34,.	./.:0:.,.:.,.,.	0/0:26:26,0:.,36.04,.	0/1:125:51,74:.,173.29,.	0/0:124:124,0:.,171.9,.	0/0:63:63,0:.,87.34,.	0/0:106:106,0:.,146.95,.	0/0:40:40,0:.,55.45,.	0/0:50:50,0:.,69.31,.	0/0:24:24,0:.,33.27,.	0/0:15:15,0:.,20.79,.	0/0:44:44,0:.,61,.	0/0:52:52,0:.,72.09,.	0/0:83:83,0:.,115.06,.	./.:0:.,.:.,.,.	0/0:237:237,0:.,328.55,.	0/0:10:10,0:.,13.86,.	0/0:142:142,0:.,196.85,.	0/0:168:168,0:.,232.9,.	0/0:134:134,0:.,185.76,.	0/0:10:10,0:.,13.86,.	0/0:124:124,0:.,171.9,.	0/0:18:18,0:.,24.95,.	0/0:217:217,0:.,300.83,.	0/0:35:35,0:.,48.52,.	0/0:58:58,0:.,80.41,.	0/0:158:158,0:.,219.03,.	./.:0:.,.:.,.,.	0/0:92:92,0:.,127.54,.	0/0:163:163,0:.,225.97,.	0/0:123:123,0:.,170.51,.	0/0:187:187,0:.,259.24,.	0/0:29:29,0:.,40.2,.	0/0:64:64,0:.,88.72,.	0/0:41:41,0:.,56.84,.	0/0:69:69,0:.,95.65,.	0/0:37:37,0:.,51.29,.	0/0:84:84,0:.,116.45,.	0/0:158:158,0:.,219.03,.	0/0:59:59,0:.,81.79,.	0/0:119:119,0:.,164.97,.	0/0:121:121,0:.,167.74,.	0/0:27:27,0:.,37.43,.	0/0:19:19,0:.,26.34,.	0/0:142:142,0:.,196.85,.	0/0:328:328,0:.,454.7,.	0/0:324:324,0:.,449.16,.	0/0:59:59,0:.,81.79,.	0/0:40:40,0:.,55.45,.	0/1:93:54,39:.,128.93,.	0/0:47:47,0:.,65.16,.	0/0:133:133,0:.,184.38,.	0/0:252:252,0:.,349.35,.	0/0:237:237,0:.,328.55,.	0/0:103:103,0:.,142.79,.	0/0:165:165,0:.,228.74,.	0/0:121:121,0:.,167.74,.	0/0:172:172,0:.,238.44,.	0/0:70:70,0:.,97.04,.	0/0:138:138,0:.,191.31,.	0/0:54:54,0:.,74.86,.	0/0:29:29,0:.,40.2,.	0/0:83:83,0:.,115.06,.	0/0:100:100,0:.,138.63,.	0/0:421:421,0:.,583.63,.	0/0:26:26,0:.,36.04,.	0/0:114:114,0:.,158.04,.	0/0:181:181,0:.,250.92,.	0/0:176:176,0:.,243.99,.	0/0:168:168,0:.,232.9,.	0/0:187:187,0:.,259.24,.	0/0:562:562,0:.,779.1,.	0/0:251:251,0:.,347.96,.	0/0:184:184,0:.,255.08,.	0/0:334:334,0:.,463.02,.	0/1:91:42,49:.,126.15,.	0/0:164:164,0:.,227.35,.	0/0:56:56,0:.,77.63,.	0/0:119:119,0:.,164.97,.	0/0:204:204,0:.,282.8,.	0/0:41:41,0:.,56.84,.	1/1:173:0,173:.,239.83,.	0/0:35:35,0:.,48.52,.	0/1:60:36,24:.,83.18,.	1/1:49:0,49:.,67.93,.	0/0:56:56,0:.,77.63,.	0/0:195:195,0:.,270.33,.	0/0:255:255,0:.,354.89,.	0/0:79:79,0:.,109.52,.	0/1:197:65,132:.,273.1,.	0/0:89:89,0:.,123.38,.	0/0:112:112,0:.,155.26,.	0/0:125:125,0:.,173.29,.	0/1:106:45,61:.,146.95,.	0/0:212:212,0:.,293.89,.	0/0:94:94,0:.,130.31,.	0/0:43:43,0:.,59.61,.	0/0:242:242,0:.,335.48,.	0/0:33:33,0:.,45.75,.
1	56270	647	C	A	.	PASS	.	GT:DP:AD:GL	0/0:12:12,0:.,16.64,.	0/0:18:18,0:.,24.95,.	./.:0:.,.:.,.,.	0/0:76:76,0:.,105.36,.	0/0:46:46,0:.,63.77,.	0/0:181:181,0:.,250.92,.	0/0:138:138,0:.,191.31,.	0/0:27:27,0:.,37.43,.	0/0:180:180,0:.,249.53,.	0/0:219:219,0:.,303.6,.	0/0:135:135,0:.,187.15,.	0/0:92:92,0:.,127.54,.	./.:0:.,.:.,.,.	0/0:103:103,0:.,142.79,.	0/0:73:73,0:.,101.2,.	./.:0:.,.:.,.,.	0/0:57:57,0:.,79.02,.	0/0:42:42,0:.,58.22,.	./.:0:.,.:.,.,.	0/0:45:45,0:.,62.38,.	./.:0:.,.:.,.,.	0/0:144:144,0:.,199.63,.	./.:0:.,.:.,.,.	0/0:279:279,0:.,386.78,.	0/0:87:87,0:.,120.61,.	0/0:98:98,0:.,135.86,.	0/0:54:54,0:.,74.86,.	0/0:42:42,0:.,58.22,.	0/0:15:15,0:.,20.79,.	0/0:222:222,0:.,307.76,.	0/0:517:517,0:.,716.71,.	0/0:35:35,0:.,48.52,.	0/0:154:154,0:.,213.49,.	./.:0:.,.:.,.,.	0/0:71:71,0:.,98.43,.	0/0:22:22,0:.,30.5,.	0/0:16:16,0:.,22.18,.	0/0:86:86,0:.,119.22,.	0/0:45:45,0:.,62.38,.	./.:0:.,.:.,.,.	0/0:256:256,0:.,354.89,.	0/0:30:30,0:.,41.59,.	0/0:102:102,0:.,141.4,.	0/0:77:77,0:.,106.74,.	0/0:58:58,0:.,80.41,.	0/0:112:112,0:.,155.26,.	0/0:47:47,0:.,65.16,.	./.:0:.,.:.,.,.	./.:0:.,.:.,.,.	0/0:72:72,0:.,99.81,.	0/0:119:119,0:.,164.97,.	0/0:46:46,0:.,63.77,.	0/0:380:380,0:.,526.79,.	0/0:51:51,0:.,70.7,.	./.:0:.,.:.,.,.	0/0:41:41,0:.,56.84,.	0/0:36:36,0:.,49.91,.	0/0:13:13,0:.,18.02,.	./.:0:.,.:.,.,.	0/0:85:85,0:.,117.84,.	0/0:70:70,0:.,97.04,.	0/0:30:30,0:.,41.59,.	0/0:17:17,0:.,23.57,.	./.:0:.,.:.,.,.	0/0:177:177,0:.,245.37,.	0/0:141:141,0:.,195.47,.	./.:0:.,.:.,.,.	0/0:32:32,0:.,44.36,.	0/0:87:87,0:.,120.61,.	0/0:99:99,0:.,137.24,.	0/0:24:24,0:.,33.27,.	0/0:26:26,0:.,36.04,.	0/0:56:56,0:.,77.63,.	0/0:60:60,0:.,83.18,.	0/0:61:61,0:.,84.56,.	0/0:14:14,0:.,19.41,.	0/0:42:42,0:.,58.22,.	./.:0:.,.:.,.,.	0/0:155:155,0:.,214.88,.	0/0:548:548,0:.,759.69,.	0/0:49:49,0:.,67.93,.	0/0:28:28,0:.,38.82,.	0/0:14:14,0:.,19.41,.	0/0:182:182,0:.,252.31,.	./.:0:.,.:.,.,.	0/0:41:41,0:.,56.84,.	0/0:218:218,0:.,302.21,.	0/0:94:94,0:.,130.31,.	0/0:21:21,0:.,29.11,.	0/0:100:100,0:.,138.63,.	0/0:84:84,0:.,116.45,.	0/0:83:83,0:.,115.06,.	0/0:204:204,0:.,282.8,.	0/0:53:53,0:.,73.47,.	0/0:101:101,0:.,140.02,.	./.:0:.,.:.,.,.	0/0:42:42,0:.,58.22,.	0/0:57:57,0:.,79.02,.	0/0:448:448,0:.,621.06,.	./.:0:.,.:.,.,.	0/0:38:38,0:.,52.68,.	0/0:125:125,0:.,173.29,.	0/0:156:156,0:.,216.26,.	0/0:127:127,0:.,176.06,.	0/0:182:182,0:.,252.31,.	0/0:477:477,0:.,661.26,.	0/0:180:180,0:.,249.53,.	0/0:155:155,0:.,214.88,.	0/0:12:12,0:.,16.64,.	0/0:14:14,0:.,19.41,.	0/0:146:146,0:.,202.4,.	1/0:82:54,28:.,113.68,.	0/0:108:108,0:.,149.72,.	0/0:83:83,0:.,115.06,.	0/0:64:64,0:.,88.72,.	0/0:235:235,0:.,325.78,.	./.:0:.,.:.,.,.	0/0:28:28,0:.,38.82,.	0/0:23:23,0:.,31.88,.	0/0:113:113,0:.,156.65,.	0/0:53:53,0:.,73.47,.	0/0:249:249,0:.,345.19,.	0/0:130:130,0:.,180.22,.	0/0:108:108,0:.,149.72,.	0/0:30:30,0:.,41.59,.	0/0:47:47,0:.,65.16,.	0/0:73:73,0:.,101.2,.	1/0:78:45,33:.,108.13,.	0/0:76:76,0:.,105.36,.	0/0:99:99,0:.,137.24,.	0/0:85:85,0:.,117.84,.	0/0:117:117,0:.,162.2,.	0/0:73:73,0:.,101.2,.
1	58268	670	G	C	.	PASS	.	GT:DP:AD:GL	0/0:106:106,0:.,146.95,.	0/0:64:64,0:.,88.72,.	0/0:56:56,0:.,77.63,.	0/0:57:57,0:.,79.02,.	0/0:118:118,0:.,163.58,.	0/0:187:187,0:.,259.24,.	0/0:107:107,0:.,148.33,.	0/0:42:42,0:.,58.22,.	0/0:160:160,0:.,221.81,.	0/0:220:220,0:.,304.98,.	0/0:194:194,0:.,268.94,.	0/0:229:229,0:.,317.46,.	0/0:76:76,0:.,105.36,.	0/0:168:168,0:.,232.9,.	0/0:30:30,0:.,41.59,.	0/0:75:75,0:.,103.97,.	0/0:103:103,0:.,142.79,.	0/0:254:254,0:.,352.12,.	0/0:81:81,0:.,112.29,.	0/0:105:105,0:.,145.56,.	0/0:44:44,0:.,61,.	0/0:184:184,0:.,255.08,.	0/0:111:111,0:.,153.88,.	0/0:272:272,0:.,377.07,.	0/0:120:120,0:.,166.36,.	0/0:90:90,0:.,124.77,.	0/0:108:108,0:.,149.72,.	0/0:75:75,0:.,103.97,.	./.:0:.,.:.,.,.	0/0:237:237,0:.,328.55,.	0/0:857:857,0:.,1188.05,.	0/0:35:35,0:.,48.52,.	0/0:249:249,0:.,345.19,.	./.:0:.,.:.,.,.	0/0:43:43,0:.,59.61,.	0/0:35:35,0:.,48.52,.	0/0:27:27,0:.,37.43,.	0/0:163:163,0:.,225.97,.	0/0:101:101,0:.,140.02,.	0/0:111:111,0:.,153.88,.	0/0:69:69,0:.,95.65,.	0/0:22:22,0:.,30.5,.	0/0:103:103,0:.,142.79,.	0/0:34:34,0:.,47.13,.	0/0:35:35,0:.,48.52,.	0/0:43:43,0:.,59.61,.	0/0:28:28,0:.,38.82,.	0/0:47:47,0:.,65.16,.	./.:0:.,.:.,.,.	0/0:135:135,0:.,187.15,.	0/0:182:182,0:.,252.31,.	0/0:41:41,0:.,56.84,.	0/0:239:239,0:.,331.32,.	0/0:62:62,0:.,85.95,.	0/0:61:61,0:.,84.56,.	0/0:64:64,0:.,88.72,.	0/0:156:156,0:.,216.26,.	0/0:117:117,0:.,162.2,.	0/0:150:150,0:.,207.94,.	0/0:201:201,0:.,278.65,.	0/0:87:87,0:.,120.61,.	0/0:104:104,0:.,144.17,.	0/0:182:182,0:.,252.31,.	0/0:240:240,0:.,332.71,.	0/0:159:159,0:.,220.42,.	0/0:48:48,0:.,66.54,.	0/0:54:54,0:.,74.86,.	0/0:60:60,0:.,83.18,.	0/0:62:62,0:.,85.95,.	./.:0:.,.:.,.,.	0/0:63:63,0:.,87.34,.	0/0:48:48,0:.,66.54,.	0/0:230:230,0:.,318.85,.	0/0:231:231,0:.,320.23,.	0/0:122:122,0:.,169.13,.	0/0:154:154,0:.,213.49,.	0/0:23:23,0:.,31.88,.	0/0:200:200,0:.,277.26,.	0/0:123:123,0:.,170.51,.	0/0:247:247,0:.,342.41,.	0/0:126:126,0:.,174.67,.	0/0:53:53,0:.,73.47,.	./.:0:.,.:.,.,.	0/0:119:119,0:.,164.97,.	0/0:18:18,0:.,24.95,.	0/0:402:402,0:.,557.29,.	0/0:194:194,0:.,268.94,.	0/0:198:198,0:.,274.49,.	0/0:59:59,0:.,81.79,.	0/0:268:268,0:.,371.53,.	0/0:161:161,0:.,223.19,.	0/0:115:115,0:.,159.42,.	0/0:132:132,0:.,182.99,.	0/0:152:152,0:.,210.72,.	0/0:114:114,0:.,158.04,.	0/0:106:106,0:.,146.95,.	0/0:143:143,0:.,198.24,.	0/0:100:100,0:.,138.63,.	0/0:536:536,0:.,743.05,.	0/0:118:118,0:.,163.58,.	0/0:68:68,0:.,94.27,.	0/0:139:139,0:.,192.69,.	0/0:135:135,0:.,187.15,.	0/0:175:175,0:.,242.6,.	0/0:83:83,0:.,115.06,.	0/0:258:258,0:.,357.66,.	0/0:190:190,0:.,263.4,.	0/0:66:66,0:.,91.5,.	0/0:79:79,0:.,109.52,.	./.:0:.,.:.,.,.	0/0:99:99,0:.,137.24,.	0/0:131:131,0:.,181.6,.	0/0:84:84,0:.,116.45,.	0/0:169:169,0:.,234.28,.	1/1:30:0,30:.,41.59,.	0/0:338:338,0:.,468.57,.	0/0:144:144,0:.,199.63,.	0/0:50:50,0:.,69.31,.	0/0:19:19,0:.,26.34,.	0/0:108:108,0:.,149.72,.	0/0:150:150,0:.,207.94,.	0/0:245:245,0:.,339.64,.	0/0:68:68,0:.,94.27,.	0/0:82:82,0:.,113.68,.	0/0:110:110,0:.,152.49,.	0/0:18:18,0:.,24.95,.	0/0:77:77,0:.,106.74,.	0/0:138:138,0:.,191.31,.	0/0:93:93,0:.,128.93,.	0/0:102:102,0:.,141.4,.	0/0:97:97,0:.,134.47,.	0/0:189:189,0:.,262.01,.	0/0:98:98,0:.,135.86,.
1	58797	676	A	G	.	PASS	.	GT:DP:AD:GL	0/0:88:88,0:.,121.99,.	0/0:46:46,0:.,63.77,.	./.:0:.,.:.,.,.	0/0:83:83,0:.,115.06,.	0/0:99:99,0:.,137.24,.	0/0:207:207,0:.,286.96,.	0/0:103:103,0:.,142.79,.	0/0:22:22,0:.,30.5,.	0/0:167:167,0:.,231.51,.	0/0:223:223,0:.,309.14,.	0/0:179:179,0:.,248.15,.	0/0:188:188,0:.,260.62,.	0/0:106:106,0:.,146.95,.	0/0:56:56,0:.,77.63,.	0/0:151:151,0:.,209.33,.	0/0:71:71,0:.,98.43,.	0/0:172:172,0:.,238.44,.	0/0:266:266,0:.,368.75,.	0/0:43:43,0:.,59.61,.	0/1:106:53,53:.,146.95,.	0/0:96:96,0:.,133.08,.	0/1:225:147,78:.,311.92,.	0/0:76:76,0:.,105.36,.	0/0:372:372,0:.,515.7,.	0/0:160:160,0:.,221.81,.	0/0:31:31,0:.,42.98,.	0/0:171:171,0:.,237.06,.	0/0:65:65,0:.,90.11,.	./.:0:.,.:.,.,.	0/0:255:255,0:.,353.51,.	0/0:1058:1058,0:.,1466.7,.	0/0:36:36,0:.,49.91,.	0/0:232:232,0:.,321.62,.	0/0:49:49,0:.,67.93,.	0/0:70:70,0:.,97.04,.	0/0:47:47,0:.,65.16,.	0/0:14:14,0:.,19.41,.	0/0:72:72,0:.,99.81,.	0/0:68:68,0:.,94.27,.	0/0:140:140,0:.,194.08,.	0/0:100:100,0:.,138.63,.	0/0:28:28,0:.,38.82,.	0/0:101:101,0:.,140.02,.	0/0:120:120,0:.,166.36,.	0/0:29:29,0:.,40.2,.	0/0:50:50,0:.,69.31,.	0/0:56:56,0:.,77.63,.	0/0:31:31,0:.,42.98,.	0/0:23:23,0:.,31.88,.	0/0:158:158,0:.,219.03,.	0/0:81:81,0:.,112.29,.	0/0:81:81,0:.,112.29,.	0/0:17:17,0:.,23.57,.	0/0:154:154,0:.,213.49,.	0/0:39:39,0:.,54.07,.	0/0:37:37,0:.,51.29,.	0/0:140:140,0:.,194.08,.	0/0:291:291,0:.,403.41,.	0/0:253:253,0:.,350.73,.	0/0:104:104,0:.,144.17,.	0/0:81:81,0:.,112.29,.	0/0:34:34,0:.,47.13,.	0/0:42:42,0:.,58.22,.	0/0:110:110,0:.,152.49,.	0/0:240:240,0:.,332.71,.	0/0:171:171,0:.,237.06,.	0/0:82:82,0:.,115.06,.	0/0:48:48,0:.,66.54,.	0/0:124:124,0:.,171.9,.	0/0:161:161,0:.,223.19,.	0/0:68:68,0:.,94.27,.	./.:0:.,.:.,.,.	0/0:128:128,0:.,177.45,.	0/0:280:280,0:.,388.16,.	0/0:48:48,0:.,66.54,.	0/1:43:20,23:.,59.61,.	0/0:39:39,0:.,54.07,.	0/0:39:39,0:.,54.07,.	0/0:39:39,0:.,54.07,.	0/0:384:384,0:.,532.34,.	0/0:37:37,0:.,51.29,.	0/1:144:63,81:.,199.63,.	0/0:151:151,0:.,209.33,.	0/0:25:25,0:.,34.66,.	0/0:43:43,0:.,59.61,.	./.:0:.,.:.,.,.	0/0:235:235,0:.,325.78,.	0/0:197:197,0:.,273.1,.	0/0:53:53,0:.,73.47,.	0/0:52:52,0:.,72.09,.	0/0:73:73,0:.,101.2,.	0/0:82:82,0:.,113.68,.	0/0:50:50,0:.,69.31,.	0/0:177:177,0:.,245.37,.	0/0:52:52,0:.,72.09,.	0/0:59:59,0:.,81.79,.	0/0:101:101,0:.,140.02,.	0/0:112:112,0:.,155.26,.	0/0:444:444,0:.,615.51,.	0/0:58:58,0:.,80.41,.	0/0:45:45,0:.,62.38,.	0/0:97:97,0:.,134.47,.	0/0:112:112,0:.,155.26,.	0/0:220:220,0:.,306.37,.	0/0:171:171,0:.,237.06,.	0/0:676:676,0:.,937.14,.	0/0:111:111,0:.,153.88,.	0/0:149:149,0:.,206.56,.	0/0:128:128,0:.,177.45,.	0/0:32:32,0:.,44.36,.	0/0:155:155,0:.,214.88,.	0/0:94:94,0:.,130.31,.	0/0:224:224,0:.,310.53,.	0/0:196:196,0:.,271.71,.	./.:0:.,.:.,.,.	0/0:245:245,0:.,339.64,.	0/1:84:53,31:.,116.45,.	0/0:65:65,0:.,90.11,.	0/0:27:27,0:.,37.43,.	0/0:140:140,0:.,194.08,.	0/0:49:49,0:.,67.93,.	0/0:198:198,0:.,274.49,.	./.:0:.,.:.,.,.	0/0:205:205,0:.,284.19,.	0/0:127:127,0:.,176.06,.	0/0:136:136,0:.,188.54,.	0/0:136:136,0:.,188.54,.	0/0:239:239,0:.,331.32,.	0/0:109:109,0:.,151.11,.	0/0:190:190,0:.,263.4,.	0/0:80:80,0:.,110.9,.	0/0:202:202,0:.,280.03,.	0/0:160:160,0:.,221.81,.
1	59141	680	A	C	.	PASS	.	GT:DP:AD:GL	0/0:138:138,0:.,191.31,.	0/0:74:74,0:.,102.59,.	0/0:30:30,0:.,41.59,.	0/0:46:46,0:.,63.77,.	0/0:51:51,0:.,70.7,.	0/0:82:82,0:.,113.68,.	0/0:110:110,0:.,152.49,.	0/0:53:53,0:.,73.47,.	./.:0:.,.:.,.,.	0/0:78:78,0:.,108.13,.	0/0:110:110,0:.,152.49,.	0/0:239:239,0:.,331.32,.	./.:0:.,.:.,.,.	./.:0:.,.:.,.,.	0/0:73:73,0:.,101.2,.	0/0:41:41,0:.,56.84,.	0/0:162:162,0:.,224.58,.	0/0:289:289,0:.,400.64,.	1/1:38:0,38:.,52.68,.	0/0:230:230,0:.,318.85,.	1/1:282:0,282:.,390.93,.	0/0:142:142,0:.,196.85,.	1/1:34:0,34:.,47.13,.	0/0:280:280,0:.,388.16,.	0/0:182:182,0:.,252.31,.	0/0:69:69,0:.,95.65,.	1/1:55:0,55:.,76.25,.	1/1:21:0,21:.,29.11,.	1/1:20:0,20:.,27.73,.	0/0:117:117,0:.,162.2,.	0/0:308:308,0:.,426.98,.	0/0:37:37,0:.,51.29,.	0/0:27:27,0:.,37.43,.	./.:0:.,.:.,.,.	0/0:72:72,0:.,99.81,.	0/0:25:25,0:.,34.66,.	0/0:54:54,0:.,74.86,.	0/0:139:139,0:.,192.69,.	0/0:145:145,0:.,201.01,.	0/1:118:61,57:.,163.58,.	0/0:113:113,0:.,156.65,.	0/0:101:101,0:.,140.02,.	0/0:22:22,0:.,30.5,.	0/0:30:30,0:.,41.59,.	0/0:42:42,0:.,58.22,.	0/0:164:164,0:.,227.35,.	./.:0:.,.:.,.,.	0/0:29:29,0:.,40.2,.	./.:0:.,.:.,.,.	0/0:147:147,0:.,203.79,.	0/0:82:82,0:.,113.68,.	0/0:146:146,0:.,202.4,.	0/1:151:50,101:.,209.33,.	0/0:37:37,0:.,51.29,.	1/1:33:0,33:.,45.75,.	./.:0:.,.:.,.,.	1/1:17:0,17:.,23.57,.	./.:0:.,.:.,.,.	0/1:119:50,69:.,164.97,.	0/0:29:29,0:.,40.2,.	0/1:67:37,30:.,92.88,.	./.:0:.,.:.,.,.	0/0:121:121,0:.,167.74,.	0/0:65:65,0:.,90.11,.	0/0:200:200,0:.,277.26,.	0/0:174:174,0:.,241.22,.	./.:0:.,.:.,.,.	0/0:54:54,0:.,74.86,.	./.:0:.,.:.,.,.	0/0:49:49,0:.,67.93,.	0/0:18:18,0:.,24.95,.	0/0:165:165,0:.,228.74,.	0/0:114:114,0:.,158.04,.	./.:0:.,.:.,.,.	./.:0:.,.:.,.,.	./.:0:.,.:.,.,.	0/0:16:16,0:.,22.18,.	1/1:17:0,17:.,23.57,.	./.:0:.,.:.,.,.	0/0:194:194,0:.,268.94,.	0/0:57:57,0:.,79.02,.	1/1:63:0,63:.,87.34,.	0/0:73:73,0:.,101.2,.	0/0:86:86,0:.,119.22,.	0/1:78:35,43:.,108.13,.	0/0:257:257,0:.,356.28,.	./.:0:.,.:.,.,.	0/0:97:97,0:.,134.47,.	0/0:78:78,0:.,108.13,.	0/0:70:70,0:.,97.04,.	0/0:113:113,0:.,156.65,.	0/0:70:70,0:.,97.04,.	0/0:81:81,0:.,112.29,.	0/0:75:75,0:.,103.97,.	0/0:38:38,0:.,52.68,.	0/0:87:87,0:.,120.61,.	0/0:205:205,0:.,284.19,.	0/0:35:35,0:.,48.52,.	0/0:692:692,0:.,959.32,.	0/0:207:207,0:.,286.96,.	0/0:222:222,0:.,307.76,.	0/0:181:181,0:.,250.92,.	0/0:106:106,0:.,146.95,.	0/0:126:126,0:.,174.67,.	0/0:83:83,0:.,115.06,.	1/1:23:0,23:.,31.88,.	0/0:160:160,0:.,221.81,.	0/0:229:229,0:.,317.46,.	0/0:284:284,0:.,393.71,.	./.:0:.,.:.,.,.	0/0:185:185,0:.,256.46,.	0/0:125:125,0:.,173.29,.	0/0:191:191,0:.,264.78,.	0/0:92:92,0:.,127.54,.	./.:0:.,.:.,.,.	0/0:100:100,0:.,138.63,.	./.:0:.,.:.,.,.	0/0:24:24,0:.,33.27,.	./.:0:.,.:.,.,.	0/0:101:101,0:.,140.02,.	0/0:252:252,0:.,349.35,.	0/0:69:69,0:.,95.65,.	0/0:80:80,0:.,110.9,.	0/1:168:135,33:.,232.9,.	./.:0:.,.:.,.,.	0/0:184:184,0:.,255.08,.	0/0:137:137,0:.,189.92,.	0/0:68:68,0:.,94.27,.	0/0:242:242,0:.,335.48,.	1/1:55:0,55:.,76.25,.	./.:0:.,.:.,.,.	1/1:114:0,114:.,158.04,.	1/1:40:0,40:.,55.45,.
1	62073	714	C	T	.	PASS	.	GT:DP:AD:GL	0/0:31:31,0:.,42.98,.	./.:0:.,.:.,.,.	0/0:66:66,0:.,91.5,.	0/0:105:105,0:.,145.56,.	0/0:75:75,0:.,103.97,.	0/0:82:82,0:.,113.68,.	0/0:45:45,0:.,62.38,.	./.:0:.,.:.,.,.	0/0:364:364,0:.,504.61,.	0/0:365:365,0:.,506,.	0/0:164:164,0:.,227.35,.	0/0:541:541,0:.,749.99,.	./.:0:.,.:.,.,.	0/0:22:22,0:.,30.5,.	0/0:69:69,0:.,95.65,.	0/0:73:73,0:.,101.2,.	./.:0:.,.:.,.,.	0/0:147:147,0:.,203.79,.	./.:0:.,.:.,.,.	0/0:170:170,0:.,235.67,.	0/0:76:76,0:.,105.36,.	0/0:180:180,0:.,249.53,.	0/0:68:68,0:.,94.27,.	0/0:487:487,0:.,675.13,.	0/0:86:86,0:.,119.22,.	0/0:225:225,0:.,311.92,.	0/0:35:35,0:.,48.52,.	./.:0:.,.:.,.,.	0/0:38:38,0:.,52.68,.	0/0:134:134,0:.,185.76,.	0/0:984:984,0:.,1364.11,.	0/0:22:22,0:.,30.5,.	0/0:468:468,0:.,648.79,.	./.:0:.,.:.,.,.	0/0:181:181,0:.,250.92,.	0/0:36:36,0:.,49.91,.	./.:0:.,.:.,.,.	0/0:470:470,0:.,651.56,.	0/1:142:76,66:.,196.85,.	0/0:88:88,0:.,121.99,.	0/0:41:41,0:.,56.84,.	0/0:85:85,0:.,117.84,.	0/0:232:232,0:.,321.62,.	0/1:110:78,32:.,152.49,.	0/0:53:53,0:.,73.47,.	0/0:43:43,0:.,59.61,.	0/0:33:33,0:.,45.75,.	0/0:84:84,0:.,116.45,.	0/0:50:50,0:.,69.31,.	0/0:221:221,0:.,306.37,.	0/0:100:100,0:.,138.63,.	./.:0:.,.:.,.,.	./.:0:.,.:.,.,.	0/0:87:87,0:.,120.61,.	./.:0:.,.:.,.,.	0/0:82:82,0:.,113.68,.	0/0:40:40,0:.,55.45,.	0/0:72:72,0:.,99.81,.	0/0:84:84,0:.,116.45,.	0/0:47:47,0:.,65.16,.	./.:0:.,.:.,.,.	./.:0:.,.:.,.,.	./.:0:.,.:.,.,.	0/0:48:48,0:.,66.54,.	0/0:56:56,0:.,77.63,.	0/0:58:58,0:.,80.41,.	0/0:78:78,0:.,108.13,.	0/0:36:36,0:.,49.91,.	0/0:48:48,0:.,66.54,.	0/0:16:16,0:.,22.18,.	0/0:138:138,0:.,191.31,.	0/0:113:113,0:.,156.65,.	0/0:390:390,0:.,542.04,.	0/0:181:181,0:.,250.92,.	0/0:212:212,0:.,293.89,.	0/0:136:136,0:.,188.54,.	0/1:33:25,8:.,45.75,.	./.:0:.,.:.,.,.	0/0:40:40,0:.,55.45,.	./.:0:.,.:.,.,.	./.:0:.,.:.,.,.	0/0:45:45,0:.,62.38,.	0/0:48:48,0:.,66.54,.	0/0:140:140,0:.,194.08,.	0/1:94:68,26:.,130.31,.	0/0:33:33,0:.,45.75,.	0/0:221:221,0:.,306.37,.	0/0:95:95,0:.,131.7,.	0/0:59:59,0:.,81.79,.	./.:0:.,.:.,.,.	0/0:182:182,0:.,252.31,.	0/0:40:40,0:.,55.45,.	0/0:228:228,0:.,316.08,.	0/0:77:77,0:.,106.74,.	./.:0:.,.:.,.,.	0/0:118:118,0:.,163.58,.	./.:0:.,.:.,.,.	0/0:41:41,0:.,56.84,.	./.:0:.,.:.,.,.	./.:0:.,.:.,.,.	0/1:87:69,18:.,120.61,.	0/0:64:64,0:.,88.72,.	0/0:35:35,0:.,48.52,.	0/0:101:101,0:.,140.02,.	0/0:142:142,0:.,196.85,.	0/0:536:536,0:.,743.05,.	0/0:264:264,0:.,365.98,.	0/0:331:331,0:.,458.86,.	0/0:41:41,0:.,56.84,.	./.:0:.,.:.,.,.	0/0:58:58,0:.,80.41,.	0/0:93:93,0:.,128.93,.	0/0:141:141,0:.,195.47,.	0/0:329:329,0:.,457.48,.	0/0:77:77,0:.,106.74,.	0/0:19:19,0:.,26.34,.	0/0:180:180,0:.,249.53,.	0/0:69:69,0:.,95.65,.	./.:59:.,.:.,.,.	0/0:93:93,0:.,128.93,.	0/0:85:85,0:.,117.84,.	0/0:140:140,0:.,194.08,.	0/0:98:98,0:.,135.86,.	0/0:138:138,0:.,191.31,.	0/0:118:118,0:.,163.58,.	0/1:134:107,27:.,185.76,.	0/1:125:66,59:.,173.29,.	0/1:180:131,49:.,249.53,.	./.:0:.,.:.,.,.	0/0:22:22,0:.,30.5,.	./.:0:.,.:.,.,.	./.:0:.,.:.,.,.	./.:0:.,.:.,.,.
1	62332	717	T	A	.	PASS	.	GT:DP:AD:GL	0/0:29:29,0:.,40.2,.	0/0:74:74,0:.,102.59,.	./.:0:.,.:.,.,.	./.:0:.,.:.,.,.	0/0:211:211,0:.,292.51,.	0/0:154:154,0:.,213.49,.	0/0:201:201,0:.,278.65,.	./.:60:.,.:.,.,.	0/0:176:176,0:.,243.99,.	0/0:438:438,0:.,607.2,.	0/0:380:380,0:.,526.79,.	0/0:75:75,0:.,103.97,.	0/0:175:175,0:.,242.6,.	0/0:220:220,0:.,304.98,.	0/0:185:185,0:.,256.46,.	./.:0:.,.:.,.,.	0/0:98:98,0:.,135.86,.	./.:0:.,.:.,.,.	0/0:56:56,0:.,77.63,.	0/0:128:128,0:.,177.45,.	0/0:34:34,0:.,47.13,.	0/0:92:92,0:.,127.54,.	0/0:33:33,0:.,45.75,.	./.:0:.,.:.,.,.	0/0:54:54,0:.,74.86,.	0/0:169:169,0:.,234.28,.	0/0:77:77,0:.,106.74,.	1/0:118:71,47:.,163.58,.	0/0:14:14,0:.,19.41,.	0/0:208:208,0:.,288.35,.	0/0:199:199,0:.,275.87,.	0/0:10:10,0:.,13.86,.	./.:0:.,.:.,.,.	0/0:18:18,0:.,24.95,.	0/0:33:33,0:.,45.75,.	0/0:53:53,0:.,73.47,.	0/0:30:30,0:.,41.59,.	0/0:58:58,0:.,80.41,.	0/0:61:61,0:.,84.56,.	0/0:85:85,0:.,117.84,.	0/0:66:66,0:.,91.5,.	./.:0:.,.:.,.,.	0/0:48:48,0:.,66.54,.	0/0:67:67,0:.,92.88,.	0/0:54:54,0:.,74.86,.	./.:0:.,.:.,.,.	0/0:42:42,0:.,58.22,.	./.:0:.,.:.,.,.	0/0:28:28,0:.,38.82,.	./.:0:.,.:.,.,.	./.:0:.,.:.,.,.	0/0:82:82,0:.,113.68,.	0/0:31:31,0:.,42.98,.	0/0:71:71,0:.,98.43,.	./.:0:.,.:.,.,.	0/0:138:138,0:.,191.31,.	0/0:78:78,0:.,108.13,.	0/0:146:146,0:.,202.4,.	./.:0:.,.:.,.,.	./.:0:.,.:.,.,.	0/0:88:88,0:.,121.99,.	0/0:29:29,0:.,40.2,.	0/0:53:53,0:.,73.47,.	0/0:99:99,0:.,137.24,.	0/0:60:60,0:.,83.18,.	0/0:496:496,0:.,687.6,.	0/0:36:36,0:.,49.91,.	0/0:80:80,0:.,110.9,.	0/0:114:114,0:.,158.04,.	0/0:126:126,0:.,174.67,.	0/0:63:63,0:.,87.34,.	./.:0:.,.:.,.,.	0/0:133:133,0:.,184.38,.	./.:0:.,.:.,.,.	0/0:86:86,0:.,119.22,.	0/0:37:37,0:.,51.29,.	./.:0:.,.:.,.,.	0/0:86:86,0:.,119.22,.	./.:0:.,.:.,.,.	./.:0:.,.:.,.,.	0/0:44:44,0:.,61,.	0/0:70:70,0:.,97.04,.	0/0:122:122,0:.,169.13,.	0/0:37:37,0:.,51.29,.	./.:0:.,.:.,.,.	./.:0:.,.:.,.,.	./.:0:.,.:.,.,.	0/0:188:188,0:.,260.62,.	0/0:64:64,0:.,88.72,.	./.:0:.,.:.,.,.	0/0:44:44,0:.,61,.	./.:0:.,.:.,.,.	0/0:108:108,0:.,149.72,.	0/0:94:94,0:.,130.31,.	./.:0:.,.:.,.,.	0/0:61:61,0:.,84.56,.	0/0:51:51,0:.,70.7,.	0/0:15:15,0:.,20.79,.	./.:0:.,.:.,.,.	./.:0:.,.:.,.,.	0/0:33:33,0:.,45.75,.	0/0:137:137,0:.,189.92,.	./.:0:.,.:.,.,.	0/0:186:186,0:.,257.85,.	1/0:292:205,87:.,406.18,.	0/0:474:474,0:.,657.1,.	0/0:237:237,0:.,328.55,.	0/0:108:108,0:.,149.72,.	0/0:30:30,0:.,41.59,.	0/0:35:35,0:.,48.52,.	0/0:385:385,0:.,533.72,.	0/0:37:37,0:.,51.29,.	0/0:166:166,0:.,230.12,.	0/0:51:51,0:.,70.7,.	0/0:49:49,0:.,67.93,.	0/0:262:262,0:.,363.21,.	0/0:21:21,0:.,29.11,.	0/0:43:43,0:.,59.61,.	0/0:24:24,0:.,33.27,.	0/0:106:106,0:.,146.95,.	0/0:32:32,0:.,44.36,.	0/0:25:25,0:.,34.66,.	0/0:47:47,0:.,65.16,.	0/0:76:76,0:.,105.36,.	0/0:27:27,0:.,37.43,.	0/0:58:58,0:.,80.41,.	0/0:64:64,0:.,88.72,.	./.:0:.,.:.,.,.	0/0:79:79,0:.,109.52,.	0/0:83:83,0:.,115.06,.	0/0:51:51,0:.,70.7,.	0/0:282:282,0:.,390.93,.	0/0:151:151,0:.,209.33,.
1	63185	727	T	A	.	PASS	.	GT:DP:AD:GL	0/0:42:42,0:.,58.22,.	0/0:106:106,0:.,146.95,.	./.:0:.,.:.,.,.	./.:0:.,.:.,.,.	0/0:89:89,0:.,123.38,.	0/0:224:224,0:.,310.53,.	0/0:165:165,0:.,228.74,.	0/0:44:44,0:.,61,.	0/0:165:165,0:.,228.74,.	0/0:263:263,0:.,364.6,.	0/0:212:212,0:.,293.89,.	0/0:118:118,0:.,163.58,.	0/0:24:24,0:.,33.27,.	0/0:91:91,0:.,126.15,.	0/0:52:52,0:.,72.09,.	0/0:16:16,0:.,22.18,.	0/0:74:74,0:.,102.59,.	0/0:113:113,0:.,156.65,.	0/0:72:72,0:.,99.81,.	0/0:159:159,0:.,220.42,.	0/0:240:240,0:.,332.71,.	0/0:160:160,0:.,221.81,.	0/0:178:178,0:.,246.76,.	0/0:613:613,0:.,849.8,.	0/0:140:140,0:.,194.08,.	0/0:92:92,0:.,127.54,.	0/0:125:125,0:.,173.29,.	0/0:55:55,0:.,76.25,.	0/0:27:27,0:.,37.43,.	0/0:213:213,0:.,295.28,.	0/0:713:713,0:.,988.43,.	0/0:65:65,0:.,90.11,.	0/0:295:295,0:.,408.96,.	0/0:19:19,0:.,26.34,.	0/0:133:133,0:.,184.38,.	0/0:16:16,0:.,22.18,.	0/0:25:25,0:.,34.66,.	0/0:147:147,0:.,203.79,.	0/0:117:117,0:.,162.2,.	0/0:108:108,0:.,149.72,.	0/0:75:75,0:.,103.97,.	0/0:124:124,0:.,171.9,.	0/0:40:40,0:.,55.45,.	0/0:104:104,0:.,144.17,.	0/0:53:53,0:.,73.47,.	0/0:70:70,0:.,97.04,.	0/0:51:51,0:.,70.7,.	0/0:39:39,0:.,54.07,.	0/0:23:23,0:.,31.88,.	0/0:99:99,0:.,137.24,.	0/0:166:166,0:.,230.12,.	0/0:104:104,0:.,144.17,.	0/0:150:150,0:.,207.94,.	0/0:98:98,0:.,135.86,.	0/0:21:21,0:.,29.11,.	0/0:53:53,0:.,73.47,.	0/0:92:92,0:.,127.54,.	0/0:116:116,0:.,160.81,.	0/0:51:51,0:.,70.7,.	0/0:104:104,0:.,144.17,.	0/0:54:54,0:.,74.86,.	0/0:42:42,0:.,58.22,.	./.:0:.,.:.,.,.	./.:0:.,.:.,.,.	0/0:113:113,0:.,156.65,.	0/0:24:24,0:.,33.27,.	0/0:44:44,0:.,61,.	./.:0:.,.:.,.,.	0/0:52:52,0:.,72.09,.	0/0:53:53,0:.,73.47,.	0/0:37:37,0:.,51.29,.	0/0:115:115,0:.,159.42,.	0/0:212:212,0:.,293.89,.	0/0:144:144,0:.,199.63,.	0/0:124:124,0:.,171.9,.	0/0:126:126,0:.,174.67,.	0/0:14:14,0:.,19.41,.	0/0:35:35,0:.,48.52,.	./.:0:.,.:.,.,.	0/0:414:414,0:.,573.93,.	1/1:111:0,111:.,153.88,.	0/0:177:177,0:.,245.37,.	0/0:66:66,0:.,91.5,.	./.:0:.,.:.,.,.	0/0:43:43,0:.,59.61,.	0/0:305:305,0:.,422.82,.	0/0:371:371,0:.,514.32,.	0/0:176:176,0:.,243.99,.	0/0:50:50,0:.,69.31,.	0/0:68:68,0:.,94.27,.	0/0:156:156,0:.,216.26,.	0/0:101:101,0:.,140.02,.	0/0:198:198,0:.,274.49,.	0/0:25:25,0:.,34.66,.	0/0:215:215,0:.,298.05,.	0/0:133:133,0:.,184.38,.	0/0:91:91,0:.,126.15,.	0/0:84:84,0:.,116.45,.	0/0:373:373,0:.,517.09,.	0/0:56:56,0:.,77.63,.	0/0:31:31,0:.,42.98,.	0/0:138:138,0:.,191.31,.	0/0:191:191,0:.,264.78,.	0/0:127:127,0:.,176.06,.	0/0:163:163,0:.,225.97,.	0/0:840:840,0:.,1164.49,.	0/0:184:184,0:.,255.08,.	0/0:168:168,0:.,232.9,.	0/0:255:255,0:.,353.51,.	0/0:48:48,0:.,66.54,.	0/0:165:165,0:.,228.74,.	0/0:75:75,0:.,103.97,.	0/0:190:190,0:.,263.4,.	0/0:145:145,0:.,201.01,.	./.:0:.,.:.,.,.	0/0:342:342,0:.,474.11,.	0/0:63:63,0:.,87.34,.	0/0:65:65,0:.,90.11,.	0/0:38:38,0:.,52.68,.	0/0:137:137,0:.,189.92,.	0/0:219:219,0:.,303.6,.	0/0:103:103,0:.,142.79,.	0/0:71:71,0:.,98.43,.	0/0:30:30,0:.,41.59,.	0/0:81:81,0:.,112.29,.	0/0:49:49,0:.,67.93,.	0/0:82:82,0:.,113.68,.	0/0:155:155,0:.,214.88,.	0/0:207:207,0:.,286.96,.	0/0:197:197,0:.,273.1,.	0/0:83:83,0:.,115.06,.	0/0:300:300,0:.,415.89,.	0/0:213:213,0:.,295.28,.
1	64466	741	A	G	.	PASS	.	GT:DP:AD:GL	0/0:60:60,0:.,83.18,.	0/0:77:77,0:.,106.74,.	0/0:21:21,0:.,29.11,.	./.:0:.,.:.,.,.	0/0:104:104,0:.,144.17,.	0/0:215:215,0:.,298.05,.	0/0:131:131,0:.,181.6,.	0/0:25:25,0:.,34.66,.	0/0:129:129,0:.,178.83,.	0/0:280:280,0:.,388.16,.	0/0:137:137,0:.,189.92,.	0/0:124:124,0:.,171.9,.	0/0:98:98,0:.,135.86,.	0/0:149:149,0:.,206.56,.	0/0:229:229,0:.,317.46,.	0/0:28:28,0:.,38.82,.	0/0:85:85,0:.,117.84,.	0/0:261:261,0:.,361.82,.	0/0:45:45,0:.,62.38,.	0/0:224:224,0:.,310.53,.	0/0:137:137,0:.,189.92,.	0/0:114:114,0:.,158.04,.	0/0:92:92,0:.,127.54,.	0/0:378:378,0:.,524.02,.	0/0:126:126,0:.,174.67,.	0/0:125:125,0:.,173.29,.	0/0:76:76,0:.,105.36,.	0/0:68:68,0:.,94.27,.	0/0:19:19,0:.,26.34,.	0/0:302:302,0:.,418.66,.	0/0:519:519,0:.,719.49,.	0/0:68:68,0:.,94.27,.	0/0:63:63,0:.,87.34,.	./.:0:.,.:.,.,.	0/0:49:49,0:.,67.93,.	./.:0:.,.:.,.,.	0/0:19:19,0:.,26.34,.	0/0:126:126,0:.,174.67,.	0/0:21:21,0:.,29.11,.	0/0:62:62,0:.,85.95,.	0/0:44:44,0:.,61,.	0/0:38:38,0:.,52.68,.	0/0:27:27,0:.,37.43,.	./.:0:.,.:.,.,.	0/0:37:37,0:.,51.29,.	./.:0:.,.:.,.,.	0/0:40:40,0:.,55.45,.	./.:0:.,.:.,.,.	0/0:24:24,0:.,33.27,.	0/0:88:88,0:.,121.99,.	./.:0:.,.:.,.,.	0/0:70:70,0:.,97.04,.	0/0:411:411,0:.,569.77,.	./.:0:.,.:.,.,.	0/0:24:24,0:.,33.27,.	0/0:62:62,0:.,85.95,.	0/0:45:45,0:.,62.38,.	0/0:52:52,0:.,72.09,.	0/0:15:15,0:.,20.79,.	0/0:19:19,0:.,26.34,.	./.:0:.,.:.,.,.	./.:0:.,.:.,.,.	0/0:46:46,0:.,63.77,.	0/0:60:60,0:.,83.18,.	0/0:162:162,0:.,224.58,.	0/0:145:145,0:.,201.01,.	./.:0:.,.:.,.,.	0/0:136:136,0:.,188.54,.	0/0:94:94,0:.,130.31,.	0/0:25:25,0:.,34.66,.	0/0:53:53,0:.,73.47,.	0/0:202:202,0:.,280.03,.	0/0:280:280,0:.,388.16,.	0/0:229:229,0:.,317.46,.	0/0:166:166,0:.,230.12,.	0/0:47:47,0:.,65.16,.	0/0:14:14,0:.,19.41,.	0/0:34:34,0:.,47.13,.	./.:0:.,.:.,.,.	0/0:122:122,0:.,169.13,.	0/0:92:92,0:.,127.54,.	0/0:78:78,0:.,108.13,.	0/0:48:48,0:.,66.54,.	0/0:84:84,0:.,116.45,.	0/0:20:20,0:.,27.73,.	0/0:450:450,0:.,623.83,.	0/0:192:192,0:.,266.17,.	0/0:143:143,0:.,198.24,.	0/0:67:67,0:.,92.88,.	0/0:23:23,0:.,31.88,.	0/0:66:66,0:.,91.5,.	0/0:31:31,0:.,42.98,.	0/0:146:146,0:.,202.4,.	0/0:30:30,0:.,41.59,.	0/0:190:190,0:.,263.4,.	0/0:27:27,0:.,37.43,.	0/0:76:76,0:.,105.36,.	0/0:80:80,0:.,110.9,.	0/0:414:414,0:.,573.93,.	0/0:63:63,0:.,87.34,.	0/0:81:81,0:.,112.29,.	0/0:186:186,0:.,257.85,.	0/0:44:44,0:.,61,.	0/0:189:189,0:.,262.01,.	0/0:179:179,0:.,248.15,.	0/0:404:404,0:.,560.06,.	0/0:134:134,0:.,185.76,.	0/0:53:53,0:.,73.47,.	0/0:101:101,0:.,140.02,.	./.:0:.,.:.,.,.	0/0:144:144,0:.,199.63,.	0/0:58:58,0:.,81.79,.	0/0:32:32,0:.,44.36,.	0/0:111:111,0:.,153.88,.	0/0:16:16,0:.,22.18,.	0/0:233:233,0:.,323.01,.	0/0:24:24,0:.,33.27,.	0/0:28:28,0:.,38.82,.	1/1:63:0,63:.,87.34,.	0/1:141:91,50:.,195.47,.	0/0:119:119,0:.,164.97,.	0/0:183:183,0:.,253.69,.	0/0:72:72,0:.,99.81,.	0/0:75:75,0:.,103.97,.	0/0:48:48,0:.,66.54,.	0/1:56:23,33:.,77.63,.	0/0:98:98,0:.,135.86,.	0/0:94:94,0:.,130.31,.	0/0:37:37,0:.,51.29,.	0/0:26:26,0:.,36.04,.	0/0:70:70,0:.,97.04,.	./.:0:.,.:.,.,.	0/0:29:29,0:.,40.2,.
1	64769	745	G	A	.	PASS	.	GT:DP:AD:GL	0/0:32:32,0:.,44.36,.	0/0:69:69,0:.,95.65,.	0/0:98:98,0:.,135.86,.	./.:0:.,.:.,.,.	0/0:118:118,0:.,163.58,.	0/0:152:152,0:.,210.72,.	0/0:111:111,0:.,153.88,.	0/0:44:44,0:.,61,.	0/0:142:142,0:.,196.85,.	0/0:213:213,0:.,295.28,.	0/0:203:203,0:.,281.42,.	0/0:58:58,0:.,81.79,.	0/0:29:29,0:.,40.2,.	0/0:65:65,0:.,90.11,.	0/0:177:177,0:.,245.37,.	0/0:19:19,0:.,26.34,.	0/0:71:71,0:.,98.43,.	0/0:330:330,0:.,457.48,.	0/0:161:161,0:.,223.19,.	0/0:129:129,0:.,178.83,.	0/0:148:148,0:.,205.17,.	0/0:74:74,0:.,102.59,.	0/0:105:105,0:.,145.56,.	0/0:251:251,0:.,347.96,.	0/0:96:96,0:.,133.08,.	0/0:209:209,0:.,289.74,.	0/0:164:164,0:.,227.35,.	0/0:58:58,0:.,80.41,.	./.:0:.,.:.,.,.	0/0:189:189,0:.,262.01,.	./.:0:.,.:.,.,.	1/1:60:0,60:.,83.18,.	0/0:240:240,0:.,332.71,.	./.:0:.,.:.,.,.	0/0:29:29,0:.,40.2,.	0/0:22:22,0:.,30.5,.	0/0:17:17,0:.,23.57,.	0/0:81:81,0:.,112.29,.	0/0:109:109,0:.,151.11,.	1/0:117:61,56:.,162.2,.	0/0:24:24,0:.,33.27,.	0/0:90:90,0:.,124.77,.	0/0:88:88,0:.,121.99,.	0/0:23:23,0:.,31.88,.	0/0:39:39,0:.,54.07,.	0/0:85:85,0:.,117.84,.	0/0:27:27,0:.,37.43,.	0/0:23:23,0:.,31.88,.	./.:0:.,.:.,.,.	0/0:196:196,0:.,271.71,.	0/0:153:153,0:.,212.1,.	1/0:159:93,66:.,221.81,.	0/0:153:153,0:.,212.1,.	0/0:59:59,0:.,81.79,.	1/1:72:0,72:.,99.81,.	./.:0:.,.:.,.,.	0/0:66:66,0:.,91.5,.	0/0:193:193,0:.,267.55,.	0/0:38:38,0:.,52.68,.	0/0:64:64,0:.,88.72,.	0/0:127:127,0:.,176.06,.	0/0:157:157,0:.,217.65,.	0/0:28:28,0:.,38.82,.	0/0:149:149,0:.,206.56,.	0/0:96:96,0:.,133.08,.	0/0:56:56,0:.,77.63,.	0/0:13:13,0:.,18.02,.	0/0:85:85,0:.,117.84,.	0/0:88:88,0:.,121.99,.	1/0:25:8,17:.,34.66,.	0/0:23:23,0:.,31.88,.	0/0:158:158,0:.,219.03,.	0/0:180:180,0:.,249.53,.	0/0:236:236,0:.,327.17,.	0/0:150:150,0:.,207.94,.	0/0:91:91,0:.,126.15,.	./.:0:.,.:.,.,.	./.:0:.,.:.,.,.	0/0:61:61,0:.,84.56,.	0/0:289:289,0:.,400.64,.	0/0:42:42,0:.,58.22,.	0/0:118:118,0:.,163.58,.	0/0:24:24,0:.,33.27,.	0/0:120:120,0:.,166.36,.	0/0:33:33,0:.,45.75,.	0/0:279:279,0:.,386.78,.	./.:0:.,.:.,.,.	0/0:80:80,0:.,110.9,.	1/1:35:0,35:.,48.52,.	0/0:83:83,0:.,115.06,.	0/0:140:140,0:.,194.08,.	0/0:54:54,0:.,74.86,.	0/0:190:190,0:.,263.4,.	0/0:77:77,0:.,106.74,.	1/1:93:0,93:.,128.93,.	./.:0:.,.:.,.,.	0/0:58:58,0:.,80.41,.	1/0:28:18,10:.,38.82,.	0/0:395:395,0:.,547.59,.	./.:0:.,.:.,.,.	0/0:28:28,0:.,38.82,.	0/0:110:110,0:.,152.49,.	0/0:84:84,0:.,116.45,.	0/0:92:92,0:.,127.54,.	0/0:115:115,0:.,159.42,.	0/0:572:572,0:.,792.96,.	0/0:186:186,0:.,257.85,.	0/0:54:54,0:.,74.86,.	0/0:150:150,0:.,207.94,.	./.:0:.,.:.,.,.	0/0:17:17,0:.,23.57,.	0/0:28:28,0:.,38.82,.	0/0:111:111,0:.,155.26,.	0/0:85:85,0:.,117.84,.	0/0:12:12,0:.,16.64,.	0/0:112:112,0:.,155.26,.	0/0:27:27,0:.,37.43,.	./.:0:.,.:.,.,.	0/0:16:16,0:.,22.18,.	0/0:46:46,0:.,63.77,.	0/0:240:240,0:.,332.71,.	0/0:168:168,0:.,232.9,.	0/0:34:34,0:.,47.13,.	0/0:165:165,0:.,228.74,.	0/0:88:88,0:.,121.99,.	0/0:36:36,0:.,49.91,.	0/0:119:119,0:.,164.97,.	0/0:36:36,0:.,49.91,.	0/0:114:114,0:.,158.04,.	0/0:89:89,0:.,123.38,.	0/0:89:89,0:.,123.38,.	0/0:109:109,0:.,151.11,.	0/0:171:171,0:.,237.06,.
1	65549	754	G	T	.	PASS	.	GT:DP:AD:GL	0/0:50:50,0:.,69.31,.	0/0:50:50,0:.,69.31,.	0/0:25:25,0:.,34.66,.	0/0:62:62,0:.,85.95,.	0/0:115:115,0:.,159.42,.	0/0:232:232,0:.,323.01,.	./.:0:.,.:.,.,.	0/0:40:40,0:.,55.45,.	0/0:136:136,0:.,188.54,.	0/0:309:309,0:.,428.36,.	0/0:157:157,0:.,217.65,.	./.:0:.,.:.,.,.	0/0:57:57,0:.,79.02,.	0/0:39:39,0:.,54.07,.	./.:0:.,.:.,.,.	0/0:17:17,0:.,23.57,.	0/0:185:185,0:.,256.46,.	0/0:219:219,0:.,303.6,.	0/0:70:70,0:.,97.04,.	0/0:143:143,0:.,198.24,.	0/0:141:141,0:.,195.47,.	0/0:207:207,0:.,286.96,.	0/0:123:123,0:.,170.51,.	0/0:402:402,0:.,557.29,.	0/1:146:91,55:.,202.4,.	0/0:61:61,0:.,84.56,.	0/0:150:150,0:.,207.94,.	0/0:74:74,0:.,102.59,.	./.:0:.,.:.,.,.	0/0:223:223,0:.,309.14,.	0/0:679:679,0:.,941.29,.	0/0:27:27,0:.,37.43,.	0/0:170:170,0:.,235.67,.	0/0:57:57,0:.,79.02,.	0/0:60:60,0:.,83.18,.	0/0:81:81,0:.,112.29,.	0/0:43:43,0:.,59.61,.	0/0:154:154,0:.,214.88,.	0/0:102:102,0:.,141.4,.	0/0:31:31,0:.,42.98,.	0/0:138:138,0:.,191.31,.	0/0:91:91,0:.,126.15,.	0/0:118:118,0:.,163.58,.	0/0:33:33,0:.,45.75,.	0/0:23:23,0:.,31.88,.	0/0:72:72,0:.,99.81,.	0/0:44:44,0:.,61,.	0/0:72:72,0:.,99.81,.	./.:0:.,.:.,.,.	0/0:202:202,0:.,280.03,.	0/0:109:109,0:.,151.11,.	0/0:176:176,0:.,243.99,.	0/0:323:323,0:.,447.77,.	0/0:213:213,0:.,295.28,.	0/0:22:22,0:.,30.5,.	0/0:104:104,0:.,144.17,.	0/0:32:32,0:.,44.36,.	0/0:303:303,0:.,420.05,.	0/0:321:321,0:.,445,.	0/0:63:63,0:.,87.34,.	0/0:78:78,0:.,108.13,.	0/0:59:59,0:.,81.79,.	0/0:99:99,0:.,137.24,.	0/0:229:229,0:.,317.46,.	0/0:264:264,0:.,365.98,.	0/0:118:118,0:.,163.58,.	0/0:157:157,0:.,217.65,.	0/0:99:99,0:.,137.24,.	0/0:114:114,0:.,158.04,.	0/0:168:168,0:.,232.9,.	0/0:91:91,0:.,126.15,.	0/0:81:81,0:.,112.29,.	./.:0:.,.:.,.,.	0/0:382:382,0:.,529.56,.	0/0:247:247,0:.,342.41,.	./.:0:.,.:.,.,.	0/0:14:14,0:.,19.41,.	0/0:31:31,0:.,42.98,.	0/0:127:127,0:.,176.06,.	0/0:367:367,0:.,508.77,.	0/0:32:32,0:.,44.36,.	0/0:201:201,0:.,278.65,.	0/1:61:34,27:.,84.56,.	./.:0:.,.:.,.,.	0/0:28:28,0:.,38.82,.	0/0:308:308,0:.,426.98,.	0/0:382:382,0:.,529.56,.	0/0:116:116,0:.,160.81,.	0/0:65:65,0:.,90.11,.	0/0:166:166,0:.,230.12,.	0/0:157:157,0:.,217.65,.	0/0:80:80,0:.,110.9,.	0/0:223:223,0:.,309.14,.	0/0:80:80,0:.,110.9,.	0/0:162:162,0:.,224.58,.	0/0:134:134,0:.,185.76,.	0/0:98:98,0:.,135.86,.	0/0:36:36,0:.,49.91,.	0/0:678:678,0:.,939.91,.	0/0:55:55,0:.,76.25,.	0/0:139:139,0:.,194.08,.	0/0:146:146,0:.,202.4,.	0/0:163:163,0:.,225.97,.	./.:0:.,.:.,.,.	0/0:117:117,0:.,162.2,.	./.:0:.,.:.,.,.	./.:0:.,.:.,.,.	0/0:69:69,0:.,95.65,.	0/0:186:186,0:.,257.85,.	0/0:51:51,0:.,70.7,.	./.:0:.,.:.,.,.	0/0:179:179,0:.,248.15,.	0/0:338:338,0:.,468.57,.	0/0:292:292,0:.,404.8,.	0/0:78:78,0:.,108.13,.	0/0:225:225,0:.,311.92,.	0/0:106:106,0:.,146.95,.	0/0:24:24,0:.,33.27,.	0/0:56:56,0:.,77.63,.	./.:0:.,.:.,.,.	./.:0:.,.:.,.,.	0/0:143:143,0:.,198.24,.	0/0:41:41,0:.,56.84,.	0/0:277:277,0:.,384,.	0/0:189:189,0:.,262.01,.	./.:0:.,.:.,.,.	0/0:148:148,0:.,205.17,.	./.:0:.,.:.,.,.	./.:0:.,.:.,.,.	0/0:140:140,0:.,194.08,.	0/0:142:142,0:.,196.85,.	0/0:113:113,0:.,156.65,.	0/0:68:68,0:.,94.27,.
1	66566	766	A	G	.	PASS	.	GT:DP:AD:GL	0/0:62:62,0:.,85.95,.	0/0:13:13,0:.,18.02,.	0/0:51:51,0:.,70.7,.	0/0:75:75,0:.,103.97,.	0/0:134:134,0:.,185.76,.	0/0:181:181,0:.,250.92,.	0/0:112:112,0:.,155.26,.	0/0:18:18,0:.,24.95,.	0/0:244:244,0:.,338.26,.	0/0:312:312,0:.,432.52,.	0/0:254:254,0:.,352.12,.	0/0:46:46,0:.,63.77,.	./.:0:.,.:.,.,.	0/0:100:100,0:.,138.63,.	0/0:30:30,0:.,41.59,.	0/0:29:29,0:.,40.2,.	0/0:16:16,0:.,22.18,.	0/0:60:60,0:.,83.18,.	0/0:88:88,0:.,121.99,.	0/0:185:185,0:.,256.46,.	0/0:167:167,0:.,231.51,.	0/0:60:60,0:.,83.18,.	./.:0:.,.:.,.,.	0/0:500:500,0:.,693.15,.	0/0:74:74,0:.,102.59,.	0/0:91:91,0:.,126.15,.	0/0:216:216,0:.,299.44,.	0/0:102:102,0:.,141.4,.	0/0:35:35,0:.,48.52,.	0/0:122:122,0:.,169.13,.	0/0:387:387,0:.,536.5,.	0/0:121:121,0:.,167.74,.	0/0:159:159,0:.,220.42,.	./.:0:.,.:.,.,.	0/0:42:42,0:.,58.22,.	0/0:47:47,0:.,65.16,.	0/0:17:17,0:.,23.57,.	./.:0:.,.:.,.,.	0/0:222:222,0:.,307.76,.	0/0:99:99,0:.,137.24,.	0/0:123:123,0:.,170.51,.	0/0:159:159,0:.,220.42,.	0/0:22:22,0:.,30.5,.	0/0:56:56,0:.,77.63,.	0/0:49:49,0:.,67.93,.	0/0:94:94,0:.,130.31,.	0/1:23:17,6:.,31.88,.	0/0:14:14,0:.,19.41,.	0/0:13:13,0:.,18.02,.	0/0:118:118,0:.,163.58,.	0/0:39:39,0:.,54.07,.	0/0:206:206,0:.,285.58,.	0/0:162:162,0:.,224.58,.	0/0:162:162,0:.,224.58,.	0/0:61:61,0:.,84.56,.	0/0:168:168,0:.,232.9,.	./.:0:.,.:.,.,.	0/0:69:69,0:.,95.65,.	./.:0:.,.:.,.,.	0/0:178:178,0:.,246.76,.	./.:0:.,.:.,.,.	0/0:53:53,0:.,73.47,.	0/0:17:17,0:.,23.57,.	0/0:130:130,0:.,180.22,.	0/0:155:155,0:.,214.88,.	0/0:231:231,0:.,320.23,.	0/0:36:36,0:.,49.91,.	0/0:10:10,0:.,13.86,.	0/0:53:53,0:.,73.47,.	0/0:28:28,0:.,38.82,.	./.:0:.,.:.,.,.	0/0:62:62,0:.,85.95,.	./.:0:.,.:.,.,.	0/0:194:194,0:.,268.94,.	0/0:112:112,0:.,155.26,.	0/0:23:23,0:.,31.88,.	0/0:11:11,0:.,15.25,.	0/0:36:36,0:.,49.91,.	0/0:32:32,0:.,44.36,.	./.:0:.,.:.,.,.	./.:0:.,.:.,.,.	0/0:86:86,0:.,119.22,.	0/0:88:88,0:.,121.99,.	0/0:174:174,0:.,241.22,.	0/0:11:11,0:.,15.25,.	0/0:224:224,0:.,310.53,.	0/0:162:162,0:.,224.58,.	0/0:159:159,0:.,220.42,.	0/0:82:82,0:.,113.68,.	0/0:70:70,0:.,97.04,.	0/0:90:90,0:.,124.77,.	0/0:167:167,0:.,231.51,.	0/1:238:190,48:.,329.94,.	0/0:36:36,0:.,49.91,.	0/0:39:39,0:.,54.07,.	0/0:36:36,0:.,49.91,.	0/0:35:35,0:.,48.52,.	0/1:93:38,55:.,128.93,.	./.:0:.,.:.,.,.	1/1:45:0,45:.,62.38,.	0/0:14:14,0:.,19.41,.	0/0:206:206,0:.,285.58,.	0/0:124:124,0:.,171.9,.	0/0:191:191,0:.,264.78,.	0/0:213:213,0:.,295.28,.	0/0:908:908,0:.,1258.76,.	./.:0:.,.:.,.,.	0/0:234:234,0:.,324.39,.	0/0:39:39,0:.,54.07,.	0/0:63:63,0:.,87.34,.	0/0:279:279,0:.,386.78,.	0/0:43:43,0:.,59.61,.	./.:0:.,.:.,.,.	0/0:156:156,0:.,216.26,.	./.:0:.,.:.,.,.	0/0:162:162,0:.,224.58,.	./.:0:.,.:.,.,.	./.:0:.,.:.,.,.	0/0:28:28,0:.,38.82,.	0/0:56:56,0:.,77.63,.	0/0:148:148,0:.,205.17,.	0/0:261:261,0:.,361.82,.	0/0:117:117,0:.,162.2,.	0/0:26:26,0:.,36.04,.	0/0:177:177,0:.,245.37,.	0/0:14:14,0:.,19.41,.	0/0:102:102,0:.,141.4,.	0/0:31:31,0:.,42.98,.	0/0:112:112,0:.,155.26,.	0/0:89:89,0:.,123.38,.	0/0:178:178,0:.,246.76,.	0/0:331:331,0:.,458.86,.	0/0:103:103,0:.,142.79,.
1	71225	819	C	A	.	PASS	.	GT:DP:AD:GL	0/0:31:31,0:.,42.98,.	0/0:14:14,0:.,19.41,.	./.:0:.,.:.,.,.	0/0:22:22,0:.,30.5,.	0/0:88:88,0:.,121.99,.	./.:0:.,.:.,.,.	./.:0:.,.:.,.,.	0/0:22:22,0:.,30.5,.	0/0:135:135,0:.,187.15,.	0/0:149:149,0:.,206.56,.	0/0:31:31,0:.,42.98,.	./.:0:.,.:.,.,.	./.:0:.,.:.,.,.	./.:0:.,.:.,.,.	0/0:15:15,0:.,20.79,.	0/0:12:12,0:.,16.64,.	0/0:25:25,0:.,34.66,.	0/0:46:46,0:.,63.77,.	0/0:75:75,0:.,103.97,.	./.:0:.,.:.,.,.	0/0:91:91,0:.,126.15,.	0/0:133:133,0:.,184.38,.	0/0:92:92,0:.,127.54,.	0/0:392:392,0:.,543.43,.	0/0:203:203,0:.,281.42,.	1/1:57:0,57:.,79.02,.	0/0:139:139,0:.,192.69,.	0/0:50:50,0:.,69.31,.	1/0:15:10,5:.,20.79,.	0/0:197:197,0:.,273.1,.	0/0:807:807,0:.,1118.74,.	0/0:50:50,0:.,69.31,.	1/1:79:0,79:.,109.52,.	1/1:22:0,22:.,30.5,.	0/0:34:34,0:.,47.13,.	./.:0:.,.:.,.,.	1/1:25:0,25:.,34.66,.	0/0:35:35,0:.,48.52,.	1/0:64:25,39:.,88.72,.	0/0:103:103,0:.,142.79,.	0/0:126:126,0:.,174.67,.	0/0:54:54,0:.,74.86,.	1/0:62:42,20:.,85.95,.	1/1:20:0,20:.,27.73,.	0/0:26:26,0:.,36.04,.	1/0:34:8,26:.,47.13,.	./.:0:.,.:.,.,.	./.:0:.,.:.,.,.	./.:0:.,.:.,.,.	1/1:97:0,97:.,134.47,.	./.:0:.,.:.,.,.	0/0:115:115,0:.,159.42,.	0/0:137:137,0:.,189.92,.	0/0:172:172,0:.,238.44,.	0/0:128:128,0:.,177.45,.	1/0:53:26,27:.,73.47,.	0/0:52:52,0:.,72.09,.	0/0:174:174,0:.,241.22,.	0/0:38:38,0:.,52.68,.	0/0:60:60,0:.,83.18,.	0/0:113:113,0:.,156.65,.	0/0:88:88,0:.,121.99,.	0/0:102:102,0:.,141.4,.	./.:0:.,.:.,.,.	0/0:142:142,0:.,196.85,.	./.:0:.,.:.,.,.	0/0:53:53,0:.,73.47,.	0/0:32:32,0:.,44.36,.	0/0:71:71,0:.,98.43,.	./.:0:.,.:.,.,.	./.:0:.,.:.,.,.	1/1:77:0,77:.,106.74,.	0/0:194:194,0:.,268.94,.	0/0:134:134,0:.,185.76,.	0/0:36:36,0:.,49.91,.	0/0:23:23,0:.,31.88,.	0/0:19:19,0:.,26.34,.	0/0:103:103,0:.,142.79,.	0/0:99:99,0:.,137.24,.	./.:0:.,.:.,.,.	0/0:130:130,0:.,180.22,.	0/0:67:67,0:.,92.88,.	0/0:97:97,0:.,134.47,.	0/0:328:328,0:.,454.7,.	./.:0:.,.:.,.,.	0/0:422:422,0:.,585.02,.	0/0:160:160,0:.,221.81,.	1/0:45:35,10:.,62.38,.	0/0:23:23,0:.,31.88,.	0/0:76:76,0:.,105.36,.	0/0:29:29,0:.,40.2,.	0/0:42:42,0:.,58.22,.	1/0:258:111,147:.,357.66,.	./.:0:.,.:.,.,.	./.:0:.,.:.,.,.	1/0:62:44,18:.,85.95,.	0/0:95:95,0:.,131.7,.	0/0:94:94,0:.,130.31,.	0/0:388:388,0:.,537.88,.	0/0:29:29,0:.,40.2,.	1/1:51:0,51:.,70.7,.	0/0:41:41,0:.,56.84,.	0/0:148:148,0:.,205.17,.	1/1:67:0,67:.,92.88,.	1/1:64:0,64:.,88.72,.	0/0:311:311,0:.,431.14,.	1/0:115:53,62:.,159.42,.	./.:0:.,.:.,.,.	0/0:113:113,0:.,156.65,.	0/0:55:55,0:.,76.25,.	./.:0:.,.:.,.,.	./.:0:.,.:.,.,.	0/0:51:51,0:.,70.7,.	0/0:148:148,0:.,205.17,.	0/0:51:51,0:.,70.7,.	./.:0:.,.:.,.,.	./.:0:.,.:.,.,.	0/0:24:24,0:.,33.27,.	0/0:24:24,0:.,33.27,.	0/0:154:154,0:.,213.49,.	0/0:48:48,0:.,66.54,.	0/0:35:35,0:.,48.52,.	./.:0:.,.:.,.,.	./.:0:.,.:.,.,.	1/0:34:19,15:.,47.13,.	1/0:136:99,37:.,188.54,.	0/0:26:26,0:.,36.04,.	0/0:45:45,0:.,62.38,.	./.:0:.,.:.,.,.	./.:0:.,.:.,.,.	0/0:12:12,0:.,16.64,.	0/0:174:174,0:.,241.22,.	1/0:150:70,80:.,207.94,.
1	71529	823	G	A	.	PASS	.	GT:DP:AD:GL	0/0:25:25,0:.,34.66,.	0/0:16:16,0:.,22.18,.	0/0:22:22,0:.,30.5,.	0/0:63:63,0:.,87.34,.	0/0:59:59,0:.,81.79,.	0/0:113:113,0:.,156.65,.	0/0:84:84,0:.,116.45,.	./.:0:.,.:.,.,.	0/0:140:140,0:.,194.08,.	0/0:131:131,0:.,181.6,.	0/0:250:250,0:.,346.57,.	0/0:173:173,0:.,239.83,.	./.:0:.,.:.,.,.	0/0:40:40,0:.,55.45,.	0/0:58:58,0:.,80.41,.	0/0:102:102,0:.,141.4,.	0/0:103:103,0:.,142.79,.	0/0:94:94,0:.,130.31,.	0/0:41:41,0:.,56.84,.	0/0:239:239,0:.,331.32,.	./.:0:.,.:.,.,.	0/0:43:43,0:.,59.61,.	0/0:59:59,0:.,81.79,.	0/0:281:281,0:.,389.55,.	0/0:93:93,0:.,128.93,.	0/0:119:119,0:.,164.97,.	0/0:192:192,0:.,266.17,.	0/0:83:83,0:.,115.06,.	0/0:14:14,0:.,19.41,.	0/0:360:360,0:.,499.07,.	0/0:163:163,0:.,225.97,.	0/0:60:60,0:.,83.18,.	0/0:254:254,0:.,352.12,.	0/0:21:21,0:.,29.11,.	0/0:19:19,0:.,26.34,.	0/0:15:15,0:.,20.79,.	0/0:33:33,0:.,45.75,.	0/0:153:153,0:.,212.1,.	0/0:123:123,0:.,170.51,.	0/0:56:56,0:.,77.63,.	0/0:91:91,0:.,126.15,.	./.:0:.,.:.,.,.	0/0:55:55,0:.,76.25,.	0/0:56:56,0:.,77.63,.	0/0:40:40,0:.,55.45,.	0/0:38:38,0:.,52.68,.	0/0:13:13,0:.,18.02,.	./.:0:.,.:.,.,.	0/0:17:17,0:.,23.57,.	0/0:252:252,0:.,349.35,.	./.:0:.,.:.,.,.	0/0:87:87,0:.,120.61,.	0/0:78:78,0:.,108.13,.	0/0:141:141,0:.,195.47,.	./.:0:.,.:.,.,.	0/0:45:45,0:.,62.38,.	0/0:179:179,0:.,248.15,.	0/0:132:132,0:.,182.99,.	0/0:112:112,0:.,155.26,.	0/0:64:64,0:.,88.72,.	0/0:91:91,0:.,126.15,.	0/0:53:53,0:.,73.47,.	0/0:73:73,0:.,101.2,.	0/0:81:81,0:.,112.29,.	0/0:147:147,0:.,203.79,.	0/0:140:140,0:.,194.08,.	0/0:58:58,0:.,80.41,.	0/0:103:103,0:.,142.79,.	1/0:67:22,45:.,92.88,.	0/0:143:143,0:.,198.24,.	0/0:15:15,0:.,20.79,.	0/0:63:63,0:.,87.34,.	1/0:376:95,281:.,521.25,.	1/0:153:79,74:.,212.1,.	0/0:96:96,0:.,133.08,.	0/0:62:62,0:.,85.95,.	0/0:35:35,0:.,48.52,.	0/0:51:51,0:.,70.7,.	0/0:108:108,0:.,149.72,.	0/0:147:147,0:.,203.79,.	0/0:122:122,0:.,169.13,.	0/0:62:62,0:.,85.95,.	0/0:35:35,0:.,48.52,.	0/0:260:260,0:.,360.44,.	0/0:138:138,0:.,191.31,.	0/0:19:19,0:.,26.34,.	0/0:325:325,0:.,450.55,.	0/0:198:198,0:.,274.49,.	0/0:32:32,0:.,44.36,.	0/0:12:12,0:.,16.64,.	0/0:76:76,0:.,105.36,.	0/0:135:135,0:.,187.15,.	0/0:130:130,0:.,180.22,.	0/0:67:67,0:.,92.88,.	0/0:105:105,0:.,145.56,.	0/0:55:55,0:.,76.25,.	0/0:27:27,0:.,37.43,.	0/0:64:64,0:.,88.72,.	0/0:477:477,0:.,661.26,.	0/0:12:12,0:.,16.64,.	0/0:25:25,0:.,34.66,.	0/0:91:91,0:.,126.15,.	0/0:169:169,0:.,234.28,.	0/0:137:137,0:.,189.92,.	0/0:103:103,0:.,142.79,.	0/0:545:545,0:.,755.53,.	0/0:203:203,0:.,281.42,.	0/0:86:86,0:.,119.22,.	0/0:246:246,0:.,341.03,.	0/0:26:26,0:.,36.04,.	0/0:110:110,0:.,152.49,.	0/0:108:108,0:.,149.72,.	0/0:171:171,0:.,237.06,.	0/0:208:208,0:.,288.35,.	./.:0:.,.:.,.,.	0/0:428:428,0:.,593.33,.	./.:0:.,.:.,.,.	0/0:27:27,0:.,37.43,.	./.:0:.,.:.,.,.	0/0:122:122,0:.,169.13,.	0/0:235:235,0:.,325.78,.	0/0:336:336,0:.,465.79,.	0/0:90:90,0:.,124.77,.	0/0:153:153,0:.,212.1,.	0/0:164:164,0:.,227.35,.	0/0:38:38,0:.,52.68,.	0/0:133:133,0:.,184.38,.	0/0:142:142,0:.,196.85,.	0/0:81:81,0:.,112.29,.	0/0:190:190,0:.,263.4,.	0/0:49:49,0:.,67.93,.	0/0:265:265,0:.,367.37,.	0/0:51:51,0:.,70.7,.
1	74410	856	T	A	.	PASS	.	GT:DP:AD:GL	0/0:32:32,0:.,44.36,.	1/1:86:0,86:.,119.22,.	0/0:115:115,0:.,159.42,.	0/0:60:60,0:.,83.18,.	0/0:73:73,0:.,101.2,.	0/0:203:203,0:.,281.42,.	0/0:132:132,0:.,182.99,.	0/0:40:40,0:.,55.45,.	1/0:106:36,70:.,146.95,.	0/0:245:245,0:.,339.64,.	0/0:80:80,0:.,110.9,.	0/0:178:178,0:.,246.76,.	0/0:89:89,0:.,123.38,.	0/0:51:51,0:.,70.7,.	0/0:172:172,0:.,238.44,.	./.:0:.,.:.,.,.	0/0:168:168,0:.,232.9,.	0/0:130:130,0:.,180.22,.	1/0:65:21,44:.,90.11,.	0/0:280:280,0:.,388.16,.	0/0:100:100,0:.,138.63,.	0/0:136:136,0:.,188.54,.	0/0:152:152,0:.,210.72,.	0/0:471:471,0:.,652.94,.	1/0:100:33,67:.,138.63,.	0/0:113:113,0:.,156.65,.	0/0:14:14,0:.,19.41,.	0/0:82:82,0:.,113.68,.	0/0:31:31,0:.,42.98,.	0/0:291:291,0:.,403.41,.	0/0:866:866,0:.,1200.53,.	0/0:37:37,0:.,51.29,.	0/0:202:202,0:.,280.03,.	./.:0:.,.:.,.,.	0/0:65:65,0:.,90.11,.	0/0:41:41,0:.,56.84,.	0/0:17:17,0:.,23.57,.	0/0:100:100,0:.,138.63,.	0/0:48:48,0:.,66.54,.	0/0:51:51,0:.,70.7,.	0/0:20:20,0:.,27.73,.	0/0:36:36,0:.,49.91,.	0/0:62:62,0:.,85.95,.	0/0:50:50,0:.,69.31,.	0/0:57:57,0:.,79.02,.	0/0:111:111,0:.,153.88,.	0/0:11:11,0:.,15.25,.	0/0:15:15,0:.,20.79,.	./.:0:.,.:.,.,.	0/0:167:167,0:.,232.9,.	0/0:18:18,0:.,24.95,.	0/0:96:96,0:.,133.08,.	0/0:98:98,0:.,135.86,.	0/0:149:149,0:.,206.56,.	0/0:87:87,0:.,120.61,.	0/0:155:155,0:.,214.88,.	./.:0:.,.:.,.,.	0/0:86:86,0:.,119.22,.	0/0:60:60,0:.,83.18,.	0/0:94:94,0:.,130.31,.	./.:0:.,.:.,.,.	./.:0:.,.:.,.,.	./.:0:.,.:.,.,.	0/0:141:141,0:.,195.47,.	0/0:177:177,0:.,245.37,.	./.:0:.,.:.,.,.	0/0:68:68,0:.,94.27,.	./.:0:.,.:.,.,.	0/0:27:27,0:.,37.43,.	./.:0:.,.:.,.,.	0/0:14:14,0:.,19.41,.	0/0:46:46,0:.,63.77,.	0/0:137:137,0:.,189.92,.	0/0:110:110,0:.,152.49,.	0/0:90:90,0:.,124.77,.	0/0:62:62,0:.,85.95,.	0/0:24:24,0:.,33.27,.	1/0:177:127,50:.,246.76,.	0/0:187:187,0:.,259.24,.	0/0:384:384,0:.,532.34,.	0/0:79:79,0:.,109.52,.	0/0:82:82,0:.,113.68,.	./.:0:.,.:.,.,.	0/0:113:113,0:.,156.65,.	0/0:35:35,0:.,48.52,.	./.:0:.,.:.,.,.	0/0:250:250,0:.,346.57,.	0/0:204:204,0:.,282.8,.	0/0:30:30,0:.,41.59,.	0/0:65:65,0:.,90.11,.	0/0:201:201,0:.,278.65,.	0/0:133:133,0:.,184.38,.	0/0:156:156,0:.,216.26,.	0/0:85:85,0:.,117.84,.	0/0:175:175,0:.,242.6,.	0/0:186:186,0:.,257.85,.	0/0:50:50,0:.,69.31,.	./.:0:.,.:.,.,.	0/0:411:411,0:.,569.77,.	0/0:176:176,0:.,243.99,.	0/0:90:90,0:.,124.77,.	0/0:81:81,0:.,112.29,.	0/0:241:241,0:.,334.1,.	0/0:358:358,0:.,496.29,.	0/0:53:53,0:.,73.47,.	0/0:473:473,0:.,655.72,.	0/0:290:290,0:.,402.03,.	0/0:183:183,0:.,253.69,.	0/0:127:127,0:.,176.06,.	0/0:66:66,0:.,91.5,.	0/0:215:215,0:.,298.05,.	0/0:113:113,0:.,156.65,.	0/0:120:120,0:.,166.36,.	0/0:181:181,0:.,250.92,.	0/0:42:42,0:.,58.22,.	0/0:367:367,0:.,508.77,.	0/0:11:11,0:.,15.25,.	0/0:75:75,0:.,103.97,.	0/0:73:73,0:.,101.2,.	0/0:214:214,0:.,296.67,.	0/0:228:228,0:.,316.08,.	0/0:120:120,0:.,166.36,.	0/0:29:29,0:.,40.2,.	0/0:49:49,0:.,67.93,.	0/0:212:212,0:.,293.89,.	0/0:87:87,0:.,120.61,.	0/0:135:135,0:.,187.15,.	1/0:164:110,54:.,227.35,.	0/0:171:171,0:.,237.06,.	0/0:195:195,0:.,270.33,.	0/0:97:97,0:.,134.47,.	0/0:174:174,0:.,241.22,.	./.:0:.,.:.,.,.
1	74625	858	A	T	.	PASS	.	GT:DP:AD:GL	0/0:41:41,0:.,56.84,.	0/0:46:46,0:.,63.77,.	0/0:33:33,0:.,45.75,.	0/0:32:32,0:.,44.36,.	0/0:106:106,0:.,146.95,.	0/0:115:115,0:.,159.42,.	0/0:91:91,0:.,126.15,.	0/0:31:31,0:.,42.98,.	0/0:35:35,0:.,48.52,.	0/0:153:153,0:.,212.1,.	0/0:153:153,0:.,212.1,.	./.:0:.,.:.,.,.	./.:0:.,.:.,.,.	0/0:84:84,0:.,116.45,.	0/0:35:35,0:.,48.52,.	0/0:15:15,0:.,20.79,.	0/0:89:89,0:.,123.38,.	0/1:108:27,81:.,149.72,.	0/0:21:21,0:.,29.11,.	0/0:145:145,0:.,201.01,.	0/0:31:31,0:.,42.98,.	./.:0:.,.:.,.,.	0/0:57:57,0:.,79.02,.	0/0:209:209,0:.,289.74,.	0/0:90:90,0:.,124.77,.	0/0:94:94,0:.,130.31,.	0/0:55:55,0:.,76.25,.	0/0:52:52,0:.,72.09,.	./.:0:.,.:.,.,.	0/0:217:217,0:.,300.83,.	0/0:855:855,0:.,1185.28,.	0/0:60:60,0:.,83.18,.	0/0:105:105,0:.,145.56,.	0/0:13:13,0:.,18.02,.	./.:0:.,.:.,.,.	0/0:35:35,0:.,48.52,.	./.:0:.,.:.,.,.	0/1:113:65,48:.,156.65,.	0/0:73:73,0:.,101.2,.	./.:0:.,.:.,.,.	./.:0:.,.:.,.,.	./.:0:.,.:.,.,.	0/0:47:47,0:.,65.16,.	0/0:70:70,0:.,97.04,.	0/0:70:70,0:.,97.04,.	./.:0:.,.:.,.,.	0/0:47:47,0:.,65.16,.	0/0:11:11,0:.,15.25,.	./.:0:.,.:.,.,.	0/0:149:149,0:.,206.56,.	0/0:69:69,0:.,95.65,.	1/1:128:0,128:.,177.45,.	0/0:93:93,0:.,128.93,.	./.:0:.,.:.,.,.	0/0:12:12,0:.,16.64,.	./.:0:.,.:.,.,.	./.:0:.,.:.,.,.	1/1:192:0,192:.,266.17,.	./.:0:.,.:.,.,.	0/0:28:28,0:.,38.82,.	0/0:25:25,0:.,34.66,.	0/0:44:44,0:.,61,.	./.:0:.,.:.,.,.	0/0:131:131,0:.,181.6,.	0/0:181:181,0:.,250.92,.	0/0:57:57,0:.,79.02,.	0/0:35:35,0:.,48.52,.	./.:0:.,.:.,.,.	0/0:69:69,0:.,95.65,.	0/0:165:165,0:.,228.74,.	./.:0:.,.:.,.,.	0/0:140:140,0:.,194.08,.	0/0:219:219,0:.,303.6,.	0/0:119:119,0:.,164.97,.	0/0:128:128,0:.,177.45,.	0/0:212:212,0:.,293.89,.	./.:0:.,.:.,.,.	./.:0:.,.:.,.,.	0/0:93:93,0:.,128.93,.	0/0:469:469,0:.,650.17,.	./.:0:.,.:.,.,.	0/0:104:104,0:.,144.17,.	0/0:57:57,0:.,79.02,.	./.:0:.,.:.,.,.	0/0:34:34,0:.,47.13,.	./.:0:.,.:.,.,.	0/0:180:180,0:.,249.53,.	0/0:94:94,0:.,130.31,.	0/0:37:37,0:.,51.29,.	0/0:140:140,0:.,194.08,.	./.:0:.,.:.,.,.	0/0:52:52,0:.,72.09,.	0/0:22:22,0:.,30.5,.	./.:0:.,.:.,.,.	0/0:115:115,0:.,159.42,.	0/0:52:52,0:.,72.09,.	0/0:91:91,0:.,126.15,.	0/0:31:31,0:.,42.98,.	0/0:423:423,0:.,586.4,.	0/0:32:32,0:.,44.36,.	./.:0:.,.:.,.,.	0/0:115:115,0:.,159.42,.	0/0:64:64,0:.,88.72,.	0/0:146:146,0:.,202.4,.	0/0:165:165,0:.,228.74,.	0/0:511:511,0:.,708.4,.	0/0:167:167,0:.,231.51,.	0/0:233:233,0:.,323.01,.	0/0:57:57,0:.,79.02,.	0/0:50:50,0:.,69.31,.	0/0:64:64,0:.,88.72,.	0/0:28:28,0:.,38.82,.	0/0:198:198,0:.,274.49,.	0/0:113:113,0:.,156.65,.	./.:0:.,.:.,.,.	0/0:80:80,0:.,110.9,.	0/0:40:40,0:.,55.45,.	./.:0:.,.:.,.,.	0/0:22:22,0:.,30.5,.	0/1:150:48,102:.,207.94,.	0/0:219:219,0:.,303.6,.	0/0:70:70,0:.,97.04,.	0/0:25:25,0:.,34.66,.	0/0:55:55,0:.,76.25,.	0/0:188:188,0:.,260.62,.	0/0:20:20,0:.,27.73,.	0/0:193:193,0:.,267.55,.	./.:0:.,.:.,.,.	0/0:153:153,0:.,212.1,.	0/0:63:63,0:.,87.34,.	0/0:105:105,0:.,145.56,.	1/1:194:0,194:.,268.94,.	0/0:52:52,0:.,72.09,.
1	75359	867	A	T	.	PASS	.	GT:DP:AD:GL	1/1:106:0,106:.,146.95,.	./.:0:.,.:.,.,.	./.:0:.,.:.,.,.	0/0:147:147,0:.,203.79,.	0/0:65:65,0:.,90.11,.	./.:0:.,.:.,.,.	0/0:65:65,0:.,90.11,.	./.:0:.,.:.,.,.	0/0:201:201,0:.,278.65,.	0/0:98:98,0:.,135.86,.	0/0:78:78,0:.,108.13,.	0/0:91:91,0:.,126.15,.	0/0:52:52,0:.,72.09,.	0/0:104:104,0:.,144.17,.	0/0:11:11,0:.,15.25,.	0/0:57:57,0:.,79.02,.	0/0:126:126,0:.,174.67,.	0/0:215:215,0:.,298.05,.	0/0:72:72,0:.,99.81,.	0/0:34:34,0:.,47.13,.	0/0:155:155,0:.,214.88,.	0/1:196:74,122:.,271.71,.	0/0:78:78,0:.,108.13,.	0/0:345:345,0:.,478.27,.	1/1:149:0,149:.,206.56,.	0/0:74:74,0:.,102.59,.	0/0:125:125,0:.,173.29,.	0/0:61:61,0:.,84.56,.	0/0:44:44,0:.,61,.	1/1:128:0,128:.,177.45,.	0/0:1054:1054,0:.,1461.15,.	0/0:138:138,0:.,191.31,.	0/0:151:151,0:.,209.33,.	0/0:11:11,0:.,15.25,.	0/0:106:106,0:.,146.95,.	./.:0:.,.:.,.,.	0/0:62:62,0:.,85.95,.	0/0:120:120,0:.,166.36,.	0/0:77:77,0:.,106.74,.	0/0:129:129,0:.,178.83,.	0/0:154:154,0:.,213.49,.	0/0:82:82,0:.,113.68,.	0/0:116:116,0:.,160.81,.	0/0:59:59,0:.,81.79,.	0/0:52:52,0:.,72.09,.	0/1:212:123,89:.,293.89,.	0/0:18:18,0:.,24.95,.	0/0:16:16,0:.,22.18,.	0/0:15:15,0:.,20.79,.	0/0:225:225,0:.,311.92,.	0/0:92:92,0:.,127.54,.	0/0:252:252,0:.,349.35,.	0/0:389:389,0:.,539.27,.	0/0:68:68,0:.,94.27,.	0/0:40:40,0:.,55.45,.	0/0:92:92,0:.,127.54,.	0/0:13:13,0:.,18.02,.	0/0:178:178,0:.,246.76,.	0/0:76:76,0:.,105.36,.	0/0:109:109,0:.,151.11,.	0/0:79:79,0:.,109.52,.	0/0:172:172,0:.,238.44,.	0/0:116:116,0:.,160.81,.	0/0:129:129,0:.,178.83,.	0/0:222:222,0:.,307.76,.	0/0:169:169,0:.,234.28,.	0/0:240:240,0:.,332.71,.	0/0:25:25,0:.,34.66,.	0/0:16:16,0:.,22.18,.	0/1:87:25,62:.,120.61,.	0/0:39:39,0:.,54.07,.	0/0:145:145,0:.,201.01,.	0/0:80:80,0:.,110.9,.	0/0:124:124,0:.,171.9,.	0/0:154:154,0:.,213.49,.	0/0:33:33,0:.,45.75,.	0/0:36:36,0:.,49.91,.	0/0:55:55,0:.,76.25,.	0/0:94:94,0:.,130.31,.	0/0:200:200,0:.,277.26,.	0/1:97:45,52:.,134.47,.	0/0:120:120,0:.,166.36,.	0/0:80:80,0:.,110.9,.	0/0:152:152,0:.,210.72,.	1/1:49:0,49:.,67.93,.	0/0:396:396,0:.,548.97,.	0/0:268:268,0:.,371.53,.	0/0:173:173,0:.,239.83,.	0/0:58:58,0:.,80.41,.	0/0:67:67,0:.,92.88,.	0/0:269:269,0:.,372.91,.	0/0:97:97,0:.,134.47,.	0/0:146:146,0:.,202.4,.	0/0:22:22,0:.,30.5,.	0/0:145:145,0:.,201.01,.	0/0:69:69,0:.,95.65,.	0/0:59:59,0:.,81.79,.	0/0:118:118,0:.,163.58,.	0/0:484:484,0:.,670.97,.	0/0:24:24,0:.,33.27,.	0/0:66:66,0:.,91.5,.	0/0:100:100,0:.,138.63,.	0/0:180:180,0:.,249.53,.	0/0:319:319,0:.,442.23,.	0/0:212:212,0:.,293.89,.	0/0:524:524,0:.,726.42,.	0/0:287:287,0:.,397.87,.	./.:0:.,.:.,.,.	0/0:195:195,0:.,270.33,.	0/0:82:82,0:.,113.68,.	0/0:199:199,0:.,275.87,.	0/0:65:65,0:.,90.11,.	0/0:274:274,0:.,379.84,.	0/0:176:176,0:.,243.99,.	0/0:43:43,0:.,59.61,.	0/0:657:657,0:.,910.8,.	./.:0:.,.:.,.,.	0/0:34:34,0:.,47.13,.	0/0:44:44,0:.,61,.	0/0:109:109,0:.,151.11,.	0/0:208:208,0:.,288.35,.	0/0:145:145,0:.,201.01,.	0/0:118:118,0:.,163.58,.	0/0:84:84,0:.,116.45,.	0/0:240:240,0:.,332.71,.	./.:0:.,.:.,.,.	0/0:155:155,0:.,214.88,.	0/0:110:110,0:.,152.49,.	0/0:62:62,0:.,85.95,.	0/0:103:103,0:.,142.79,.	0/0:63:63,0:.,87.34,.	0/0:130:130,0:.,180.22,.	0/0:26:26,0:.,36.04,.
1	76972	885	C	T	.	PASS	.	GT:DP:AD:GL	0/1:37:24,13:.,51.29,.	0/0:14:14,0:.,19.41,.	0/0:41:41,0:.,56.84,.	./.:0:.,.:.,.,.	0/0:146:146,0:.,202.4,.	0/0:211:211,0:.,292.51,.	0/0:137:137,0:.,189.92,.	0/0:31:31,0:.,42.98,.	0/0:123:123,0:.,170.51,.	0/0:228:228,0:.,316.08,.	0/0:155:155,0:.,214.88,.	0/1:273:214,59:.,378.46,.	0/0:29:29,0:.,40.2,.	0/0:11:11,0:.,15.25,.	0/0:10:10,0:.,13.86,.	0/1:30:19,11:.,41.59,.	0/0:72:72,0:.,99.81,.	0/1:124:73,51:.,171.9,.	0/0:37:37,0:.,51.29,.	0/0:67:67,0:.,92.88,.	0/0:159:159,0:.,220.42,.	1/1:97:0,97:.,134.47,.	0/0:80:80,0:.,110.9,.	0/0:231:231,0:.,320.23,.	0/1:83:21,62:.,115.06,.	./.:0:.,.:.,.,.	1/1:110:0,110:.,152.49,.	1/1:148:0,148:.,205.17,.	./.:0:.,.:.,.,.	0/1:409:160,249:.,566.99,.	0/0:1026:1026,0:.,1422.34,.	1/1:36:0,36:.,49.91,.	0/0:133:133,0:.,184.38,.	./.:0:.,.:.,.,.	0/0:35:35,0:.,48.52,.	./.:0:.,.:.,.,.	0/0:14:14,0:.,19.41,.	0/0:140:140,0:.,195.47,.	0/0:29:29,0:.,40.2,.	1/1:70:0,70:.,97.04,.	./.:0:.,.:.,.,.	1/1:54:0,54:.,74.86,.	./.:0:.,.:.,.,.	0/0:56:56,0:.,77.63,.	./.:0:.,.:.,.,.	0/0:31:31,0:.,42.98,.	1/1:22:0,22:.,30.5,.	./.:0:.,.:.,.,.	./.:0:.,.:.,.,.	0/0:48:48,0:.,66.54,.	./.:0:.,.:.,.,.	0/1:123:42,81:.,170.51,.	1/1:122:0,122:.,169.13,.	1/1:109:0,109:.,151.11,.	./.:0:.,.:.,.,.	1/1:73:0,73:.,101.2,.	1/1:74:0,74:.,102.59,.	1/1:113:0,113:.,156.65,.	1/1:82:0,82:.,113.68,.	0/1:113:46,67:.,156.65,.	1/1:34:0,34:.,47.13,.	1/1:29:0,29:.,40.2,.	0/0:124:124,0:.,171.9,.	0/0:176:176,0:.,243.99,.	0/0:149:149,0:.,206.56,.	0/0:122:122,0:.,169.13,.	0/0:228:228,0:.,316.08,.	0/0:92:92,0:.,127.54,.	0/0:33:33,0:.,45.75,.	0/0:106:106,0:.,146.95,.	./.:0:.,.:.,.,.	./.:0:.,.:.,.,.	0/0:106:106,0:.,146.95,.	./.:0:.,.:.,.,.	0/0:49:49,0:.,67.93,.	0/0:70:70,0:.,97.04,.	0/0:17:17,0:.,23.57,.	0/0:169:169,0:.,234.28,.	0/0:53:53,0:.,73.47,.	0/1:177:113,64:.,245.37,.	0/0:45:45,0:.,62.38,.	0/0:66:66,0:.,91.5,.	./.:0:.,.:.,.,.	0/0:115:115,0:.,159.42,.	0/1:59:23,36:.,81.79,.	1/1:136:0,136:.,188.54,.	0/1:257:100,157:.,356.28,.	0/0:101:101,0:.,140.02,.	./.:19:.,.:.,.,.	0/1:190:37,153:.,263.4,.	0/0:37:37,0:.,51.29,.	0/1:67:32,35:.,92.88,.	0/0:168:168,0:.,232.9,.	0/0:86:86,0:.,119.22,.	0/1:109:50,59:.,151.11,.	0/0:47:47,0:.,65.16,.	0/0:69:69,0:.,95.65,.	0/0:80:80,0:.,110.9,.	0/0:664:664,0:.,920.5,.	0/1:176:92,84:.,243.99,.	0/0:29:29,0:.,40.2,.	0/1:147:80,67:.,203.79,.	0/0:150:150,0:.,207.94,.	0/0:141:141,0:.,195.47,.	1/1:130:0,130:.,180.22,.	0/0:112:112,0:.,155.26,.	0/0:113:113,0:.,156.65,.	0/0:59:59,0:.,81.79,.	0/0:132:132,0:.,182.99,.	0/0:125:125,0:.,173.29,.	0/0:114:114,0:.,158.04,.	1/1:44:0,44:.,61,.	0/0:179:179,0:.,248.15,.	0/0:155:155,0:.,214.88,.	./.:0:.,.:.,.,.	0/0:211:211,0:.,292.51,.	1/1:43:0,43:.,59.61,.	./.:0:.,.:.,.,.	1/1:10:0,10:.,13.86,.	0/0:154:154,0:.,213.49,.	0/0:193:193,0:.,268.94,.	0/0:136:136,0:.,188.54,.	0/0:76:76,0:.,105.36,.	0/1:40:19,21:.,55.45,.	0/0:125:125,0:.,173.29,.	./.:0:.,.:.,.,.	1/1:189:0,189:.,262.01,.	0/1:272:76,196:.,377.07,.	0/0:194:194,0:.,268.94,.	0/0:102:102,0:.,141.4,.	0/0:63:63,0:.,87.34,.	0/0:218:218,0:.,302.21,.	0/0:100:100,0:.,138.63,.
1	78122	898	G	A	.	PASS	.	GT:DP:AD:GL	0/0:111:111,0:.,153.88,.	0/0:104:104,0:.,144.17,.	0/0:18:18,0:.,24.95,.	0/0:35:35,0:.,48.52,.	0/0:105:105,0:.,145.56,.	0/0:56:56,0:.,77.63,.	1/1:47:0,47:.,65.16,.	1/0:34:12,22:.,47.13,.	0/0:95:95,0:.,131.7,.	0/0:138:138,0:.,191.31,.	./.:0:.,.:.,.,.	0/0:169:169,0:.,234.28,.	0/0:51:51,0:.,70.7,.	./.:0:.,.:.,.,.	0/0:36:36,0:.,49.91,.	0/0:43:43,0:.,59.61,.	0/0:167:167,0:.,231.51,.	0/0:77:77,0:.,106.74,.	0/0:11:11,0:.,15.25,.	0/0:209:209,0:.,289.74,.	0/0:13:13,0:.,18.02,.	0/0:157:157,0:.,217.65,.	./.:0:.,.:.,.,.	0/0:107:107,0:.,148.33,.	0/0:43:43,0:.,59.61,.	0/0:99:99,0:.,137.24,.	0/0:65:65,0:.,90.11,.	0/0:21:21,0:.,29.11,.	0/0:19:19,0:.,26.34,.	0/0:105:105,0:.,145.56,.	./.:0:.,.:.,.,.	0/0:33:33,0:.,45.75,.	1/1:70:0,70:.,97.04,.	./.:0:.,.:.,.,.	1/1:35:0,35:.,48.52,.	./.:0:.,.:.,.,.	./.:0:.,.:.,.,.	./.:0:.,.:.,.,.	1/1:35:0,35:.,48.52,.	0/0:29:29,0:.,40.2,.	0/0:57:57,0:.,79.02,.	0/0:21:21,0:.,29.11,.	1/0:76:44,32:.,105.36,.	1/1:52:0,52:.,72.09,.	0/0:43:43,0:.,59.61,.	1/1:70:0,70:.,97.04,.	./.:0:.,.:.,.,.	1/1:20:0,20:.,27.73,.	1/0:28:20,8:.,38.82,.	1/1:147:0,147:.,203.79,.	1/1:90:0,90:.,124.77,.	./.:0:.,.:.,.,.	0/0:94:94,0:.,130.31,.	./.:0:.,.:.,.,.	./.:0:.,.:.,.,.	./.:0:.,.:.,.,.	./.:0:.,.:.,.,.	0/0:188:188,0:.,260.62,.	0/0:63:63,0:.,87.34,.	1/1:92:0,92:.,127.54,.	./.:0:.,.:.,.,.	./.:0:.,.:.,.,.	0/0:118:118,0:.,163.58,.	0/0:88:88,0:.,121.99,.	0/0:64:64,0:.,88.72,.	0/0:185:185,0:.,256.46,.	0/0:54:54,0:.,74.86,.	./.:0:.,.:.,.,.	0/0:78:78,0:.,108.13,.	0/0:268:268,0:.,371.53,.	0/0:67:67,0:.,92.88,.	0/0:52:52,0:.,72.09,.	0/0:66:66,0:.,91.5,.	0/0:143:143,0:.,198.24,.	0/0:83:83,0:.,115.06,.	0/0:74:74,0:.,102.59,.	./.:0:.,.:.,.,.	0/0:52:52,0:.,72.09,.	./.:0:.,.:.,.,.	0/0:122:122,0:.,169.13,.	0/0:184:184,0:.,255.08,.	0/0:22:22,0:.,30.5,.	0/0:40:40,0:.,55.45,.	0/0:147:147,0:.,203.79,.	0/0:21:21,0:.,29.11,.	0/0:307:307,0:.,425.59,.	0/0:125:125,0:.,173.29,.	0/0:38:38,0:.,52.68,.	1/0:40:25,15:.,55.45,.	./.:0:.,.:.,.,.	0/0:78:78,0:.,108.13,.	1/0:96:56,40:.,134.47,.	0/0:75:75,0:.,103.97,.	0/0:25:25,0:.,34.66,.	0/0:58:58,0:.,80.41,.	1/1:61:0,61:.,84.56,.	0/0:31:31,0:.,42.98,.	1/0:82:57,25:.,113.68,.	0/0:258:258,0:.,357.66,.	0/0:24:24,0:.,33.27,.	0/0:48:48,0:.,66.54,.	1/0:71:53,18:.,98.43,.	./.:150:.,.:.,.,.	0/0:163:163,0:.,225.97,.	0/0:70:70,0:.,97.04,.	0/0:426:426,0:.,590.56,.	1/0:297:232,65:.,411.73,.	0/0:117:117,0:.,162.2,.	0/0:114:114,0:.,159.42,.	0/0:34:34,0:.,47.13,.	0/0:154:154,0:.,213.49,.	1/1:25:0,25:.,34.66,.	0/0:303:303,0:.,420.05,.	0/0:135:135,0:.,187.15,.	0/0:69:69,0:.,95.65,.	1/1:72:0,72:.,99.81,.	0/0:49:49,0:.,67.93,.	./.:0:.,.:.,.,.	./.:0:.,.:.,.,.	0/0:78:78,0:.,108.13,.	0/0:166:166,0:.,230.12,.	0/0:303:303,0:.,420.05,.	0/0:62:62,0:.,85.95,.	0/0:163:163,0:.,225.97,.	0/0:135:135,0:.,187.15,.	0/0:69:69,0:.,95.65,.	1/0:137:67,70:.,189.92,.	1/0:178:74,104:.,246.76,.	./.:0:.,.:.,.,.	0/0:124:124,0:.,173.29,.	0/0:39:39,0:.,54.07,.	./.:0:.,.:.,.,.	./.:0:.,.:.,.,.
1	78335	901	T	G	.	PASS	.	GT:DP:AD:GL	0/0:33:33,0:.,45.75,.	0/0:20:20,0:.,27.73,.	0/0:10:10,0:.,13.86,.	./.:0:.,.:.,.,.	0/0:42:42,0:.,58.22,.	0/0:104:104,0:.,144.17,.	0/0:55:55,0:.,76.25,.	0/0:46:46,0:.,63.77,.	0/0:104:104,0:.,144.17,.	0/0:113:113,0:.,156.65,.	0/0:175:175,0:.,242.6,.	0/0:143:143,0:.,198.24,.	./.:0:.,.:.,.,.	./.:0:.,.:.,.,.	0/0:27:27,0:.,37.43,.	0/0:55:55,0:.,76.25,.	0/0:159:159,0:.,220.42,.	0/0:218:218,0:.,302.21,.	./.:0:.,.:.,.,.	1/1:43:0,43:.,59.61,.	0/0:174:174,0:.,241.22,.	0/0:131:131,0:.,181.6,.	./.:0:.,.:.,.,.	0/0:351:351,0:.,486.59,.	0/0:41:41,0:.,56.84,.	0/0:158:158,0:.,219.03,.	0/0:122:122,0:.,169.13,.	0/0:78:78,0:.,108.13,.	./.:0:.,.:.,.,.	0/0:305:305,0:.,422.82,.	0/0:892:892,0:.,1236.57,.	0/0:38:38,0:.,52.68,.	0/0:109:109,0:.,151.11,.	./.:0:.,.:.,.,.	0/0:113:113,0:.,156.65,.	0/0:22:22,0:.,30.5,.	./.:0:.,.:.,.,.	0/0:83:83,0:.,115.06,.	0/0:93:93,0:.,128.93,.	0/0:78:78,0:.,108.13,.	0/0:25:25,0:.,34.66,.	0/0:132:132,0:.,182.99,.	0/0:80:80,0:.,110.9,.	0/0:21:21,0:.,29.11,.	0/0:74:74,0:.,102.59,.	0/0:91:91,0:.,126.15,.	./.:0:.,.:.,.,.	0/0:27:27,0:.,37.43,.	0/0:31:31,0:.,42.98,.	0/0:147:147,0:.,203.79,.	0/0:20:20,0:.,27.73,.	0/0:48:48,0:.,66.54,.	0/0:128:128,0:.,177.45,.	0/0:99:99,0:.,137.24,.	0/0:86:86,0:.,119.22,.	0/0:94:94,0:.,130.31,.	0/0:180:180,0:.,249.53,.	0/0:61:61,0:.,84.56,.	0/0:138:138,0:.,191.31,.	0/0:20:20,0:.,27.73,.	0/0:63:63,0:.,87.34,.	0/0:45:45,0:.,62.38,.	0/0:135:135,0:.,187.15,.	./.:0:.,.:.,.,.	0/0:189:189,0:.,262.01,.	0/0:48:48,0:.,66.54,.	./.:0:.,.:.,.,.	./.:0:.,.:.,.,.	0/0:62:62,0:.,85.95,.	0/0:41:41,0:.,56.84,.	0/0:42:42,0:.,58.22,.	0/0:124:124,0:.,171.9,.	0/0:63:63,0:.,87.34,.	0/0:51:51,0:.,70.7,.	0/0:120:120,0:.,166.36,.	0/0:53:53,0:.,73.47,.	0/0:32:32,0:.,44.36,.	./.:0:.,.:.,.,.	0/0:118:118,0:.,163.58,.	0/0:466:466,0:.,646.01,.	0/0:98:98,0:.,135.86,.	0/0:109:109,0:.,151.11,.	0/0:48:48,0:.,66.54,.	0/0:117:117,0:.,162.2,.	0/0:11:11,0:.,15.25,.	0/0:45:45,0:.,62.38,.	0/0:222:222,0:.,307.76,.	0/0:109:109,0:.,151.11,.	0/0:56:56,0:.,77.63,.	0/0:96:96,0:.,133.08,.	0/0:66:66,0:.,91.5,.	0/0:102:102,0:.,141.4,.	0/0:67:67,0:.,92.88,.	0/0:79:79,0:.,109.52,.	0/0:112:112,0:.,155.26,.	0/0:59:59,0:.,81.79,.	0/0:84:84,0:.,116.45,.	0/0:98:98,0:.,135.86,.	0/0:657:657,0:.,910.8,.	0/0:46:46,0:.,63.77,.	./.:0:.,.:.,.,.	0/0:79:79,0:.,109.52,.	0/0:192:192,0:.,266.17,.	0/0:249:249,0:.,345.19,.	0/0:196:196,0:.,271.71,.	0/0:835:835,0:.,1157.56,.	0/0:209:209,0:.,289.74,.	0/0:147:147,0:.,203.79,.	0/0:87:87,0:.,120.61,.	0/0:170:170,0:.,235.67,.	0/0:213:213,0:.,295.28,.	0/0:151:151,0:.,209.33,.	0/0:199:199,0:.,275.87,.	0/0:217:217,0:.,300.83,.	0/0:40:40,0:.,55.45,.	0/0:271:271,0:.,375.69,.	0/0:113:113,0:.,156.65,.	./.:0:.,.:.,.,.	0/0:41:41,0:.,56.84,.	0/0:146:146,0:.,202.4,.	0/0:54:54,0:.,74.86,.	0/0:107:107,0:.,148.33,.	0/0:162:162,0:.,224.58,.	0/0:163:163,0:.,225.97,.	0/0:56:56,0:.,77.63,.	0/0:57:57,0:.,79.02,.	0/0:174:174,0:.,241.22,.	0/0:201:201,0:.,278.65,.	0/0:33:33,0:.,45.75,.	0/0:20:20,0:.,27.73,.	0/0:65:65,0:.,90.11,.	0/0:131:131,0:.,181.6,.	0/0:223:223,0:.,309.14,.
1	79379	913	T	C	.	PASS	.	GT:DP:AD:GL	0/0:30:30,0:.,41.59,.	0/0:89:89,0:.,123.38,.	./.:0:.,.:.,.,.	./.:0:.,.:.,.,.	0/0:172:172,0:.,238.44,.	0/0:240:240,0:.,332.71,.	0/0:90:90,0:.,124.77,.	0/0:23:23,0:.,31.88,.	1/0:142:74,68:.,196.85,.	0/0:228:228,0:.,316.08,.	1/1:83:0,83:.,115.06,.	0/0:262:262,0:.,363.21,.	./.:0:.,.:.,.,.	0/0:18:18,0:.,24.95,.	0/0:91:91,0:.,126.15,.	0/0:61:61,0:.,84.56,.	0/0:43:43,0:.,59.61,.	0/0:270:270,0:.,374.3,.	0/0:91:91,0:.,126.15,.	0/0:145:145,0:.,201.01,.	0/0:182:182,0:.,252.31,.	1/0:179:75,104:.,248.15,.	0/0:98:98,0:.,135.86,.	0/0:221:221,0:.,306.37,.	0/0:229:229,0:.,317.46,.	0/0:66:66,0:.,91.5,.	1/1:42:0,42:.,58.22,.	./.:0:.,.:.,.,.	./.:0:.,.:.,.,.	0/0:248:248,0:.,343.8,.	1/0:394:217,177:.,546.2,.	1/1:13:0,13:.,18.02,.	0/0:114:114,0:.,158.04,.	./.:0:.,.:.,.,.	0/0:111:111,0:.,153.88,.	./.:0:.,.:.,.,.	./.:0:.,.:.,.,.	1/0:92:44,48:.,127.54,.	0/0:89:89,0:.,123.38,.	1/1:94:0,94:.,130.31,.	1/1:146:0,146:.,202.4,.	1/1:54:0,54:.,74.86,.	0/0:65:65,0:.,90.11,.	0/0:38:38,0:.,52.68,.	0/0:69:69,0:.,95.65,.	0/0:43:43,0:.,59.61,.	1/0:17:12,5:.,23.57,.	./.:0:.,.:.,.,.	./.:0:.,.:.,.,.	0/0:117:117,0:.,162.2,.	0/0:28:28,0:.,38.82,.	1/1:98:0,98:.,135.86,.	./.:0:.,.:.,.,.	./.:0:.,.:.,.,.	./.:0:.,.:.,.,.	1/1:57:0,57:.,79.02,.	1/1:150:0,150:.,207.94,.	1/1:217:0,217:.,300.83,.	./.:0:.,.:.,.,.	1/0:76:41,35:.,105.36,.	1/1:26:0,26:.,36.04,.	1/1:274:0,274:.,379.84,.	0/0:34:34,0:.,47.13,.	0/0:178:178,0:.,246.76,.	0/0:177:177,0:.,245.37,.	0/0:109:109,0:.,151.11,.	0/0:92:92,0:.,127.54,.	0/0:28:28,0:.,38.82,.	1/1:18:0,18:.,24.95,.	0/0:36:36,0:.,49.91,.	0/0:106:106,0:.,146.95,.	1/0:33:21,12:.,47.13,.	0/0:126:126,0:.,174.67,.	0/0:155:155,0:.,214.88,.	1/0:231:183,48:.,320.23,.	0/0:146:146,0:.,202.4,.	./.:0:.,.:.,.,.	0/0:53:53,0:.,73.47,.	0/0:174:174,0:.,241.22,.	0/0:340:340,0:.,471.34,.	1/1:156:0,156:.,216.26,.	0/0:30:30,0:.,41.59,.	1/1:34:0,34:.,47.13,.	0/0:213:213,0:.,295.28,.	0/0:82:82,0:.,113.68,.	0/0:191:191,0:.,264.78,.	1/1:106:0,106:.,146.95,.	1/0:119:81,38:.,166.36,.	./.:0:.,.:.,.,.	0/0:109:109,0:.,151.11,.	0/0:126:126,0:.,174.67,.	1/1:80:0,80:.,110.9,.	./.:0:.,.:.,.,.	1/0:27:21,6:.,37.43,.	1/0:122:54,68:.,169.13,.	0/0:21:21,0:.,29.11,.	./.:0:.,.:.,.,.	1/1:52:0,52:.,72.09,.	1/1:588:0,588:.,815.14,.	1/1:158:0,158:.,219.03,.	0/0:49:49,0:.,67.93,.	0/0:145:145,0:.,201.01,.	0/0:168:168,0:.,232.9,.	0/0:262:262,0:.,363.21,.	1/0:132:61,71:.,182.99,.	0/0:362:362,0:.,501.84,.	0/0:68:68,0:.,94.27,.	0/0:85:85,0:.,117.84,.	1/0:141:92,49:.,195.47,.	1/1:27:0,27:.,37.43,.	0/0:38:38,0:.,52.68,.	1/0:103:51,52:.,144.17,.	1/0:148:94,54:.,205.17,.	0/0:156:156,0:.,216.26,.	0/0:62:62,0:.,85.95,.	0/0:278:278,0:.,385.39,.	0/0:29:29,0:.,40.2,.	1/0:51:28,23:.,70.7,.	1/0:32:10,22:.,45.75,.	0/0:65:65,0:.,90.11,.	1/0:77:23,54:.,106.74,.	0/0:208:208,0:.,288.35,.	0/0:53:53,0:.,73.47,.	0/0:33:33,0:.,45.75,.	0/0:77:77,0:.,106.74,.	0/0:137:137,0:.,189.92,.	0/0:61:61,0:.,84.56,.	0/0:140:140,0:.,194.08,.	0/0:81:81,0:.,112.29,.	0/0:165:165,0:.,228.74,.	0/0:37:37,0:.,51.29,.	0/0:284:284,0:.,393.71,.	0/0:10:10,0:.,13.86,.
1	80194	922	A	G	.	PASS	.	GT:DP:AD:GL	0/0:148:148,0:.,205.17,.	0/0:57:57,0:.,79.02,.	./.:0:.,.:.,.,.	0/0:50:50,0:.,69.31,.	0/0:84:84,0:.,116.45,.	0/0:129:129,0:.,178.83,.	0/0:134:134,0:.,185.76,.	0/0:65:65,0:.,90.11,.	0/0:152:152,0:.,210.72,.	0/0:313:313,0:.,433.91,.	0/0:238:238,0:.,329.94,.	0/0:246:246,0:.,341.03,.	./.:0:.,.:.,.,.	0/0:48:48,0:.,66.54,.	0/0:64:64,0:.,88.72,.	0/0:27:27,0:.,37.43,.	0/0:93:93,0:.,128.93,.	0/0:135:135,0:.,187.15,.	0/0:146:146,0:.,202.4,.	0/0:212:212,0:.,293.89,.	0/0:244:244,0:.,338.26,.	0/0:169:169,0:.,234.28,.	0/0:42:42,0:.,58.22,.	0/0:529:529,0:.,733.35,.	0/0:240:240,0:.,332.71,.	0/0:80:80,0:.,110.9,.	0/0:149:149,0:.,206.56,.	0/0:146:146,0:.,202.4,.	0/0:30:30,0:.,41.59,.	0/0:443:443,0:.,614.13,.	0/0:861:861,0:.,1193.6,.	0/0:51:51,0:.,70.7,.	0/0:397:397,0:.,550.36,.	./.:0:.,.:.,.,.	0/0:56:56,0:.,77.63,.	./.:0:.,.:.,.,.	0/0:56:56,0:.,77.63,.	0/0:91:91,0:.,126.15,.	0/0:61:61,0:.,84.56,.	0/0:118:118,0:.,163.58,.	0/0:103:103,0:.,142.79,.	0/0:72:72,0:.,99.81,.	0/0:40:40,0:.,55.45,.	0/0:86:86,0:.,119.22,.	0/0:91:91,0:.,126.15,.	0/0:155:155,0:.,214.88,.	0/0:24:24,0:.,33.27,.	0/0:19:19,0:.,26.34,.	0/0:22:22,0:.,30.5,.	0/0:210:210,0:.,291.12,.	0/0:63:63,0:.,87.34,.	0/0:59:59,0:.,81.79,.	0/0:117:117,0:.,162.2,.	0/0:73:73,0:.,101.2,.	0/0:30:30,0:.,41.59,.	0/0:38:38,0:.,52.68,.	0/0:57:57,0:.,79.02,.	0/0:16:16,0:.,22.18,.	0/0:69:69,0:.,95.65,.	0/0:55:55,0:.,76.25,.	0/0:38:38,0:.,52.68,.	0/0:63:63,0:.,87.34,.	1/1:91:0,91:.,126.15,.	1/1:109:0,109:.,151.11,.	1/1:181:0,181:.,250.92,.	1/1:253:0,253:.,350.73,.	./.:0:.,.:.,.,.	1/1:119:0,119:.,164.97,.	0/1:120:43,77:.,166.36,.	0/1:127:67,60:.,176.06,.	0/1:72:32,40:.,99.81,.	0/0:39:39,0:.,54.07,.	0/1:254:62,192:.,353.51,.	1/1:453:0,453:.,627.99,.	0/0:122:122,0:.,169.13,.	0/1:131:33,98:.,181.6,.	0/1:41:16,25:.,56.84,.	1/1:115:0,115:.,159.42,.	./.:0:.,.:.,.,.	0/1:320:155,165:.,443.61,.	0/0:139:139,0:.,192.69,.	./.:0:.,.:.,.,.	0/0:78:78,0:.,108.13,.	0/0:319:319,0:.,442.23,.	0/1:76:35,41:.,105.36,.	0/0:112:112,0:.,155.26,.	0/0:299:299,0:.,414.5,.	0/0:127:127,0:.,176.06,.	0/0:61:61,0:.,84.56,.	0/0:36:36,0:.,49.91,.	0/0:154:154,0:.,213.49,.	0/0:200:200,0:.,277.26,.	0/0:175:175,0:.,242.6,.	0/0:45:45,0:.,62.38,.	0/0:157:157,0:.,217.65,.	0/0:98:98,0:.,135.86,.	0/0:186:186,0:.,257.85,.	0/1:111:36,75:.,153.88,.	0/0:421:421,0:.,583.63,.	0/0:109:109,0:.,151.11,.	0/0:73:73,0:.,101.2,.	0/0:154:154,0:.,213.49,.	0/0:88:88,0:.,121.99,.	0/0:364:364,0:.,504.61,.	1/1:63:0,63:.,87.34,.	0/0:569:569,0:.,788.8,.	0/0:246:246,0:.,341.03,.	0/0:145:145,0:.,201.01,.	0/0:170:170,0:.,235.67,.	0/1:20:9,11:.,27.73,.	0/0:163:163,0:.,225.97,.	0/0:55:55,0:.,76.25,.	0/0:193:193,0:.,267.55,.	0/0:164:164,0:.,227.35,.	0/0:89:89,0:.,123.38,.	0/0:400:400,0:.,554.52,.	0/0:30:30,0:.,41.59,.	0/0:17:17,0:.,23.57,.	0/1:65:29,36:.,90.11,.	0/0:124:124,0:.,171.9,.	0/0:221:221,0:.,306.37,.	0/0:186:186,0:.,257.85,.	0/0:138:138,0:.,191.31,.	0/1:204:148,56:.,282.8,.	0/0:152:152,0:.,210.72,.	0/0:97:97,0:.,134.47,.	0/0:95:95,0:.,131.7,.	0/0:52:52,0:.,72.09,.	0/0:123:123,0:.,170.51,.	0/0:53:53,0:.,73.47,.	0/0:89:89,0:.,123.38,.	0/0:288:288,0:.,399.25,.	0/0:41:41,0:.,56.84,.
1	80547	926	C	T	.	PASS	.	GT:DP:AD:GL	0/0:61:61,0:.,84.56,.	0/0:57:57,0:.,79.02,.	./.:0:.,.:.,.,.	0/0:44:44,0:.,61,.	0/0:115:115,0:.,159.42,.	0/0:194:194,0:.,268.94,.	0/0:143:143,0:.,198.24,.	0/0:52:52,0:.,72.09,.	0/0:137:137,0:.,189.92,.	0/0:87:87,0:.,120.61,.	0/0:106:106,0:.,146.95,.	0/0:80:80,0:.,110.9,.	./.:0:.,.:.,.,.	0/0:131:131,0:.,181.6,.	0/0:69:69,0:.,95.65,.	0/0:18:18,0:.,24.95,.	0/0:86:86,0:.,119.22,.	0/0:124:124,0:.,171.9,.	0/0:60:60,0:.,83.18,.	0/0:97:97,0:.,134.47,.	0/0:216:216,0:.,299.44,.	0/0:116:116,0:.,160.81,.	0/0:29:29,0:.,40.2,.	0/0:314:314,0:.,435.3,.	0/0:101:101,0:.,140.02,.	0/0:114:114,0:.,159.42,.	./.:0:.,.:.,.,.	0/0:88:88,0:.,123.38,.	./.:0:.,.:.,.,.	0/0:201:201,0:.,280.03,.	0/0:880:880,0:.,1219.94,.	0/0:53:53,0:.,73.47,.	0/0:132:132,0:.,182.99,.	0/0:13:13,0:.,18.02,.	0/0:65:65,0:.,90.11,.	./.:0:.,.:.,.,.	0/0:28:28,0:.,38.82,.	0/0:68:68,0:.,94.27,.	0/0:122:122,0:.,169.13,.	0/0:99:99,0:.,137.24,.	0/0:38:38,0:.,52.68,.	0/0:27:27,0:.,37.43,.	0/0:90:90,0:.,124.77,.	0/0:33:33,0:.,45.75,.	0/0:36:36,0:.,49.91,.	0/0:126:126,0:.,174.67,.	0/0:26:26,0:.,36.04,.	./.:0:.,.:.,.,.	0/0:28:28,0:.,38.82,.	0/0:157:157,0:.,217.65,.	0/0:158:158,0:.,219.03,.	0/0:200:200,0:.,277.26,.	0/0:180:180,0:.,249.53,.	0/0:122:122,0:.,169.13,.	./.:0:.,.:.,.,.	0/0:49:49,0:.,67.93,.	0/0:58:58,0:.,80.41,.	0/0:123:123,0:.,170.51,.	0/0:59:59,0:.,81.79,.	0/0:50:50,0:.,69.31,.	0/0:57:57,0:.,79.02,.	0/0:51:51,0:.,70.7,.	0/0:111:111,0:.,153.88,.	0/0:124:124,0:.,171.9,.	0/0:176:176,0:.,245.37,.	0/0:147:147,0:.,203.79,.	0/0:27:27,0:.,37.43,.	0/0:55:55,0:.,76.25,.	0/0:33:33,0:.,45.75,.	./.:0:.,.:.,.,.	0/0:39:39,0:.,54.07,.	0/0:83:83,0:.,115.06,.	0/0:215:215,0:.,298.05,.	0/0:231:231,0:.,320.23,.	0/0:91:91,0:.,126.15,.	0/0:54:54,0:.,74.86,.	./.:0:.,.:.,.,.	0/0:51:51,0:.,70.7,.	./.:0:.,.:.,.,.	0/0:330:330,0:.,457.48,.	0/0:122:122,0:.,169.13,.	0/0:197:197,0:.,273.1,.	0/0:42:42,0:.,58.22,.	0/0:129:129,0:.,178.83,.	0/0:42:42,0:.,58.22,.	0/0:208:208,0:.,288.35,.	0/0:292:292,0:.,404.8,.	0/0:71:71,0:.,98.43,.	0/0:36:36,0:.,49.91,.	0/0:62:62,0:.,85.95,.	0/0:44:44,0:.,61,.	0/0:155:155,0:.,214.88,.	0/0:126:126,0:.,174.67,.	./.:0:.,.:.,.,.	0/0:223:223,0:.,309.14,.	0/0:140:140,0:.,194.08,.	0/0:63:63,0:.,87.34,.	0/0:30:30,0:.,41.59,.	0/0:428:428,0:.,593.33,.	0/0:66:66,0:.,91.5,.	0/0:91:91,0:.,126.15,.	0/0:115:115,0:.,159.42,.	0/0:147:147,0:.,203.79,.	0/0:155:155,0:.,214.88,.	0/0:57:57,0:.,79.02,.	0/0:461:461,0:.,639.08,.	0/0:270:270,0:.,374.3,.	0/0:59:59,0:.,81.79,.	1/1:151:0,151:.,209.33,.	0/0:36:36,0:.,49.91,.	0/0:285:285,0:.,395.09,.	0/0:82:82,0:.,113.68,.	0/0:149:149,0:.,206.56,.	0/0:178:178,0:.,246.76,.	0/0:43:43,0:.,59.61,.	0/0:294:294,0:.,407.57,.	0/0:47:47,0:.,65.16,.	./.:0:.,.:.,.,.	0/0:30:30,0:.,41.59,.	0/0:275:275,0:.,381.23,.	0/0:84:84,0:.,116.45,.	0/0:168:168,0:.,232.9,.	0/0:81:81,0:.,112.29,.	0/0:73:73,0:.,101.2,.	./.:0:.,.:.,.,.	0/0:39:39,0:.,54.07,.	0/0:108:108,0:.,149.72,.	0/0:21:21,0:.,29.11,.	0/0:137:137,0:.,189.92,.	0/0:63:63,0:.,87.34,.	0/0:18:18,0:.,24.95,.	0/0:392:392,0:.,543.43,.	0/0:117:117,0:.,162.2,.
1	80895	930	C	A	.	PASS	.	GT:DP:AD:GL	0/0:20:20,0:.,27.73,.	0/0:38:38,0:.,52.68,.	0/0:61:61,0:.,84.56,.	1/1:27:0,27:.,37.43,.	0/0:54:54,0:.,74.86,.	0/0:84:84,0:.,116.45,.	0/0:85:85,0:.,117.84,.	0/0:28:28,0:.,38.82,.	0/0:55:55,0:.,76.25,.	0/0:89:89,0:.,123.38,.	0/0:234:234,0:.,324.39,.	0/0:30:30,0:.,41.59,.	0/0:60:60,0:.,83.18,.	0/0:79:79,0:.,109.52,.	0/0:73:73,0:.,101.2,.	0/0:39:39,0:.,54.07,.	0/0:114:114,0:.,158.04,.	0/0:43:43,0:.,59.61,.	0/0:52:52,0:.,72.09,.	0/0:50:50,0:.,69.31,.	0/0:141:141,0:.,195.47,.	0/0:118:118,0:.,163.58,.	./.:0:.,.:.,.,.	0/0:345:345,0:.,478.27,.	0/0:52:52,0:.,72.09,.	0/0:161:161,0:.,223.19,.	0/0:93:93,0:.,128.93,.	0/0:66:66,0:.,91.5,.	0/0:38:38,0:.,52.68,.	0/0:189:189,0:.,262.01,.	0/0:659:659,0:.,913.57,.	1/1:62:0,62:.,85.95,.	0/0:126:126,0:.,174.67,.	0/0:13:13,0:.,18.02,.	0/0:41:41,0:.,56.84,.	./.:0:.,.:.,.,.	0/0:49:49,0:.,67.93,.	0/0:50:50,0:.,69.31,.	0/0:16:16,0:.,22.18,.	0/0:15:15,0:.,20.79,.	0/0:60:60,0:.,83.18,.	0/0:55:55,0:.,76.25,.	0/0:23:23,0:.,31.88,.	0/0:61:61,0:.,84.56,.	0/0:35:35,0:.,48.52,.	0/0:166:166,0:.,230.12,.	./.:0:.,.:.,.,.	0/0:58:58,0:.,80.41,.	./.:0:.,.:.,.,.	0/0:54:54,0:.,74.86,.	0/0:50:50,0:.,69.31,.	0/0:59:59,0:.,81.79,.	0/0:64:64,0:.,88.72,.	1/1:152:0,152:.,210.72,.	./.:0:.,.:.,.,.	1/1:36:0,36:.,49.91,.	0/0:37:37,0:.,51.29,.	0/0:273:273,0:.,378.46,.	1/1:33:0,33:.,45.75,.	./.:19:.,.:.,.,.	1/0:107:46,61:.,148.33,.	1/0:114:77,37:.,158.04,.	0/0:10:10,0:.,13.86,.	0/0:92:92,0:.,127.54,.	0/0:215:215,0:.,298.05,.	0/0:87:87,0:.,120.61,.	0/0:15:15,0:.,20.79,.	0/0:53:53,0:.,73.47,.	0/0:74:74,0:.,102.59,.	0/0:42:42,0:.,58.22,.	0/0:36:36,0:.,49.91,.	./.:0:.,.:.,.,.	0/0:41:41,0:.,56.84,.	0/0:131:131,0:.,181.6,.	0/0:45:45,0:.,62.38,.	0/0:59:59,0:.,81.79,.	0/0:16:16,0:.,22.18,.	0/0:43:43,0:.,59.61,.	0/0:179:179,0:.,248.15,.	0/0:261:261,0:.,361.82,.	./.:0:.,.:.,.,.	./.:0:.,.:.,.,.	0/0:65:65,0:.,90.11,.	0/0:102:102,0:.,141.4,.	0/0:32:32,0:.,44.36,.	0/0:96:96,0:.,133.08,.	1/1:216:0,216:.,299.44,.	1/1:106:0,106:.,146.95,.	1/1:31:0,31:.,42.98,.	0/0:96:96,0:.,133.08,.	0/0:67:67,0:.,92.88,.	1/1:181:0,181:.,250.92,.	1/1:36:0,36:.,49.91,.	0/0:81:81,0:.,112.29,.	1/1:93:0,93:.,128.93,.	0/0:103:103,0:.,142.79,.	0/0:72:72,0:.,99.81,.	1/0:131:79,52:.,181.6,.	1/1:312:0,312:.,432.52,.	./.:0:.,.:.,.,.	./.:0:.,.:.,.,.	0/0:52:52,0:.,72.09,.	0/0:277:277,0:.,384,.	0/0:134:134,0:.,185.76,.	0/0:150:150,0:.,207.94,.	0/0:571:571,0:.,791.57,.	0/0:177:177,0:.,245.37,.	0/0:97:97,0:.,134.47,.	0/0:129:129,0:.,178.83,.	0/0:72:72,0:.,99.81,.	0/0:180:180,0:.,249.53,.	0/0:46:46,0:.,63.77,.	0/0:121:121,0:.,167.74,.	0/0:142:142,0:.,196.85,.	./.:0:.,.:.,.,.	0/0:254:254,0:.,352.12,.	0/0:30:30,0:.,41.59,.	0/0:18:18,0:.,24.95,.	0/0:16:16,0:.,22.18,.	0/0:67:67,0:.,92.88,.	0/0:120:120,0:.,166.36,.	0/0:195:195,0:.,270.33,.	0/0:120:120,0:.,166.36,.	0/0:127:127,0:.,176.06,.	0/0:34:34,0:.,47.13,.	0/0:53:53,0:.,73.47,.	0/0:126:126,0:.,174.67,.	0/0:78:78,0:.,108.13,.	0/0:54:54,0:.,74.86,.	0/0:73:73,0:.,101.2,.	0/0:26:26,0:.,36.04,.	0/0:12:12,0:.,16.64,.	0/0:53:53,0:.,73.47,.
1	80965	931	T	C	.	PASS	.	GT:DP:AD:GL	0/0:45:45,0:.,62.38,.	0/0:46:46,0:.,63.77,.	0/0:29:29,0:.,40.2,.	0/0:52:52,0:.,72.09,.	0/0:119:119,0:.,164.97,.	0/0:288:288,0:.,399.25,.	0/0:159:159,0:.,220.42,.	0/0:42:42,0:.,58.22,.	0/0:153:153,0:.,212.1,.	0/0:254:254,0:.,352.12,.	0/0:198:198,0:.,274.49,.	./.:0:.,.:.,.,.	0/0:110:110,0:.,152.49,.	./.:0:.,.:.,.,.	0/0:112:112,0:.,155.26,.	0/0:143:143,0:.,198.24,.	0/0:114:114,0:.,158.04,.	./.:0:.,.:.,.,.	0/0:83:83,0:.,115.06,.	0/0:199:199,0:.,275.87,.	0/0:63:63,0:.,87.34,.	0/0:184:184,0:.,255.08,.	0/0:113:113,0:.,156.65,.	0/0:226:226,0:.,313.3,.	0/0:208:208,0:.,288.35,.	0/0:77:77,0:.,106.74,.	0/0:138:138,0:.,191.31,.	0/0:60:60,0:.,83.18,.	0/0:27:27,0:.,37.43,.	0/0:79:79,0:.,109.52,.	0/0:850:850,0:.,1178.35,.	0/0:36:36,0:.,49.91,.	0/0:235:235,0:.,325.78,.	0/0:22:22,0:.,30.5,.	0/0:126:126,0:.,174.67,.	./.:0:.,.:.,.,.	./.:0:.,.:.,.,.	0/0:157:157,0:.,217.65,.	0/0:34:34,0:.,47.13,.	0/0:278:278,0:.,385.39,.	0/0:76:76,0:.,105.36,.	1/0:160:116,44:.,221.81,.	0/0:92:92,0:.,127.54,.	0/0:31:31,0:.,42.98,.	0/0:26:26,0:.,36.04,.	0/0:144:144,0:.,199.63,.	1/1:32:0,32:.,44.36,.	./.:0:.,.:.,.,.	0/0:15:15,0:.,20.79,.	0/0:134:134,0:.,185.76,.	0/0:178:178,0:.,246.76,.	0/0:163:163,0:.,225.97,.	1/1:178:0,178:.,246.76,.	1/0:100:28,72:.,138.63,.	./.:127:.,.:.,.,.	1/0:116:48,68:.,160.81,.	0/0:19:19,0:.,26.34,.	1/0:137:100,37:.,189.92,.	0/0:63:63,0:.,87.34,.	0/0:86:86,0:.,119.22,.	0/0:197:197,0:.,273.1,.	1/0:146:57,89:.,202.4,.	0/0:54:54,0:.,74.86,.	./.:0:.,.:.,.,.	0/0:91:91,0:.,126.15,.	0/0:200:200,0:.,277.26,.	0/0:30:30,0:.,41.59,.	0/0:76:76,0:.,105.36,.	0/0:57:57,0:.,79.02,.	0/0:121:121,0:.,167.74,.	0/0:109:109,0:.,151.11,.	0/0:84:84,0:.,116.45,.	0/0:384:384,0:.,532.34,.	0/0:252:252,0:.,349.35,.	0/0:159:159,0:.,220.42,.	0/0:120:120,0:.,166.36,.	0/0:53:53,0:.,73.47,.	0/0:169:169,0:.,234.28,.	0/0:146:146,0:.,202.4,.	0/0:268:268,0:.,371.53,.	0/0:127:127,0:.,176.06,.	0/0:123:123,0:.,170.51,.	0/0:106:106,0:.,146.95,.	0/0:202:202,0:.,280.03,.	0/0:27:27,0:.,37.43,.	0/0:236:236,0:.,327.17,.	0/0:184:184,0:.,255.08,.	0/0:177:177,0:.,245.37,.	0/0:90:90,0:.,124.77,.	0/0:131:131,0:.,181.6,.	0/0:123:123,0:.,170.51,.	0/0:134:134,0:.,185.76,.	0/0:257:257,0:.,356.28,.	0/0:81:81,0:.,112.29,.	0/0:59:59,0:.,81.79,.	./.:0:.,.:.,.,.	0/0:36:36,0:.,49.91,.	0/0:78:78,0:.,108.13,.	0/0:583:583,0:.,808.21,.	0/0:139:139,0:.,192.69,.	./.:0:.,.:.,.,.	0/0:158:158,0:.,219.03,.	0/0:239:239,0:.,331.32,.	0/0:173:173,0:.,239.83,.	0/0:200:200,0:.,277.26,.	0/0:369:369,0:.,511.54,.	0/0:228:228,0:.,316.08,.	0/0:54:54,0:.,74.86,.	0/0:108:108,0:.,149.72,.	0/0:70:70,0:.,97.04,.	0/0:97:97,0:.,134.47,.	0/0:150:150,0:.,207.94,.	0/0:288:288,0:.,399.25,.	0/0:200:200,0:.,277.26,.	0/0:181:181,0:.,250.92,.	0/0:517:517,0:.,716.71,.	0/0:84:84,0:.,116.45,.	0/0:40:40,0:.,55.45,.	0/0:145:145,0:.,201.01,.	0/0:113:113,0:.,156.65,.	0/0:178:178,0:.,246.76,.	0/0:152:152,0:.,210.72,.	0/0:35:35,0:.,48.52,.	0/0:260:260,0:.,360.44,.	0/0:31:31,0:.,42.98,.	0/0:190:190,0:.,263.4,.	0/0:142:142,0:.,196.85,.	0/0:93:93,0:.,128.93,.	0/0:94:94,0:.,130.31,.	0/0:92:92,0:.,127.54,.	0/0:33:33,0:.,45.75,.	0/0:189:189,0:.,262.01,.	0/0:127:127,0:.,176.06,.
1	81808	941	C	T	.	PASS	.	GT:DP:AD:GL	0/0:21:21,0:.,29.11,.	0/0:164:164,0:.,227.35,.	./.:0:.,.:.,.,.	0/0:120:120,0:.,166.36,.	0/0:43:43,0:.,59.61,.	0/0:83:83,0:.,115.06,.	0/0:74:74,0:.,102.59,.	0/0:33:33,0:.,45.75,.	./.:0:.,.:.,.,.	0/0:165:165,0:.,228.74,.	0/0:79:79,0:.,109.52,.	0/0:141:141,0:.,195.47,.	./.:0:.,.:.,.,.	./.:0:.,.:.,.,.	0/0:197:197,0:.,273.1,.	./.:0:.,.:.,.,.	./.:0:.,.:.,.,.	0/0:228:228,0:.,320.23,.	0/0:37:37,0:.,51.29,.	0/0:129:129,0:.,178.83,.	./.:0:.,.:.,.,.	0/0:81:81,0:.,112.29,.	0/0:168:168,0:.,232.9,.	0/1:330:152,178:.,460.25,.	0/0:127:127,0:.,176.06,.	0/0:122:122,0:.,170.51,.	./.:0:.,.:.,.,.	1/1:58:0,58:.,80.41,.	0/0:76:76,0:.,105.36,.	0/0:483:483,0:.,669.58,.	0/0:382:382,0:.,529.56,.	0/0:34:34,0:.,47.13,.	0/0:129:129,0:.,178.83,.	0/0:21:21,0:.,29.11,.	0/0:21:21,0:.,29.11,.	./.:0:.,.:.,.,.	0/0:35:35,0:.,48.52,.	./.:0:.,.:.,.,.	0/0:15:15,0:.,20.79,.	0/0:39:39,0:.,54.07,.	0/0:26:26,0:.,36.04,.	./.:0:.,.:.,.,.	0/0:38:38,0:.,52.68,.	0/0:76:76,0:.,105.36,.	0/0:60:60,0:.,83.18,.	0/0:39:39,0:.,54.07,.	0/0:52:52,0:.,72.09,.	0/0:26:26,0:.,36.04,.	./.:0:.,.:.,.,.	0/0:76:76,0:.,105.36,.	0/0:272:272,0:.,377.07,.	./.:0:.,.:.,.,.	0/0:315:315,0:.,436.68,.	0/0:34:34,0:.,47.13,.	0/0:72:72,0:.,99.81,.	0/0:68:68,0:.,94.27,.	0/0:14:14,0:.,19.41,.	0/0:193:193,0:.,267.55,.	0/0:100:100,0:.,138.63,.	0/0:149:149,0:.,206.56,.	0/0:200:200,0:.,277.26,.	./.:0:.,.:.,.,.	0/0:96:96,0:.,134.47,.	0/1:122:87,35:.,169.13,.	0/0:244:244,0:.,338.26,.	0/0:158:158,0:.,219.03,.	1/1:58:0,58:.,80.41,.	./.:0:.,.:.,.,.	0/0:78:78,0:.,108.13,.	0/0:28:28,0:.,38.82,.	0/0:192:192,0:.,266.17,.	0/0:28:28,0:.,38.82,.	0/0:346:346,0:.,479.66,.	0/0:221:221,0:.,306.37,.	0/0:107:107,0:.,148.33,.	./.:0:.,.:.,.,.	./.:0:.,.:.,.,.	0/0:28:28,0:.,38.82,.	0/0:160:160,0:.,223.19,.	0/0:137:137,0:.,189.92,.	0/0:48:48,0:.,66.54,.	./.:0:.,.:.,.,.	0/0:127:127,0:.,176.06,.	./.:0:.,.:.,.,.	0/0:49:49,0:.,67.93,.	0/0:300:300,0:.,415.89,.	0/0:353:353,0:.,489.36,.	0/0:219:219,0:.,303.6,.	0/0:35:35,0:.,48.52,.	./.:0:.,.:.,.,.	0/0:253:253,0:.,350.73,.	0/0:76:76,0:.,105.36,.	0/0:170:170,0:.,235.67,.	0/0:97:97,0:.,134.47,.	0/0:217:217,0:.,300.83,.	0/0:116:116,0:.,160.81,.	0/0:166:166,0:.,230.12,.	0/0:79:79,0:.,109.52,.	0/0:477:477,0:.,661.26,.	0/0:261:261,0:.,361.82,.	0/0:38:38,0:.,52.68,.	0/0:55:55,0:.,76.25,.	0/0:245:245,0:.,339.64,.	0/0:238:238,0:.,332.71,.	0/0:83:83,0:.,115.06,.	0/0:731:731,0:.,1013.38,.	0/0:125:125,0:.,173.29,.	0/0:276:276,0:.,382.62,.	0/0:367:367,0:.,508.77,.	0/0:105:105,0:.,145.56,.	./.:0:.,.:.,.,.	0/0:106:106,0:.,146.95,.	0/0:218:218,0:.,302.21,.	0/0:49:49,0:.,67.93,.	0/0:42:42,0:.,58.22,.	0/0:580:580,0:.,804.05,.	0/0:78:78,0:.,108.13,.	0/0:47:47,0:.,65.16,.	0/0:38:38,0:.,52.68,.	0/0:91:91,0:.,126.15,.	0/0:203:203,0:.,281.42,.	0/0:155:155,0:.,214.88,.	0/0:68:68,0:.,94.27,.	0/0:80:80,0:.,110.9,.	0/0:123:123,0:.,170.51,.	0/0:48:48,0:.,66.54,.	0/0:183:183,0:.,253.69,.	0/0:94:94,0:.,130.31,.	./.:0:.,.:.,.,.	0/0:43:43,0:.,59.61,.	0/0:92:92,0:.,127.54,.	0/0:137:137,0:.,189.92,.	0/0:86:86,0:.,119.22,.
1	82274	946	A	T	.	PASS	.	GT:DP:AD:GL	0/0:19:19,0:.,26.34,.	0/0:30:30,0:.,41.59,.	./.:0:.,.:.,.,.	0/0:17:17,0:.,23.57,.	0/0:78:78,0:.,108.13,.	0/0:100:100,0:.,138.63,.	0/0:76:76,0:.,105.36,.	0/0:13:13,0:.,18.02,.	0/0:57:57,0:.,79.02,.	0/0:98:98,0:.,135.86,.	0/0:117:117,0:.,162.2,.	0/0:84:84,0:.,116.45,.	0/0:57:57,0:.,79.02,.	0/0:48:48,0:.,66.54,.	1/1:25:0,25:.,34.66,.	0/0:36:36,0:.,49.91,.	0/0:54:54,0:.,74.86,.	0/1:131:94,37:.,181.6,.	0/0:27:27,0:.,37.43,.	0/0:64:64,0:.,88.72,.	0/0:83:83,0:.,115.06,.	0/0:64:64,0:.,88.72,.	0/0:72:72,0:.,99.81,.	0/0:233:233,0:.,323.01,.	0/0:126:126,0:.,174.67,.	0/0:30:30,0:.,41.59,.	0/0:148:148,0:.,205.17,.	0/0:15:15,0:.,20.79,.	./.:0:.,.:.,.,.	0/0:175:175,0:.,242.6,.	0/0:634:634,0:.,878.91,.	0/0:13:13,0:.,18.02,.	0/0:155:155,0:.,214.88,.	0/0:34:34,0:.,47.13,.	0/0:17:17,0:.,23.57,.	./.:0:.,.:.,.,.	0/0:10:10,0:.,13.86,.	0/0:67:67,0:.,92.88,.	0/0:102:102,0:.,141.4,.	0/0:58:58,0:.,80.41,.	0/0:46:46,0:.,63.77,.	0/0:16:16,0:.,22.18,.	0/0:18:18,0:.,24.95,.	0/0:27:27,0:.,37.43,.	0/0:16:16,0:.,22.18,.	0/0:10:10,0:.,13.86,.	0/0:15:15,0:.,20.79,.	0/0:29:29,0:.,40.2,.	0/0:17:17,0:.,23.57,.	0/0:71:71,0:.,98.43,.	0/0:81:81,0:.,112.29,.	0/0:77:77,0:.,106.74,.	0/0:196:196,0:.,271.71,.	0/0:74:74,0:.,102.59,.	0/0:15:15,0:.,20.79,.	0/0:139:139,0:.,192.69,.	./.:0:.,.:.,.,.	0/0:68:68,0:.,94.27,.	0/0:90:90,0:.,124.77,.	./.:0:.,.:.,.,.	0/0:30:30,0:.,41.59,.	0/0:22:22,0:.,30.5,.	0/0:25:25,0:.,34.66,.	0/0:43:43,0:.,59.61,.	0/0:80:80,0:.,110.9,.	0/0:68:68,0:.,94.27,.	./.:0:.,.:.,.,.	0/0:23:23,0:.,31.88,.	0/0:18:18,0:.,24.95,.	0/0:73:73,0:.,101.2,.	0/0:66:66,0:.,91.5,.	0/0:202:202,0:.,280.03,.	0/0:157:157,0:.,217.65,.	0/0:118:118,0:.,163.58,.	0/0:51:51,0:.,70.7,.	0/0:53:53,0:.,73.47,.	./.:0:.,.:.,.,.	0/0:18:18,0:.,24.95,.	0/0:45:45,0:.,62.38,.	0/0:275:275,0:.,381.23,.	0/0:18:18,0:.,24.95,.	./.:0:.,.:.,.,.	./.:0:.,.:.,.,.	0/0:99:99,0:.,138.63,.	0/0:21:21,0:.,29.11,.	0/0:241:241,0:.,334.1,.	0/0:133:133,0:.,184.38,.	0/0:48:48,0:.,66.54,.	0/0:19:19,0:.,26.34,.	0/0:64:64,0:.,88.72,.	0/0:92:92,0:.,127.54,.	0/0:60:60,0:.,83.18,.	0/0:57:57,0:.,79.02,.	0/0:30:30,0:.,41.59,.	0/0:92:92,0:.,127.54,.	./.:0:.,.:.,.,.	0/0:31:31,0:.,42.98,.	0/0:16:16,0:.,22.18,.	0/0:189:189,0:.,262.01,.	0/0:94:94,0:.,130.31,.	./.:0:.,.:.,.,.	0/0:47:47,0:.,65.16,.	0/0:117:117,0:.,162.2,.	0/0:151:151,0:.,209.33,.	0/0:114:114,0:.,158.04,.	0/0:311:311,0:.,431.14,.	0/0:186:186,0:.,257.85,.	0/0:44:44,0:.,61,.	0/0:112:112,0:.,155.26,.	0/0:13:13,0:.,18.02,.	0/0:141:141,0:.,195.47,.	./.:0:.,.:.,.,.	0/0:68:68,0:.,94.27,.	0/0:54:54,0:.,74.86,.	0/0:62:62,0:.,85.95,.	0/0:181:181,0:.,250.92,.	0/0:11:11,0:.,15.25,.	0/0:24:24,0:.,33.27,.	0/0:11:11,0:.,15.25,.	0/0:91:91,0:.,126.15,.	0/0:113:113,0:.,156.65,.	0/0:60:60,0:.,83.18,.	0/0:51:51,0:.,70.7,.	0/0:33:33,0:.,45.75,.	0/0:49:49,0:.,67.93,.	0/0:110:110,0:.,152.49,.	0/0:44:44,0:.,61,.	0/0:50:50,0:.,69.31,.	0/0:37:37,0:.,51.29,.	0/0:25:25,0:.,34.66,.	0/0:34:34,0:.,47.13,.	0/0:100:100,0:.,138.63,.	0/0:26:26,0:.,36.04,.
1	83360	959	T	C	.	PASS	.	GT:DP:AD:GL	0/0:73:73,0:.,101.2,.	0/0:26:26,0:.,36.04,.	1/0:63:49,14:.,87.34,.	0/0:25:25,0:.,34.66,.	0/0:100:100,0:.,138.63,.	0/0:116:116,0:.,160.81,.	0/0:23:23,0:.,31.88,.	0/0:17:17,0:.,23.57,.	0/0:119:119,0:.,164.97,.	0/0:155:155,0:.,214.88,.	0/0:59:59,0:.,81.79,.	0/0:134:134,0:.,185.76,.	0/0:66:66,0:.,91.5,.	./.:0:.,.:.,.,.	0/0:68:68,0:.,94.27,.	./.:0:.,.:.,.,.	0/0:208:208,0:.,288.35,.	0/0:62:62,0:.,85.95,.	0/0:38:38,0:.,52.68,.	0/0:118:118,0:.,163.58,.	0/0:71:71,0:.,98.43,.	0/0:186:186,0:.,257.85,.	0/0:37:37,0:.,51.29,.	0/0:216:216,0:.,299.44,.	0/0:116:116,0:.,160.81,.	0/0:24:24,0:.,33.27,.	0/0:81:81,0:.,112.29,.	0/0:21:21,0:.,29.11,.	0/0:11:11,0:.,15.25,.	0/0:85:85,0:.,117.84,.	0/0:308:308,0:.,426.98,.	./.:0:.,.:.,.,.	0/0:220:220,0:.,304.98,.	./.:0:.,.:.,.,.	0/0:20:20,0:.,27.73,.	./.:0:.,.:.,.,.	0/0:47:47,0:.,65.16,.	0/0:55:55,0:.,76.25,.	0/0:35:35,0:.,48.52,.	0/0:62:62,0:.,85.95,.	0/0:84:84,0:.,116.45,.	0/0:35:35,0:.,48.52,.	0/0:55:55,0:.,76.25,.	0/0:67:67,0:.,92.88,.	0/0:87:87,0:.,120.61,.	./.:0:.,.:.,.,.	0/0:10:10,0:.,13.86,.	0/0:22:22,0:.,30.5,.	./.:0:.,.:.,.,.	0/0:33:33,0:.,45.75,.	0/0:65:65,0:.,90.11,.	0/0:61:61,0:.,84.56,.	0/0:43:43,0:.,59.61,.	0/0:81:81,0:.,112.29,.	0/0:20:20,0:.,27.73,.	0/0:110:110,0:.,152.49,.	0/0:129:129,0:.,178.83,.	0/0:33:33,0:.,45.75,.	./.:0:.,.:.,.,.	0/0:22:22,0:.,30.5,.	0/0:60:60,0:.,83.18,.	0/0:33:33,0:.,45.75,.	./.:0:.,.:.,.,.	0/0:74:74,0:.,102.59,.	0/0:150:150,0:.,207.94,.	0/0:99:99,0:.,137.24,.	./.:0:.,.:.,.,.	0/0:34:34,0:.,47.13,.	0/0:54:54,0:.,74.86,.	./.:0:.,.:.,.,.	0/0:31:31,0:.,42.98,.	0/0:40:40,0:.,55.45,.	0/0:188:188,0:.,260.62,.	0/0:84:84,0:.,116.45,.	0/0:140:140,0:.,194.08,.	0/0:62:62,0:.,85.95,.	0/0:12:12,0:.,16.64,.	0/0:121:121,0:.,167.74,.	0/0:29:29,0:.,40.2,.	0/0:282:282,0:.,390.93,.	0/0:116:116,0:.,160.81,.	0/0:52:52,0:.,72.09,.	0/0:53:53,0:.,73.47,.	0/0:83:83,0:.,115.06,.	0/0:43:43,0:.,59.61,.	0/0:223:223,0:.,309.14,.	0/0:169:169,0:.,234.28,.	0/0:92:92,0:.,127.54,.	0/0:18:18,0:.,24.95,.	0/0:61:61,0:.,84.56,.	0/0:128:128,0:.,177.45,.	0/0:40:40,0:.,55.45,.	0/0:67:67,0:.,92.88,.	1/1:35:0,35:.,48.52,.	0/0:84:84,0:.,116.45,.	0/0:32:32,0:.,44.36,.	0/0:47:47,0:.,65.16,.	0/0:47:47,0:.,65.16,.	0/0:450:450,0:.,623.83,.	./.:0:.,.:.,.,.	0/0:108:108,0:.,149.72,.	1/0:111:81,30:.,153.88,.	0/0:35:35,0:.,48.52,.	0/0:152:152,0:.,210.72,.	1/0:138:78,60:.,191.31,.	0/0:401:401,0:.,555.9,.	0/0:146:146,0:.,202.4,.	1/1:145:0,145:.,201.01,.	0/0:89:89,0:.,123.38,.	0/0:84:84,0:.,116.45,.	1/1:134:0,134:.,185.76,.	1/0:53:36,17:.,73.47,.	0/0:72:72,0:.,99.81,.	1/0:127:44,83:.,176.06,.	1/0:76:49,27:.,105.36,.	0/0:257:257,0:.,356.28,.	0/0:42:42,0:.,58.22,.	0/0:43:43,0:.,59.61,.	0/0:41:41,0:.,56.84,.	0/0:182:182,0:.,252.31,.	0/0:143:143,0:.,198.24,.	0/0:19:19,0:.,26.34,.	0/0:46:46,0:.,63.77,.	0/0:117:117,0:.,162.2,.	./.:0:.,.:.,.,.	0/0:81:81,0:.,112.29,.	0/0:77:77,0:.,106.74,.	0/0:79:79,0:.,109.52,.	0/0:123:123,0:.,170.51,.	0/0:57:57,0:.,79.02,.	0/0:48:48,0:.,66.54,.	0/0:163:163,0:.,225.97,.	0/0:118:118,0:.,163.58,.
1	84408	971	C	T	.	PASS	.	GT:DP:AD:GL	0/0:35:35,0:.,48.52,.	0/0:207:207,0:.,286.96,.	./.:0:.,.:.,.,.	./.:0:.,.:.,.,.	0/0:138:138,0:.,191.31,.	0/0:86:86,0:.,119.22,.	0/0:209:209,0:.,289.74,.	0/0:21:21,0:.,29.11,.	1/1:134:0,134:.,185.76,.	0/0:201:201,0:.,278.65,.	./.:0:.,.:.,.,.	0/0:76:76,0:.,105.36,.	0/0:33:33,0:.,45.75,.	0/0:13:13,0:.,18.02,.	0/0:60:60,0:.,83.18,.	./.:0:.,.:.,.,.	0/0:93:93,0:.,128.93,.	0/0:153:153,0:.,212.1,.	0/0:30:30,0:.,41.59,.	0/0:194:194,0:.,268.94,.	0/0:124:124,0:.,171.9,.	0/0:153:153,0:.,212.1,.	0/0:43:43,0:.,59.61,.	0/0:107:107,0:.,148.33,.	0/0:106:106,0:.,146.95,.	0/0:41:41,0:.,56.84,.	0/0:97:97,0:.,134.47,.	0/0:97:97,0:.,134.47,.	0/0:25:25,0:.,34.66,.	0/0:196:196,0:.,271.71,.	0/0:516:516,0:.,715.33,.	0/0:42:42,0:.,58.22,.	./.:0:.,.:.,.,.	./.:0:.,.:.,.,.	0/0:27:27,0:.,37.43,.	./.:0:.,.:.,.,.	./.:0:.,.:.,.,.	0/0:141:141,0:.,195.47,.	0/0:39:39,0:.,54.07,.	0/0:118:118,0:.,163.58,.	0/0:92:92,0:.,127.54,.	0/0:21:21,0:.,29.11,.	0/0:28:28,0:.,38.82,.	0/0:20:20,0:.,27.73,.	0/0:64:64,0:.,88.72,.	0/0:69:69,0:.,95.65,.	0/0:55:55,0:.,76.25,.	./.:0:.,.:.,.,.	./.:0:.,.:.,.,.	0/0:62:62,0:.,85.95,.	./.:0:.,.:.,.,.	0/0:56:56,0:.,77.63,.	0/0:103:103,0:.,142.79,.	0/0:76:76,0:.,105.36,.	0/0:50:50,0:.,69.31,.	0/0:82:82,0:.,113.68,.	0/0:105:105,0:.,145.56,.	0/0:224:224,0:.,310.53,.	0/0:13:13,0:.,18.02,.	0/0:72:72,0:.,99.81,.	0/0:88:88,0:.,121.99,.	0/0:124:124,0:.,171.9,.	0/0:163:163,0:.,225.97,.	0/0:150:150,0:.,207.94,.	0/0:112:112,0:.,155.26,.	0/0:104:104,0:.,144.17,.	0/0:170:170,0:.,235.67,.	0/0:96:96,0:.,133.08,.	0/0:23:23,0:.,31.88,.	0/0:14:14,0:.,19.41,.	0/0:131:131,0:.,181.6,.	0/0:166:166,0:.,230.12,.	1/1:57:0,57:.,79.02,.	0/0:200:200,0:.,277.26,.	0/0:189:189,0:.,262.01,.	0/0:103:103,0:.,142.79,.	0/0:12:12,0:.,16.64,.	0/0:205:205,0:.,284.19,.	0/0:41:41,0:.,56.84,.	0/0:354:354,0:.,490.75,.	0/0:60:60,0:.,83.18,.	0/0:118:118,0:.,163.58,.	0/0:179:179,0:.,248.15,.	0/0:113:113,0:.,156.65,.	0/0:45:45,0:.,62.38,.	0/0:235:235,0:.,325.78,.	0/0:182:182,0:.,252.31,.	0/0:207:207,0:.,286.96,.	0/0:22:22,0:.,30.5,.	./.:0:.,.:.,.,.	0/0:99:99,0:.,137.24,.	0/0:36:36,0:.,49.91,.	0/0:106:106,0:.,146.95,.	./.:0:.,.:.,.,.	0/0:37:37,0:.,51.29,.	0/0:31:31,0:.,42.98,.	0/0:53:53,0:.,73.47,.	0/0:52:52,0:.,72.09,.	./.:0:.,.:.,.,.	0/0:64:64,0:.,88.72,.	0/0:62:62,0:.,85.95,.	0/0:103:103,0:.,142.79,.	0/0:91:91,0:.,126.15,.	0/0:148:148,0:.,205.17,.	0/0:103:103,0:.,142.79,.	0/0:417:417,0:.,578.08,.	0/0:159:159,0:.,220.42,.	0/0:160:160,0:.,221.81,.	0/0:105:105,0:.,145.56,.	./.:0:.,.:.,.,.	./.:0:.,.:.,.,.	0/0:100:100,0:.,138.63,.	0/0:193:193,0:.,267.55,.	0/0:180:180,0:.,249.53,.	0/0:72:72,0:.,99.81,.	0/0:405:405,0:.,561.45,.	0/0:89:89,0:.,123.38,.	0/0:34:34,0:.,47.13,.	0/0:19:19,0:.,26.34,.	0/0:55:55,0:.,76.25,.	0/0:185:185,0:.,256.46,.	0/0:123:123,0:.,180.22,.	0/0:64:64,0:.,88.72,.	0/0:142:142,0:.,196.85,.	0/0:110:110,0:.,152.49,.	0/0:42:42,0:.,58.22,.	0/0:125:125,0:.,173.29,.	0/0:189:189,0:.,262.01,.	0/0:161:161,0:.,223.19,.	0/0:93:93,0:.,128.93,.	0/0:52:52,0:.,72.09,.	0/0:125:125,0:.,173.29,.	./.:0:.,.:.,.,.
1	86501	995	T	A	.	PASS	.	GT:DP:AD:GL	0/0:22:22,0:.,30.5,.	0/0:44:44,0:.,61,.	0/0:46:46,0:.,63.77,.	0/0:79:79,0:.,109.52,.	0/0:117:117,0:.,162.2,.	0/0:215:215,0:.,298.05,.	0/0:126:126,0:.,174.67,.	0/0:20:20,0:.,27.73,.	0/0:187:187,0:.,259.24,.	0/0:229:229,0:.,317.46,.	0/0:197:197,0:.,273.1,.	0/0:23:23,0:.,31.88,.	0/0:43:43,0:.,59.61,.	0/0:86:86,0:.,119.22,.	1/1:30:0,30:.,41.59,.	0/0:19:19,0:.,26.34,.	0/0:60:60,0:.,83.18,.	./.:0:.,.:.,.,.	0/0:54:54,0:.,74.86,.	0/0:178:178,0:.,246.76,.	0/0:75:75,0:.,103.97,.	0/0:86:86,0:.,119.22,.	./.:0:.,.:.,.,.	0/0:73:73,0:.,101.2,.	0/0:92:92,0:.,127.54,.	0/0:86:86,0:.,119.22,.	0/0:34:34,0:.,47.13,.	0/0:27:27,0:.,37.43,.	./.:0:.,.:.,.,.	./.:0:.,.:.,.,.	0/0:450:450,0:.,623.83,.	0/0:16:16,0:.,22.18,.	0/0:157:157,0:.,217.65,.	./.:0:.,.:.,.,.	0/0:63:63,0:.,87.34,.	0/0:11:11,0:.,15.25,.	0/0:29:29,0:.,40.2,.	0/0:161:161,0:.,223.19,.	0/0:151:151,0:.,209.33,.	0/0:63:63,0:.,87.34,.	0/0:116:116,0:.,160.81,.	0/0:29:29,0:.,40.2,.	0/0:111:111,0:.,153.88,.	0/0:31:31,0:.,42.98,.	0/0:66:66,0:.,91.5,.	0/0:67:67,0:.,92.88,.	0/0:11:11,0:.,15.25,.	0/0:34:34,0:.,47.13,.	0/0:26:26,0:.,36.04,.	0/0:225:225,0:.,311.92,.	0/0:50:50,0:.,69.31,.	0/0:90:90,0:.,124.77,.	0/0:253:253,0:.,350.73,.	0/0:232:232,0:.,321.62,.	0/0:24:24,0:.,33.27,.	0/0:84:84,0:.,116.45,.	0/0:43:43,0:.,59.61,.	0/0:59:59,0:.,81.79,.	0/0:59:59,0:.,81.79,.	0/0:87:87,0:.,120.61,.	./.:0:.,.:.,.,.	0/0:137:137,0:.,189.92,.	0/0:80:80,0:.,110.9,.	0/0:159:159,0:.,220.42,.	0/0:239:239,0:.,332.71,.	0/0:217:217,0:.,300.83,.	./.:0:.,.:.,.,.	0/0:18:18,0:.,24.95,.	./.:0:.,.:.,.,.	0/0:43:43,0:.,59.61,.	0/0:36:36,0:.,49.91,.	0/0:42:42,0:.,58.22,.	0/0:177:177,0:.,245.37,.	0/0:268:268,0:.,371.53,.	./.:0:.,.:.,.,.	0/0:46:46,0:.,63.77,.	./.:0:.,.:.,.,.	0/0:35:35,0:.,48.52,.	0/0:34:34,0:.,47.13,.	./.:0:.,.:.,.,.	./.:0:.,.:.,.,.	./.:0:.,.:.,.,.	0/0:89:89,0:.,123.38,.	0/0:57:57,0:.,79.02,.	0/0:21:21,0:.,29.11,.	0/0:108:108,0:.,149.72,.	0/0:275:275,0:.,381.23,.	0/0:161:161,0:.,223.19,.	0/0:33:33,0:.,45.75,.	0/0:100:100,0:.,138.63,.	0/0:128:128,0:.,177.45,.	0/0:168:168,0:.,232.9,.	0/0:331:331,0:.,458.86,.	0/0:43:43,0:.,59.61,.	0/0:59:59,0:.,81.79,.	./.:0:.,.:.,.,.	0/0:79:79,0:.,109.52,.	0/0:13:13,0:.,18.02,.	0/0:433:433,0:.,601.65,.	./.:0:.,.:.,.,.	./.:0:.,.:.,.,.	0/0:30:30,0:.,41.59,.	0/0:143:143,0:.,198.24,.	0/0:54:54,0:.,74.86,.	0/0:91:91,0:.,126.15,.	1/0:324:162,162:.,449.16,.	0/0:139:139,0:.,192.69,.	0/0:158:158,0:.,219.03,.	0/0:38:38,0:.,52.68,.	0/0:64:64,0:.,88.72,.	0/0:110:110,0:.,152.49,.	0/0:21:21,0:.,29.11,.	0/0:133:133,0:.,184.38,.	0/0:90:90,0:.,124.77,.	0/0:51:51,0:.,70.7,.	1/0:116:80,36:.,160.81,.	./.:0:.,.:.,.,.	0/0:13:13,0:.,18.02,.	0/0:40:40,0:.,55.45,.	0/0:84:84,0:.,116.45,.	0/0:53:53,0:.,73.47,.	1/0:113:73,40:.,156.65,.	0/0:21:21,0:.,29.11,.	0/0:31:31,0:.,42.98,.	0/0:89:89,0:.,123.38,.	0/0:90:90,0:.,124.77,.	0/0:53:53,0:.,73.47,.	0/0:87:87,0:.,120.61,.	0/0:142:142,0:.,196.85,.	0/0:45:45,0:.,62.38,.	0/0:101:101,0:.,140.02,.	0/0:66:66,0:.,91.5,.	1/0:53:21,32:.,73.47,.
1	89663	1031	C	T	.	PASS	.	GT:DP:AD:GL	0/0:77:77,0:.,106.74,.	0/0:181:181,0:.,250.92,.	0/0:46:46,0:.,63.77,.	0/0:17:17,0:.,23.57,.	0/1:119:27,92:.,164.97,.	0/0:370:370,0:.,512.93,.	0/1:114:87,27:.,158.04,.	0/1:57:16,41:.,79.02,.	0/0:162:162,0:.,224.58,.	0/0:326:326,0:.,451.93,.	0/1:162:86,76:.,224.58,.	0/0:139:139,0:.,192.69,.	0/0:132:132,0:.,182.99,.	0/0:123:123,0:.,170.51,.	0/0:53:53,0:.,73.47,.	0/0:93:93,0:.,128.93,.	0/0:57:57,0:.,79.02,.	0/0:204:204,0:.,282.8,.	0/0:118:118,0:.,163.58,.	0/0:155:155,0:.,214.88,.	0/0:194:194,0:.,268.94,.	0/0:178:178,0:.,246.76,.	0/0:39:39,0:.,54.07,.	0/0:412:412,0:.,571.15,.	0/0:132:132,0:.,182.99,.	0/0:179:179,0:.,250.92,.	0/0:126:126,0:.,174.67,.	0/0:158:158,0:.,219.03,.	0/0:51:51,0:.,70.7,.	0/0:508:508,0:.,704.24,.	0/0:824:824,0:.,1142.31,.	0/0:105:105,0:.,145.56,.	0/0:174:174,0:.,241.22,.	0/0:17:17,0:.,23.57,.	0/0:64:64,0:.,88.72,.	0/0:24:24,0:.,33.27,.	0/0:20:20,0:.,27.73,.	0/0:117:117,0:.,162.2,.	0/0:120:120,0:.,166.36,.	0/0:253:253,0:.,350.73,.	0/0:101:101,0:.,140.02,.	0/0:90:90,0:.,124.77,.	0/0:32:32,0:.,44.36,.	0/0:60:60,0:.,83.18,.	0/0:81:81,0:.,112.29,.	0/0:242:242,0:.,335.48,.	0/0:11:11,0:.,15.25,.	0/0:40:40,0:.,55.45,.	./.:0:.,.:.,.,.	0/0:221:221,0:.,306.37,.	0/0:93:93,0:.,128.93,.	0/0:151:151,0:.,209.33,.	0/0:303:303,0:.,420.05,.	0/0:159:159,0:.,220.42,.	0/0:42:42,0:.,58.22,.	0/0:107:107,0:.,148.33,.	0/0:94:94,0:.,130.31,.	0/0:274:274,0:.,379.84,.	0/0:21:21,0:.,29.11,.	0/0:75:75,0:.,103.97,.	0/0:35:35,0:.,48.52,.	0/0:183:183,0:.,253.69,.	0/0:43:43,0:.,59.61,.	0/0:231:231,0:.,320.23,.	0/0:224:224,0:.,310.53,.	0/0:171:171,0:.,237.06,.	0/0:88:88,0:.,121.99,.	./.:0:.,.:.,.,.	0/0:68:68,0:.,94.27,.	0/0:166:166,0:.,230.12,.	0/0:122:122,0:.,169.13,.	0/0:110:110,0:.,152.49,.	0/0:256:256,0:.,354.89,.	0/0:338:338,0:.,468.57,.	0/0:102:102,0:.,141.4,.	0/0:46:46,0:.,63.77,.	0/0:24:24,0:.,33.27,.	0/0:210:210,0:.,291.12,.	0/0:244:244,0:.,338.26,.	0/0:497:497,0:.,688.99,.	0/0:69:69,0:.,95.65,.	0/0:72:72,0:.,99.81,.	0/0:201:201,0:.,278.65,.	0/0:118:118,0:.,163.58,.	0/0:21:21,0:.,29.11,.	0/0:337:337,0:.,467.18,.	0/0:225:225,0:.,311.92,.	0/0:322:322,0:.,446.39,.	0/0:100:100,0:.,138.63,.	0/0:192:192,0:.,266.17,.	0/0:138:138,0:.,191.31,.	0/0:31:31,0:.,42.98,.	0/0:181:181,0:.,250.92,.	0/0:106:106,0:.,146.95,.	0/0:90:90,0:.,124.77,.	0/0:151:151,0:.,209.33,.	0/0:100:100,0:.,138.63,.	0/0:96:96,0:.,133.08,.	0/0:537:537,0:.,744.44,.	0/0:14:14,0:.,19.41,.	0/0:154:154,0:.,213.49,.	0/0:119:119,0:.,164.97,.	0/1:181:97,84:.,250.92,.	0/0:242:242,0:.,335.48,.	0/0:173:173,0:.,239.83,.	0/0:625:625,0:.,866.43,.	0/0:330:330,0:.,457.48,.	0/0:48:48,0:.,66.54,.	0/0:104:104,0:.,144.17,.	0/0:84:84,0:.,116.45,.	0/0:119:119,0:.,164.97,.	0/0:86:86,0:.,119.22,.	0/0:210:210,0:.,291.12,.	0/0:158:158,0:.,219.03,.	0/0:32:32,0:.,44.36,.	0/0:194:194,0:.,268.94,.	0/0:49:49,0:.,67.93,.	0/0:14:14,0:.,19.41,.	0/0:65:65,0:.,90.11,.	0/0:52:52,0:.,72.09,.	0/0:182:182,0:.,252.31,.	0/1:171:116,55:.,237.06,.	0/0:91:91,0:.,126.15,.	0/0:187:187,0:.,259.24,.	0/0:27:27,0:.,37.43,.	0/0:65:65,0:.,90.11,.	0/0:186:186,0:.,257.85,.	0/0:65:65,0:.,90.11,.	0/1:193:94,99:.,267.55,.	0/0:139:139,0:.,192.69,.	0/0:71:71,0:.,98.43,.	0/0:225:225,0:.,311.92,.	0/0:114:114,0:.,158.04,.
1	90952	1046	C	A	.	PASS	.	GT:DP:AD:GL	0/0:55:55,0:.,76.25,.	0/0:64:64,0:.,88.72,.	./.:0:.,.:.,.,.	0/0:21:21,0:.,29.11,.	0/0:12:12,0:.,16.64,.	0/0:162:162,0:.,224.58,.	0/0:40:40,0:.,55.45,.	0/0:73:73,0:.,101.2,.	0/0:101:101,0:.,140.02,.	0/0:162:162,0:.,224.58,.	0/0:206:206,0:.,285.58,.	0/0:169:169,0:.,234.28,.	0/0:16:16,0:.,22.18,.	./.:0:.,.:.,.,.	0/0:17:17,0:.,23.57,.	./.:0:.,.:.,.,.	0/0:107:107,0:.,148.33,.	0/0:33:33,0:.,45.75,.	0/0:35:35,0:.,48.52,.	0/0:40:40,0:.,55.45,.	0/0:139:139,0:.,192.69,.	0/0:64:64,0:.,88.72,.	0/0:87:87,0:.,120.61,.	0/0:354:354,0:.,490.75,.	0/0:114:114,0:.,158.04,.	0/0:113:113,0:.,156.65,.	0/0:87:87,0:.,120.61,.	0/0:96:96,0:.,133.08,.	0/0:17:17,0:.,23.57,.	0/0:81:81,0:.,112.29,.	0/0:516:516,0:.,715.33,.	0/0:88:88,0:.,121.99,.	0/0:290:290,0:.,402.03,.	0/0:11:11,0:.,15.25,.	./.:0:.,.:.,.,.	./.:0:.,.:.,.,.	0/0:31:31,0:.,42.98,.	0/0:26:26,0:.,36.04,.	0/0:71:71,0:.,98.43,.	./.:0:.,.:.,.,.	0/0:18:18,0:.,24.95,.	./.:0:.,.:.,.,.	0/0:57:57,0:.,79.02,.	0/0:50:50,0:.,69.31,.	0/0:111:111,0:.,153.88,.	0/0:33:33,0:.,45.75,.	0/0:35:35,0:.,48.52,.	0/0:28:28,0:.,38.82,.	0/0:30:30,0:.,41.59,.	0/0:267:267,0:.,370.14,.	0/0:32:32,0:.,44.36,.	0/0:108:108,0:.,149.72,.	0/0:105:105,0:.,145.56,.	0/0:39:39,0:.,54.07,.	0/0:63:63,0:.,87.34,.	0/0:43:43,0:.,59.61,.	0/0:54:54,0:.,74.86,.	0/0:47:47,0:.,65.16,.	0/0:72:72,0:.,99.81,.	0/0:27:27,0:.,37.43,.	0/0:115:115,0:.,159.42,.	0/0:41:41,0:.,56.84,.	0/0:117:117,0:.,162.2,.	0/0:48:48,0:.,66.54,.	0/0:176:176,0:.,243.99,.	1/1:77:0,77:.,106.74,.	0/0:93:93,0:.,128.93,.	0/0:32:32,0:.,44.36,.	0/0:59:59,0:.,81.79,.	0/0:16:16,0:.,22.18,.	0/0:17:17,0:.,23.57,.	0/0:19:19,0:.,26.34,.	0/0:89:89,0:.,123.38,.	0/0:75:75,0:.,103.97,.	0/0:25:25,0:.,34.66,.	0/0:33:33,0:.,45.75,.	0/0:12:12,0:.,16.64,.	0/0:72:72,0:.,99.81,.	0/0:71:71,0:.,98.43,.	0/0:289:289,0:.,400.64,.	0/0:53:53,0:.,73.47,.	0/0:142:142,0:.,196.85,.	0/0:46:46,0:.,63.77,.	0/0:84:84,0:.,116.45,.	0/0:14:14,0:.,19.41,.	0/0:81:81,0:.,112.29,.	0/0:198:198,0:.,274.49,.	0/0:30:30,0:.,41.59,.	0/0:48:48,0:.,66.54,.	0/0:44:44,0:.,61,.	0/0:135:135,0:.,187.15,.	0/0:113:113,0:.,156.65,.	0/0:40:40,0:.,55.45,.	0/0:41:41,0:.,56.84,.	0/0:87:87,0:.,120.61,.	0/0:64:64,0:.,88.72,.	0/0:25:25,0:.,34.66,.	0/0:41:41,0:.,56.84,.	0/0:441:441,0:.,611.36,.	0/0:35:35,0:.,48.52,.	./.:0:.,.:.,.,.	0/0:61:61,0:.,84.56,.	0/0:132:132,0:.,182.99,.	0/0:305:305,0:.,422.82,.	0/0:161:161,0:.,223.19,.	0/0:650:650,0:.,901.09,.	0/0:223:223,0:.,309.14,.	0/0:111:111,0:.,153.88,.	0/0:136:136,0:.,188.54,.	0/0:31:31,0:.,42.98,.	0/0:362:362,0:.,501.84,.	0/0:120:120,0:.,166.36,.	0/0:115:115,0:.,159.42,.	0/0:58:58,0:.,80.41,.	./.:0:.,.:.,.,.	0/0:302:302,0:.,418.66,.	0/0:48:48,0:.,66.54,.	0/0:25:25,0:.,34.66,.	./.:0:.,.:.,.,.	0/0:53:53,0:.,73.47,.	0/0:121:121,0:.,167.74,.	0/0:204:204,0:.,282.8,.	0/0:33:33,0:.,45.75,.	0/0:214:214,0:.,296.67,.	0/0:152:152,0:.,210.72,.	./.:0:.,.:.,.,.	0/0:130:130,0:.,180.22,.	0/0:88:88,0:.,121.99,.	0/0:41:41,0:.,56.84,.	0/0:60:60,0:.,83.18,.	0/0:33:33,0:.,45.75,.	./.:0:.,.:.,.,.	0/0:80:80,0:.,110.9,.
1	91010	1047	A	G	.	PASS	.	GT:DP:AD:GL	0/1:77:48,29:.,106.74,.	1/1:39:0,39:.,54.07,.	1/1:16:0,16:.,22.18,.	0/1:84:52,32:.,116.45,.	0/0:50:50,0:.,69.31,.	0/0:224:224,0:.,310.53,.	1/1:138:0,138:.,191.31,.	0/0:39:39,0:.,54.07,.	1/1:198:0,198:.,274.49,.	0/1:204:138,66:.,282.8,.	0/0:44:44,0:.,61,.	0/1:150:83,67:.,207.94,.	./.:0:.,.:.,.,.	0/0:25:25,0:.,34.66,.	1/1:40:0,40:.,55.45,.	0/1:73:40,33:.,101.2,.	0/0:89:89,0:.,123.38,.	0/0:55:55,0:.,76.25,.	0/1:62:39,23:.,85.95,.	0/0:84:84,0:.,116.45,.	0/0:60:60,0:.,83.18,.	0/1:180:56,124:.,249.53,.	0/1:45:33,12:.,62.38,.	0/0:118:118,0:.,163.58,.	0/0:199:199,0:.,275.87,.	0/0:65:65,0:.,90.11,.	0/0:98:98,0:.,135.86,.	0/0:47:47,0:.,65.16,.	0/0:21:21,0:.,29.11,.	0/0:157:157,0:.,217.65,.	0/0:534:534,0:.,740.28,.	0/0:102:102,0:.,141.4,.	./.:0:.,.:.,.,.	1/1:41:0,41:.,56.84,.	1/1:49:0,49:.,67.93,.	./.:0:.,.:.,.,.	1/1:12:0,12:.,16.64,.	0/1:114:46,68:.,158.04,.	1/1:135:0,135:.,187.15,.	./.:0:.,.:.,.,.	0/0:23:23,0:.,31.88,.	0/0:58:58,0:.,80.41,.	1/1:17:0,17:.,23.57,.	./.:0:.,.:.,.,.	1/1:52:0,52:.,72.09,.	./.:0:.,.:.,.,.	./.:0:.,.:.,.,.	./.:0:.,.:.,.,.	1/1:14:0,14:.,19.41,.	1/1:31:0,31:.,42.98,.	1/1:111:0,111:.,153.88,.	0/0:144:144,0:.,199.63,.	0/0:395:395,0:.,547.59,.	0/0:72:72,0:.,99.81,.	./.:0:.,.:.,.,.	0/0:41:41,0:.,56.84,.	0/0:19:19,0:.,26.34,.	1/1:45:0,45:.,62.38,.	0/0:29:29,0:.,40.2,.	0/1:37:11,26:.,51.29,.	0/1:40:31,9:.,55.45,.	0/0:32:32,0:.,44.36,.	./.:0:.,.:.,.,.	1/1:34:0,34:.,47.13,.	1/1:66:0,66:.,91.5,.	./.:0:.,.:.,.,.	./.:0:.,.:.,.,.	1/1:31:0,31:.,42.98,.	0/0:23:23,0:.,31.88,.	1/1:102:0,102:.,141.4,.	0/1:94:60,34:.,130.31,.	0/0:15:15,0:.,20.79,.	1/1:142:0,142:.,196.85,.	0/0:108:108,0:.,149.72,.	1/1:81:0,81:.,112.29,.	0/0:19:19,0:.,26.34,.	1/1:20:0,20:.,27.73,.	./.:0:.,.:.,.,.	0/0:80:80,0:.,110.9,.	0/0:83:83,0:.,115.06,.	./.:0:.,.:.,.,.	0/0:217:217,0:.,300.83,.	0/1:39:13,26:.,54.07,.	./.:0:.,.:.,.,.	1/1:30:0,30:.,41.59,.	0/0:159:159,0:.,220.42,.	0/0:283:283,0:.,392.32,.	0/0:152:152,0:.,210.72,.	0/0:61:61,0:.,84.56,.	0/0:77:77,0:.,106.74,.	0/1:117:67,50:.,162.2,.	0/0:52:52,0:.,72.09,.	0/0:95:95,0:.,131.7,.	0/0:15:15,0:.,20.79,.	0/1:102:62,40:.,141.4,.	1/1:97:0,97:.,134.47,.	0/0:68:68,0:.,94.27,.	0/0:57:57,0:.,79.02,.	0/0:437:437,0:.,605.81,.	./.:0:.,.:.,.,.	0/1:62:15,47:.,85.95,.	1/1:70:0,70:.,97.04,.	0/0:100:100,0:.,138.63,.	0/1:177:108,69:.,245.37,.	1/1:149:0,149:.,206.56,.	0/1:581:331,250:.,806.82,.	0/0:83:83,0:.,115.06,.	1/1:118:0,118:.,163.58,.	0/0:76:76,0:.,105.36,.	0/0:20:20,0:.,27.73,.	1/1:92:0,92:.,127.54,.	1/1:54:0,54:.,74.86,.	0/0:121:121,0:.,167.74,.	0/0:55:55,0:.,76.25,.	1/1:116:0,116:.,160.81,.	1/1:327:0,327:.,453.32,.	./.:0:.,.:.,.,.	1/1:44:0,44:.,61,.	1/1:17:0,17:.,23.57,.	0/0:41:41,0:.,56.84,.	1/1:12:0,12:.,16.64,.	1/1:71:0,71:.,98.43,.	0/0:53:53,0:.,73.47,.	1/1:98:0,98:.,135.86,.	./.:0:.,.:.,.,.	./.:0:.,.:.,.,.	1/1:68:0,68:.,94.27,.	0/0:169:169,0:.,234.28,.	./.:0:.,.:.,.,.	1/1:67:0,67:.,92.88,.	./.:0:.,.:.,.,.	1/1:161:0,161:.,223.19,.	./.:0:.,.:.,.,.
1	91775	1055	T	A	.	PASS	.	GT:DP:AD:GL	0/0:69:69,0:.,95.65,.	0/0:167:167,0:.,231.51,.	./.:0:.,.:.,.,.	0/0:32:32,0:.,44.36,.	0/0:253:253,0:.,350.73,.	0/0:303:303,0:.,420.05,.	0/0:117:117,0:.,162.2,.	0/0:42:42,0:.,58.22,.	0/0:175:175,0:.,242.6,.	0/0:213:213,0:.,295.28,.	0/0:166:166,0:.,230.12,.	0/0:218:218,0:.,302.21,.	./.:0:.,.:.,.,.	0/0:21:21,0:.,29.11,.	0/0:66:66,0:.,91.5,.	0/0:38:38,0:.,52.68,.	0/0:63:63,0:.,87.34,.	0/0:160:160,0:.,221.81,.	0/0:75:75,0:.,103.97,.	0/0:51:51,0:.,70.7,.	0/0:125:125,0:.,173.29,.	0/0:229:229,0:.,317.46,.	./.:0:.,.:.,.,.	0/0:85:85,0:.,117.84,.	0/0:186:186,0:.,257.85,.	0/0:118:118,0:.,163.58,.	0/0:22:22,0:.,30.5,.	0/0:49:49,0:.,67.93,.	./.:0:.,.:.,.,.	0/0:310:310,0:.,429.75,.	0/0:659:659,0:.,913.57,.	0/0:59:59,0:.,81.79,.	0/0:44:44,0:.,61,.	0/0:16:16,0:.,22.18,.	0/0:32:32,0:.,44.36,.	./.:0:.,.:.,.,.	./.:0:.,.:.,.,.	0/0:49:49,0:.,67.93,.	0/0:20:20,0:.,27.73,.	0/0:99:99,0:.,137.24,.	0/0:116:116,0:.,160.81,.	0/0:49:49,0:.,67.93,.	0/0:16:16,0:.,22.18,.	0/0:23:23,0:.,31.88,.	0/0:51:51,0:.,70.7,.	./.:0:.,.:.,.,.	./.:0:.,.:.,.,.	0/0:15:15,0:.,20.79,.	./.:0:.,.:.,.,.	0/0:155:155,0:.,214.88,.	./.:0:.,.:.,.,.	0/0:248:248,0:.,343.8,.	0/0:204:204,0:.,282.8,.	0/0:141:141,0:.,195.47,.	0/0:153:153,0:.,212.1,.	0/0:54:54,0:.,74.86,.	0/0:112:112,0:.,155.26,.	0/0:324:324,0:.,449.16,.	0/0:66:66,0:.,91.5,.	0/0:39:39,0:.,54.07,.	./.:0:.,.:.,.,.	0/0:47:47,0:.,65.16,.	1/0:157:84,73:.,217.65,.	0/0:254:254,0:.,352.12,.	1/1:74:0,74:.,102.59,.	1/0:165:63,102:.,228.74,.	0/0:151:151,0:.,209.33,.	1/0:28:14,14:.,38.82,.	0/0:57:57,0:.,79.02,.	0/0:114:114,0:.,158.04,.	0/0:53:53,0:.,73.47,.	0/0:19:19,0:.,26.34,.	0/0:192:192,0:.,266.17,.	0/0:92:92,0:.,127.54,.	0/0:158:158,0:.,219.03,.	0/0:39:39,0:.,54.07,.	0/0:19:19,0:.,26.34,.	0/0:59:59,0:.,81.79,.	0/0:93:93,0:.,128.93,.	0/0:132:132,0:.,182.99,.	./.:0:.,.:.,.,.	0/0:33:33,0:.,45.75,.	./.:0:.,.:.,.,.	0/0:66:66,0:.,91.5,.	0/0:51:51,0:.,70.7,.	0/0:212:212,0:.,293.89,.	0/0:90:90,0:.,124.77,.	0/0:95:95,0:.,131.7,.	0/0:36:36,0:.,49.91,.	0/0:91:91,0:.,126.15,.	0/0:108:108,0:.,149.72,.	0/0:134:134,0:.,185.76,.	./.:0:.,.:.,.,.	0/0:83:83,0:.,115.06,.	0/0:41:41,0:.,56.84,.	./.:0:.,.:.,.,.	0/0:171:171,0:.,237.06,.	0/0:55:55,0:.,76.25,.	0/0:428:428,0:.,593.33,.	0/0:83:83,0:.,115.06,.	0/0:64:64,0:.,88.72,.	0/0:98:98,0:.,135.86,.	0/0:157:157,0:.,217.65,.	0/0:86:86,0:.,119.22,.	0/0:50:50,0:.,69.31,.	0/0:243:243,0:.,336.87,.	0/0:157:157,0:.,217.65,.	0/0:79:79,0:.,109.52,.	0/0:84:84,0:.,116.45,.	0/0:55:55,0:.,76.25,.	0/0:66:66,0:.,91.5,.	0/0:40:40,0:.,55.45,.	0/0:358:358,0:.,496.29,.	0/0:253:253,0:.,350.73,.	0/0:72:72,0:.,99.81,.	0/0:387:387,0:.,536.5,.	./.:0:.,.:.,.,.	./.:0:.,.:.,.,.	0/0:29:29,0:.,40.2,.	0/0:171:171,0:.,237.06,.	0/0:86:86,0:.,119.22,.	0/0:138:138,0:.,191.31,.	0/0:77:77,0:.,106.74,.	./.:0:.,.:.,.,.	0/0:146:146,0:.,202.4,.	0/0:115:115,0:.,159.42,.	0/0:133:133,0:.,184.38,.	0/0:51:51,0:.,70.7,.	0/0:31:31,0:.,42.98,.	0/0:32:32,0:.,44.36,.	0/0:72:72,0:.,99.81,.	0/0:173:173,0:.,239.83,.	./.:0:.,.:.,.,.
1	92149	1060	C	T	.	PASS	.	GT:DP:AD:GL	0/0:72:72,0:.,99.81,.	0/0:95:95,0:.,131.7,.	./.:0:.,.:.,.,.	0/0:30:30,0:.,41.59,.	0/0:181:181,0:.,250.92,.	0/0:350:350,0:.,485.2,.	0/0:231:231,0:.,321.62,.	0/0:52:52,0:.,72.09,.	0/0:214:214,0:.,296.67,.	0/0:240:240,0:.,332.71,.	0/0:234:234,0:.,325.78,.	0/0:469:469,0:.,650.17,.	0/0:105:105,0:.,145.56,.	0/0:132:132,0:.,182.99,.	0/0:103:103,0:.,142.79,.	0/0:93:93,0:.,128.93,.	0/0:135:135,0:.,187.15,.	0/0:171:171,0:.,237.06,.	0/0:42:42,0:.,58.22,.	0/0:58:58,0:.,80.41,.	0/0:67:67,0:.,92.88,.	0/0:134:134,0:.,185.76,.	0/0:53:53,0:.,73.47,.	0/0:464:464,0:.,643.24,.	0/0:284:284,0:.,393.71,.	0/0:75:75,0:.,103.97,.	0/0:154:154,0:.,214.88,.	0/0:148:148,0:.,205.17,.	0/0:43:43,0:.,59.61,.	0/0:615:615,0:.,852.57,.	0/0:921:921,0:.,1276.78,.	./.:0:.,.:.,.,.	0/0:290:290,0:.,402.03,.	./.:0:.,.:.,.,.	0/0:72:72,0:.,99.81,.	0/0:46:46,0:.,63.77,.	./.:0:.,.:.,.,.	0/0:204:204,0:.,282.8,.	0/0:31:31,0:.,42.98,.	0/0:130:130,0:.,180.22,.	0/0:78:78,0:.,108.13,.	0/0:135:135,0:.,187.15,.	0/0:87:87,0:.,120.61,.	0/0:13:13,0:.,18.02,.	0/0:32:32,0:.,44.36,.	0/0:200:200,0:.,277.26,.	0/0:34:34,0:.,47.13,.	0/0:23:23,0:.,31.88,.	./.:0:.,.:.,.,.	0/0:180:180,0:.,249.53,.	0/0:37:37,0:.,51.29,.	0/0:254:254,0:.,352.12,.	0/0:293:293,0:.,406.18,.	0/0:81:81,0:.,112.29,.	0/0:47:47,0:.,65.16,.	0/0:33:33,0:.,45.75,.	0/0:267:267,0:.,370.14,.	0/0:440:440,0:.,609.97,.	0/0:57:57,0:.,79.02,.	0/0:184:184,0:.,255.08,.	0/0:234:234,0:.,324.39,.	0/0:50:50,0:.,69.31,.	0/0:130:130,0:.,180.22,.	0/0:191:191,0:.,264.78,.	0/0:242:242,0:.,335.48,.	0/0:183:183,0:.,253.69,.	0/0:113:113,0:.,156.65,.	0/0:73:73,0:.,101.2,.	0/0:112:112,0:.,155.26,.	0/0:112:112,0:.,155.26,.	0/0:34:34,0:.,47.13,.	0/0:202:202,0:.,280.03,.	0/0:255:255,0:.,353.51,.	./.:0:.,.:.,.,.	0/0:113:113,0:.,156.65,.	0/0:113:113,0:.,156.65,.	0/0:18:18,0:.,24.95,.	0/0:121:121,0:.,167.74,.	0/0:107:107,0:.,148.33,.	0/0:465:465,0:.,644.63,.	0/0:107:107,0:.,148.33,.	0/0:108:108,0:.,149.72,.	0/0:248:248,0:.,343.8,.	0/0:262:262,0:.,363.21,.	./.:0:.,.:.,.,.	0/0:343:343,0:.,475.5,.	0/0:378:378,0:.,524.02,.	0/0:187:187,0:.,259.24,.	0/0:31:31,0:.,44.36,.	0/0:181:181,0:.,250.92,.	0/0:251:251,0:.,347.96,.	0/0:72:72,0:.,99.81,.	0/1:176:77,99:.,243.99,.	0/0:194:194,0:.,268.94,.	0/1:155:66,89:.,214.88,.	0/0:39:39,0:.,54.07,.	0/1:84:41,43:.,116.45,.	0/0:72:72,0:.,99.81,.	0/0:751:751,0:.,1041.11,.	0/0:57:57,0:.,79.02,.	0/0:95:95,0:.,131.7,.	0/0:194:194,0:.,268.94,.	0/0:200:200,0:.,277.26,.	0/0:216:216,0:.,299.44,.	0/0:203:203,0:.,281.42,.	./.:0:.,.:.,.,.	./.:0:.,.:.,.,.	0/0:246:246,0:.,342.41,.	./.:0:.,.:.,.,.	0/0:152:152,0:.,210.72,.	0/0:223:223,0:.,309.14,.	0/0:136:136,0:.,188.54,.	0/0:217:217,0:.,300.83,.	0/0:247:247,0:.,342.41,.	0/0:169:169,0:.,234.28,.	0/0:303:303,0:.,420.05,.	0/0:119:119,0:.,164.97,.	./.:0:.,.:.,.,.	./.:0:.,.:.,.,.	0/0:223:223,0:.,310.53,.	0/0:333:333,0:.,461.64,.	0/0:243:243,0:.,336.87,.	0/0:141:141,0:.,195.47,.	./.:0:.,.:.,.,.	0/0:216:216,0:.,299.44,.	0/0:104:104,0:.,144.17,.	0/0:164:164,0:.,227.35,.	0/0:185:185,0:.,256.46,.	./.:0:.,.:.,.,.	0/0:100:100,0:.,138.63,.	0/0:72:72,0:.,99.81,.	0/0:168:168,0:.,232.9,.	0/0:128:128,0:.,177.45,.
1	92300	1061	G	C	.	PASS	.	GT:DP:AD:GL	0/0:104:104,0:.,144.17,.	0/0:17:17,0:.,23.57,.	0/0:33:33,0:.,45.75,.	0/0:154:154,0:.,213.49,.	0/0:69:69,0:.,95.65,.	0/0:122:122,0:.,169.13,.	0/0:74:74,0:.,102.59,.	./.:0:.,.:.,.,.	0/0:32:32,0:.,44.36,.	./.:0:.,.:.,.,.	./.:0:.,.:.,.,.	0/0:60:60,0:.,83.18,.	./.:0:.,.:.,.,.	0/0:41:41,0:.,56.84,.	0/0:39:39,0:.,54.07,.	./.:0:.,.:.,.,.	0/0:43:43,0:.,59.61,.	./.:0:.,.:.,.,.	0/0:23:23,0:.,31.88,.	./.:0:.,.:.,.,.	0/0:149:149,0:.,206.56,.	./.:0:.,.:.,.,.	0/0:30:30,0:.,41.59,.	./.:0:.,.:.,.,.	0/0:160:160,0:.,221.81,.	./.:0:.,.:.,.,.	0/0:146:146,0:.,202.4,.	0/0:42:42,0:.,58.22,.	0/0:21:21,0:.,29.11,.	0/0:321:321,0:.,445,.	./.:0:.,.:.,.,.	0/0:21:21,0:.,29.11,.	0/0:182:182,0:.,252.31,.	0/0:20:20,0:.,27.73,.	0/0:54:54,0:.,74.86,.	0/0:27:27,0:.,37.43,.	./.:0:.,.:.,.,.	0/0:101:101,0:.,140.02,.	0/0:83:83,0:.,115.06,.	0/0:100:100,0:.,138.63,.	0/0:53:53,0:.,73.47,.	0/0:122:122,0:.,169.13,.	./.:0:.,.:.,.,.	0/0:76:76,0:.,105.36,.	0/0:39:39,0:.,54.07,.	0/0:63:63,0:.,87.34,.	./.:0:.,.:.,.,.	./.:0:.,.:.,.,.	0/0:17:17,0:.,23.57,.	0/0:165:165,0:.,228.74,.	0/0:126:126,0:.,174.67,.	0/0:74:74,0:.,102.59,.	./.:0:.,.:.,.,.	./.:0:.,.:.,.,.	0/0:71:71,0:.,98.43,.	0/0:45:45,0:.,62.38,.	./.:0:.,.:.,.,.	0/0:183:183,0:.,253.69,.	0/0:162:162,0:.,224.58,.	0/0:65:65,0:.,90.11,.	./.:0:.,.:.,.,.	0/0:91:91,0:.,126.15,.	0/0:74:74,0:.,102.59,.	1/0:134:105,29:.,185.76,.	0/0:149:149,0:.,206.56,.	0/0:138:138,0:.,191.31,.	0/0:68:68,0:.,94.27,.	0/0:150:150,0:.,207.94,.	0/0:14:14,0:.,19.41,.	./.:0:.,.:.,.,.	./.:0:.,.:.,.,.	1/1:31:0,31:.,42.98,.	0/0:125:125,0:.,173.29,.	./.:0:.,.:.,.,.	0/0:92:92,0:.,127.54,.	./.:0:.,.:.,.,.	0/0:16:16,0:.,22.18,.	0/0:45:45,0:.,62.38,.	1/1:73:0,73:.,101.2,.	0/0:451:451,0:.,625.22,.	1/1:144:0,144:.,199.63,.	0/0:99:99,0:.,137.24,.	0/0:166:166,0:.,230.12,.	./.:0:.,.:.,.,.	./.:0:.,.:.,.,.	0/0:291:291,0:.,403.41,.	0/0:168:168,0:.,232.9,.	0/0:62:62,0:.,85.95,.	0/0:21:21,0:.,29.11,.	0/0:203:203,0:.,281.42,.	0/0:57:57,0:.,79.02,.	0/0:90:90,0:.,124.77,.	0/0:148:148,0:.,205.17,.	0/0:23:23,0:.,31.88,.	0/0:105:105,0:.,145.56,.	./.:0:.,.:.,.,.	0/0:83:83,0:.,115.06,.	0/0:84:84,0:.,116.45,.	0/0:630:630,0:.,876.14,.	0/0:16:16,0:.,22.18,.	0/0:130:130,0:.,180.22,.	./.:0:.,.:.,.,.	0/0:184:184,0:.,255.08,.	0/0:123:123,0:.,171.9,.	0/0:65:65,0:.,90.11,.	0/0:433:433,0:.,600.27,.	0/0:87:87,0:.,120.61,.	0/0:89:89,0:.,123.38,.	0/0:169:169,0:.,234.28,.	./.:0:.,.:.,.,.	./.:0:.,.:.,.,.	0/0:64:64,0:.,88.72,.	0/0:235:235,0:.,325.78,.	./.:0:.,.:.,.,.	0/0:110:110,0:.,152.49,.	0/0:72:72,0:.,99.81,.	0/0:21:21,0:.,29.11,.	0/0:16:16,0:.,22.18,.	0/0:28:28,0:.,38.82,.	0/0:237:237,0:.,328.55,.	0/0:90:90,0:.,124.77,.	0/0:33:33,0:.,45.75,.	./.:0:.,.:.,.,.	0/0:67:67,0:.,92.88,.	0/0:15:15,0:.,20.79,.	./.:0:.,.:.,.,.	0/0:188:188,0:.,260.62,.	0/0:11:11,0:.,15.25,.	0/0:126:126,0:.,174.67,.	0/0:57:57,0:.,79.02,.	0/0:30:30,0:.,41.59,.	./.:0:.,.:.,.,.	0/0:134:134,0:.,185.76,.
1	92869	1068	T	G	.	PASS	.	GT:DP:AD:GL	0/0:94:94,0:.,130.31,.	1/1:138:0,138:.,191.31,.	0/0:20:20,0:.,27.73,.	0/0:85:85,0:.,117.84,.	0/0:40:40,0:.,55.45,.	0/0:109:109,0:.,151.11,.	0/0:153:153,0:.,212.1,.	./.:0:.,.:.,.,.	0/0:112:112,0:.,155.26,.	1/0:215:108,107:.,298.05,.	0/0:158:158,0:.,219.03,.	0/0:56:56,0:.,77.63,.	./.:0:.,.:.,.,.	1/0:75:60,15:.,103.97,.	./.:0:.,.:.,.,.	0/0:26:26,0:.,36.04,.	0/0:33:33,0:.,45.75,.	./.:0:.,.:.,.,.	0/0:47:47,0:.,65.16,.	0/0:80:80,0:.,110.9,.	0/0:95:95,0:.,131.7,.	./.:0:.,.:.,.,.	0/0:103:103,0:.,142.79,.	0/0:200:200,0:.,277.26,.	0/0:110:110,0:.,152.49,.	0/0:48:48,0:.,66.54,.	0/0:75:75,0:.,103.97,.	0/0:34:34,0:.,47.13,.	0/0:37:37,0:.,51.29,.	0/0:269:269,0:.,372.91,.	0/0:214:214,0:.,296.67,.	1/1:96:0,96:.,133.08,.	0/0:48:48,0:.,66.54,.	./.:0:.,.:.,.,.	0/0:17:17,0:.,23.57,.	./.:0:.,.:.,.,.	./.:0:.,.:.,.,.	0/0:136:136,0:.,188.54,.	0/0:165:165,0:.,228.74,.	0/0:80:80,0:.,110.9,.	0/0:78:78,0:.,108.13,.	0/0:44:44,0:.,61,.	0/0:96:96,0:.,133.08,.	0/0:46:46,0:.,63.77,.	0/0:89:89,0:.,123.38,.	0/0:124:124,0:.,171.9,.	0/0:19:19,0:.,26.34,.	0/0:22:22,0:.,30.5,.	0/0:31:31,0:.,42.98,.	0/0:113:113,0:.,156.65,.	0/0:34:34,0:.,47.13,.	0/0:140:140,0:.,194.08,.	0/0:250:250,0:.,346.57,.	0/0:110:110,0:.,152.49,.	0/0:81:81,0:.,112.29,.	0/0:60:60,0:.,83.18,.	0/0:196:196,0:.,271.71,.	0/0:218:218,0:.,302.21,.	0/0:54:54,0:.,74.86,.	0/0:95:95,0:.,131.7,.	1/1:72:0,72:.,99.81,.	0/0:32:32,0:.,44.36,.	1/1:78:0,78:.,108.13,.	./.:0:.,.:.,.,.	./.:0:.,.:.,.,.	1/1:56:0,56:.,77.63,.	./.:0:.,.:.,.,.	1/1:127:0,127:.,176.06,.	1/0:72:41,31:.,99.81,.	0/0:14:14,0:.,19.41,.	0/0:66:66,0:.,91.5,.	./.:0:.,.:.,.,.	0/0:196:196,0:.,271.71,.	0/0:211:211,0:.,292.51,.	0/0:200:200,0:.,277.26,.	0/0:68:68,0:.,94.27,.	./.:0:.,.:.,.,.	0/0:112:112,0:.,155.26,.	0/0:72:72,0:.,99.81,.	0/0:197:197,0:.,273.1,.	0/0:11:11,0:.,15.25,.	0/0:49:49,0:.,67.93,.	0/0:117:117,0:.,162.2,.	0/0:74:74,0:.,102.59,.	0/0:19:19,0:.,26.34,.	1/0:80:57,23:.,110.9,.	1/0:264:127,137:.,370.14,.	0/0:265:265,0:.,367.37,.	1/0:75:26,49:.,105.36,.	0/0:51:51,0:.,70.7,.	0/0:254:254,0:.,352.12,.	0/0:58:58,0:.,80.41,.	0/0:107:107,0:.,148.33,.	0/0:130:130,0:.,180.22,.	0/0:273:273,0:.,378.46,.	0/0:89:89,0:.,123.38,.	1/0:164:104,60:.,227.35,.	0/0:56:56,0:.,77.63,.	1/0:647:399,248:.,898.32,.	0/0:27:27,0:.,37.43,.	./.:0:.,.:.,.,.	0/0:46:46,0:.,63.77,.	0/0:142:142,0:.,196.85,.	0/0:194:194,0:.,268.94,.	0/0:111:111,0:.,153.88,.	0/0:317:317,0:.,439.46,.	0/0:162:162,0:.,224.58,.	0/0:131:131,0:.,181.6,.	1/1:87:0,87:.,120.61,.	0/0:25:25,0:.,34.66,.	0/0:217:217,0:.,300.83,.	0/0:43:43,0:.,59.61,.	0/0:209:209,0:.,289.74,.	0/0:107:107,0:.,148.33,.	0/0:76:76,0:.,105.36,.	0/0:206:206,0:.,285.58,.	0/0:33:33,0:.,45.75,.	0/0:26:26,0:.,36.04,.	0/0:70:70,0:.,98.43,.	0/0:82:82,0:.,113.68,.	0/0:133:133,0:.,184.38,.	0/0:151:151,0:.,209.33,.	0/0:125:125,0:.,173.29,.	0/0:39:39,0:.,54.07,.	./.:0:.,.:.,.,.	0/0:34:34,0:.,47.13,.	0/0:86:86,0:.,119.22,.	0/0:69:69,0:.,95.65,.	0/0:176:176,0:.,243.99,.	1/0:104:36,68:.,144.17,.	0/0:52:52,0:.,72.09,.	0/0:388:388,0:.,537.88,.	0/0:51:51,0:.,70.7,.
1	93859	1079	T	C	.	PASS	.	GT:DP:AD:GL	0/0:33:33,0:.,45.75,.	./.:0:.,.:.,.,.	./.:0:.,.:.,.,.	0/0:37:37,0:.,51.29,.	0/0:22:22,0:.,30.5,.	0/0:100:100,0:.,138.63,.	0/0:93:93,0:.,128.93,.	0/0:11:11,0:.,15.25,.	0/0:153:153,0:.,212.1,.	0/0:54:54,0:.,74.86,.	./.:0:.,.:.,.,.	0/0:92:92,0:.,127.54,.	./.:0:.,.:.,.,.	0/0:55:55,0:.,76.25,.	0/0:27:27,0:.,37.43,.	./.:0:.,.:.,.,.	0/0:61:61,0:.,84.56,.	0/0:208:208,0:.,288.35,.	0/0:42:42,0:.,58.22,.	0/0:164:164,0:.,227.35,.	0/0:47:47,0:.,65.16,.	0/0:29:29,0:.,40.2,.	0/0:76:76,0:.,105.36,.	1/0:170:56,114:.,235.67,.	0/0:98:98,0:.,135.86,.	0/0:113:113,0:.,156.65,.	./.:0:.,.:.,.,.	0/0:82:82,0:.,113.68,.	./.:0:.,.:.,.,.	0/0:208:208,0:.,288.35,.	0/0:450:450,0:.,623.83,.	0/0:67:67,0:.,92.88,.	0/0:122:122,0:.,169.13,.	./.:0:.,.:.,.,.	0/0:26:26,0:.,36.04,.	./.:0:.,.:.,.,.	0/0:27:27,0:.,37.43,.	0/0:147:147,0:.,203.79,.	./.:0:.,.:.,.,.	./.:0:.,.:.,.,.	0/0:63:63,0:.,87.34,.	0/0:68:68,0:.,94.27,.	./.:0:.,.:.,.,.	0/0:21:21,0:.,29.11,.	0/0:79:79,0:.,109.52,.	0/0:71:71,0:.,98.43,.	0/0:14:14,0:.,19.41,.	0/0:35:35,0:.,48.52,.	./.:0:.,.:.,.,.	0/0:46:46,0:.,63.77,.	./.:0:.,.:.,.,.	0/0:130:130,0:.,180.22,.	0/0:167:167,0:.,231.51,.	0/0:107:107,0:.,148.33,.	0/0:38:38,0:.,52.68,.	0/0:41:41,0:.,56.84,.	0/0:24:24,0:.,33.27,.	0/0:63:63,0:.,87.34,.	0/0:33:33,0:.,45.75,.	0/0:71:71,0:.,98.43,.	./.:0:.,.:.,.,.	0/0:133:133,0:.,184.38,.	0/0:31:31,0:.,42.98,.	0/0:109:109,0:.,151.11,.	0/0:146:146,0:.,202.4,.	0/0:106:106,0:.,146.95,.	0/0:59:59,0:.,81.79,.	./.:0:.,.:.,.,.	0/0:95:95,0:.,131.7,.	./.:0:.,.:.,.,.	./.:0:.,.:.,.,.	0/0:65:65,0:.,90.11,.	0/0:62:62,0:.,85.95,.	0/0:212:212,0:.,293.89,.	0/0:58:58,0:.,80.41,.	0/0:107:107,0:.,148.33,.	./.:0:.,.:.,.,.	0/0:72:72,0:.,99.81,.	./.:0:.,.:.,.,.	0/0:169:169,0:.,234.28,.	./.:0:.,.:.,.,.	0/0:13:13,0:.,18.02,.	./.:0:.,.:.,.,.	0/0:107:107,0:.,148.33,.	1/0:51:13,38:.,70.7,.	0/0:95:95,0:.,131.7,.	0/0:144:144,0:.,199.63,.	0/0:51:51,0:.,70.7,.	0/0:56:56,0:.,77.63,.	0/0:54:54,0:.,74.86,.	0/0:81:81,0:.,112.29,.	0/0:56:56,0:.,77.63,.	0/0:136:136,0:.,188.54,.	./.:0:.,.:.,.,.	0/0:111:111,0:.,153.88,.	0/0:39:39,0:.,54.07,.	0/0:20:20,0:.,27.73,.	0/0:19:19,0:.,26.34,.	0/0:391:391,0:.,542.04,.	./.:0:.,.:.,.,.	0/0:14:14,0:.,19.41,.	0/0:33:33,0:.,45.75,.	0/0:83:83,0:.,115.06,.	0/0:129:129,0:.,178.83,.	0/0:117:117,0:.,162.2,.	0/0:400:400,0:.,554.52,.	0/0:102:102,0:.,141.4,.	0/0:112:112,0:.,155.26,.	0/0:110:110,0:.,152.49,.	0/0:19:19,0:.,26.34,.	0/0:103:103,0:.,142.79,.	./.:0:.,.:.,.,.	0/0:57:57,0:.,79.02,.	0/0:122:122,0:.,169.13,.	./.:0:.,.:.,.,.	0/0:138:138,0:.,191.31,.	0/0:17:17,0:.,23.57,.	0/0:14:14,0:.,19.41,.	0/0:41:41,0:.,56.84,.	0/0:153:153,0:.,212.1,.	0/0:154:154,0:.,213.49,.	0/0:135:135,0:.,187.15,.	0/0:53:53,0:.,73.47,.	0/0:102:102,0:.,141.4,.	0/0:60:60,0:.,83.18,.	0/0:49:49,0:.,67.93,.	0/0:52:52,0:.,72.09,.	0/0:45:45,0:.,62.38,.	0/0:67:67,0:.,92.88,.	0/0:64:64,0:.,88.72,.	0/0:19:19,0:.,26.34,.	0/0:132:132,0:.,182.99,.	./.:0:.,.:.,.,.
1	94380	1085	G	T	.	PASS	.	GT:DP:AD:GL	0/0:108:108,0:.,149.72,.	0/1:146:116,30:.,202.4,.	0/0:36:36,0:.,49.91,.	0/0:46:46,0:.,63.77,.	0/0:130:130,0:.,180.22,.	0/0:184:184,0:.,255.08,.	0/0:193:193,0:.,267.55,.	0/0:60:60,0:.,83.18,.	0/0:207:207,0:.,286.96,.	0/0:364:364,0:.,504.61,.	0/0:221:221,0:.,306.37,.	0/0:418:418,0:.,579.47,.	./.:0:.,.:.,.,.	0/0:71:71,0:.,98.43,.	0/0:168:168,0:.,232.9,.	0/0:19:19,0:.,26.34,.	0/0:80:80,0:.,110.9,.	./.:0:.,.:.,.,.	./.:0:.,.:.,.,.	0/0:187:187,0:.,259.24,.	0/0:168:168,0:.,232.9,.	0/0:231:231,0:.,320.23,.	0/0:44:44,0:.,61,.	0/0:328:328,0:.,454.7,.	0/0:187:187,0:.,259.24,.	0/0:138:138,0:.,191.31,.	0/0:173:173,0:.,239.83,.	0/0:115:115,0:.,159.42,.	0/0:66:66,0:.,91.5,.	0/0:84:84,0:.,116.45,.	0/0:770:770,0:.,1067.45,.	0/0:82:82,0:.,113.68,.	0/0:364:364,0:.,504.61,.	0/0:42:42,0:.,58.22,.	0/0:52:52,0:.,72.09,.	./.:0:.,.:.,.,.	./.:0:.,.:.,.,.	0/0:130:130,0:.,180.22,.	0/0:117:117,0:.,162.2,.	0/0:87:87,0:.,120.61,.	0/0:54:54,0:.,74.86,.	0/0:79:79,0:.,109.52,.	0/0:155:155,0:.,214.88,.	0/0:43:43,0:.,59.61,.	0/0:138:138,0:.,191.31,.	./.:0:.,.:.,.,.	0/0:22:22,0:.,30.5,.	0/0:15:15,0:.,20.79,.	0/0:20:20,0:.,27.73,.	./.:0:.,.:.,.,.	./.:0:.,.:.,.,.	0/0:131:131,0:.,181.6,.	0/0:211:211,0:.,292.51,.	0/0:69:69,0:.,95.65,.	0/0:72:72,0:.,99.81,.	0/0:82:82,0:.,113.68,.	0/1:56:21,35:.,77.63,.	0/0:113:113,0:.,156.65,.	0/0:74:74,0:.,102.59,.	0/0:61:61,0:.,84.56,.	0/0:218:218,0:.,302.21,.	0/0:80:80,0:.,110.9,.	0/0:95:95,0:.,131.7,.	./.:0:.,.:.,.,.	0/0:137:137,0:.,189.92,.	0/0:212:212,0:.,293.89,.	./.:0:.,.:.,.,.	./.:0:.,.:.,.,.	0/0:131:131,0:.,181.6,.	0/0:35:35,0:.,48.52,.	./.:0:.,.:.,.,.	./.:0:.,.:.,.,.	0/0:66:66,0:.,91.5,.	./.:0:.,.:.,.,.	0/0:212:212,0:.,293.89,.	0/0:45:45,0:.,62.38,.	0/0:30:30,0:.,41.59,.	./.:0:.,.:.,.,.	0/0:140:140,0:.,194.08,.	0/0:207:207,0:.,286.96,.	./.:0:.,.:.,.,.	0/0:64:64,0:.,88.72,.	0/0:134:134,0:.,185.76,.	0/0:70:70,0:.,97.04,.	0/0:45:45,0:.,62.38,.	0/0:150:150,0:.,207.94,.	0/0:299:299,0:.,414.5,.	./.:0:.,.:.,.,.	0/0:44:44,0:.,61,.	0/0:16:16,0:.,22.18,.	./.:0:.,.:.,.,.	0/0:193:193,0:.,267.55,.	0/0:165:165,0:.,228.74,.	0/0:32:32,0:.,44.36,.	./.:0:.,.:.,.,.	./.:0:.,.:.,.,.	0/0:105:105,0:.,145.56,.	./.:0:.,.:.,.,.	0/0:662:662,0:.,917.73,.	0/0:45:45,0:.,62.38,.	0/0:89:89,0:.,123.38,.	0/0:61:61,0:.,84.56,.	0/0:219:219,0:.,303.6,.	0/0:252:252,0:.,349.35,.	0/0:199:199,0:.,275.87,.	0/0:355:355,0:.,492.13,.	0/0:288:288,0:.,399.25,.	./.:0:.,.:.,.,.	0/0:72:72,0:.,99.81,.	./.:0:.,.:.,.,.	0/0:206:206,0:.,285.58,.	0/0:96:96,0:.,133.08,.	0/0:197:197,0:.,273.1,.	0/0:198:198,0:.,274.49,.	./.:0:.,.:.,.,.	0/0:190:190,0:.,263.4,.	0/0:80:80,0:.,110.9,.	0/0:18:18,0:.,24.95,.	./.:0:.,.:.,.,.	0/0:266:266,0:.,368.75,.	0/0:298:298,0:.,413.12,.	0/0:85:85,0:.,117.84,.	0/0:50:50,0:.,69.31,.	0/0:214:214,0:.,296.67,.	0/0:276:276,0:.,382.62,.	0/0:29:29,0:.,40.2,.	0/0:112:112,0:.,155.26,.	0/0:69:69,0:.,95.65,.	0/0:146:146,0:.,202.4,.	0/0:124:124,0:.,171.9,.	0/0:30:30,0:.,41.59,.	0/0:245:245,0:.,339.64,.	0/0:22:22,0:.,30.5,.
1	94859	1091	T	C	.	PASS	.	GT:DP:AD:GL	1/0:44:17,27:.,61,.	1/1:80:0,80:.,110.9,.	0/0:16:16,0:.,22.18,.	0/0:26:26,0:.,36.04,.	0/0:55:55,0:.,76.25,.	1/0:150:61,89:.,207.94,.	1/0:117:81,36:.,162.2,.	./.:0:.,.:.,.,.	1/0:182:109,73:.,252.31,.	1/0:417:277,140:.,578.08,.	0/0:262:262,0:.,363.21,.	0/0:94:94,0:.,130.31,.	./.:0:.,.:.,.,.	1/1:69:0,69:.,95.65,.	0/0:30:30,0:.,41.59,.	./.:0:.,.:.,.,.	./.:0:.,.:.,.,.	0/0:38:38,0:.,52.68,.	./.:0:.,.:.,.,.	./.:0:.,.:.,.,.	0/0:132:132,0:.,182.99,.	0/0:62:62,0:.,85.95,.	0/0:79:79,0:.,109.52,.	./.:0:.,.:.,.,.	0/0:118:118,0:.,163.58,.	0/0:146:146,0:.,202.4,.	0/0:172:172,0:.,238.44,.	./.:0:.,.:.,.,.	0/0:25:25,0:.,34.66,.	0/0:107:107,0:.,148.33,.	0/0:415:415,0:.,575.31,.	0/0:28:28,0:.,38.82,.	0/0:37:37,0:.,51.29,.	./.:0:.,.:.,.,.	0/0:18:18,0:.,24.95,.	./.:0:.,.:.,.,.	./.:0:.,.:.,.,.	0/0:61:61,0:.,84.56,.	1/1:20:0,20:.,27.73,.	./.:0:.,.:.,.,.	0/0:105:105,0:.,145.56,.	0/0:112:112,0:.,155.26,.	./.:0:.,.:.,.,.	./.:0:.,.:.,.,.	0/0:20:20,0:.,27.73,.	./.:0:.,.:.,.,.	0/0:39:39,0:.,54.07,.	./.:0:.,.:.,.,.	./.:0:.,.:.,.,.	0/0:27:27,0:.,37.43,.	./.:0:.,.:.,.,.	0/0:98:98,0:.,135.86,.	0/0:184:184,0:.,255.08,.	0/0:48:48,0:.,66.54,.	0/0:23:23,0:.,31.88,.	0/0:25:25,0:.,34.66,.	0/0:81:81,0:.,112.29,.	0/0:28:28,0:.,38.82,.	0/0:68:68,0:.,94.27,.	0/0:31:31,0:.,42.98,.	0/0:16:16,0:.,22.18,.	0/0:80:80,0:.,110.9,.	1/1:107:0,107:.,148.33,.	1/1:100:0,100:.,138.63,.	1/1:215:0,215:.,298.05,.	1/0:128:89,39:.,177.45,.	1/1:32:0,32:.,44.36,.	1/1:29:0,29:.,40.2,.	0/0:56:56,0:.,77.63,.	0/0:36:36,0:.,49.91,.	1/1:46:0,46:.,63.77,.	1/1:17:0,17:.,23.57,.	0/0:171:171,0:.,237.06,.	0/0:119:119,0:.,164.97,.	1/1:78:0,78:.,108.13,.	./.:0:.,.:.,.,.	1/1:31:0,31:.,42.98,.	1/0:31:9,22:.,42.98,.	0/0:159:159,0:.,220.42,.	1/1:340:0,340:.,471.34,.	./.:0:.,.:.,.,.	0/0:20:20,0:.,27.73,.	0/0:84:84,0:.,116.45,.	0/0:37:37,0:.,51.29,.	0/0:24:24,0:.,33.27,.	0/0:94:94,0:.,130.31,.	./.:0:.,.:.,.,.	0/0:59:59,0:.,81.79,.	0/0:17:17,0:.,23.57,.	0/0:16:16,0:.,22.18,.	0/0:169:169,0:.,234.28,.	0/0:52:52,0:.,72.09,.	0/0:89:89,0:.,123.38,.	0/0:38:38,0:.,52.68,.	0/0:171:171,0:.,237.06,.	1/1:30:0,30:.,41.59,.	0/0:44:44,0:.,61,.	0/0:26:26,0:.,36.04,.	0/0:211:211,0:.,293.89,.	./.:0:.,.:.,.,.	1/1:74:0,74:.,102.59,.	./.:0:.,.:.,.,.	1/0:81:33,48:.,112.29,.	./.:0:.,.:.,.,.	1/1:83:0,83:.,115.06,.	0/0:55:55,0:.,76.25,.	1/0:144:101,43:.,199.63,.	1/1:225:0,225:.,311.92,.	./.:0:.,.:.,.,.	1/1:13:0,13:.,18.02,.	0/0:66:66,0:.,91.5,.	./.:0:.,.:.,.,.	1/1:59:0,59:.,81.79,.	1/0:46:32,14:.,63.77,.	0/0:35:35,0:.,48.52,.	1/1:117:0,117:.,162.2,.	0/0:17:17,0:.,23.57,.	0/0:15:15,0:.,20.79,.	1/1:50:0,50:.,69.31,.	0/0:53:53,0:.,73.47,.	0/0:104:104,0:.,144.17,.	1/0:122:90,32:.,169.13,.	0/0:21:21,0:.,29.11,.	1/0:53:17,36:.,73.47,.	0/0:30:30,0:.,41.59,.	0/0:29:29,0:.,40.2,.	0/0:18:18,0:.,24.95,.	./.:0:.,.:.,.,.	0/0:10:10,0:.,13.86,.	1/1:31:0,31:.,42.98,.	1/1:32:0,32:.,44.36,.	1/0:297:149,148:.,411.73,.	./.:0:.,.:.,.,.
1	96047	1104	A	T	.	PASS	.	GT:DP:AD:GL	0/0:117:117,0:.,162.2,.	0/0:33:33,0:.,45.75,.	0/0:41:41,0:.,56.84,.	0/0:22:22,0:.,30.5,.	0/1:98:56,42:.,135.86,.	0/0:142:142,0:.,196.85,.	0/0:117:117,0:.,162.2,.	./.:0:.,.:.,.,.	0/1:206:126,80:.,285.58,.	0/0:103:103,0:.,142.79,.	0/1:159:70,89:.,220.42,.	0/0:243:243,0:.,336.87,.	0/0:198:198,0:.,274.49,.	0/0:80:80,0:.,110.9,.	0/0:74:74,0:.,102.59,.	0/0:63:63,0:.,87.34,.	0/0:119:119,0:.,164.97,.	0/0:327:327,0:.,453.32,.	0/0:39:39,0:.,54.07,.	0/0:279:279,0:.,386.78,.	0/1:159:81,78:.,220.42,.	0/0:94:94,0:.,130.31,.	0/1:85:51,34:.,117.84,.	0/0:268:268,0:.,371.53,.	0/0:232:232,0:.,321.62,.	0/1:147:56,91:.,203.79,.	0/0:122:122,0:.,169.13,.	0/0:78:78,0:.,108.13,.	./.:0:.,.:.,.,.	0/0:152:152,0:.,210.72,.	0/0:760:760,0:.,1053.58,.	0/0:150:150,0:.,207.94,.	0/0:128:128,0:.,177.45,.	./.:0:.,.:.,.,.	1/1:52:0,52:.,72.09,.	0/0:28:28,0:.,38.82,.	./.:0:.,.:.,.,.	1/1:55:0,55:.,76.25,.	0/1:264:130,134:.,365.98,.	./.:0:.,.:.,.,.	0/0:165:165,0:.,228.74,.	0/0:63:63,0:.,87.34,.	0/0:68:68,0:.,94.27,.	0/0:55:55,0:.,76.25,.	1/1:92:0,92:.,127.54,.	0/0:123:123,0:.,170.51,.	./.:0:.,.:.,.,.	0/0:13:13,0:.,18.02,.	0/1:93:26,67:.,128.93,.	0/1:128:77,51:.,177.45,.	0/0:121:121,0:.,167.74,.	0/0:123:123,0:.,170.51,.	0/0:198:198,0:.,274.49,.	0/0:116:116,0:.,160.81,.	0/0:113:113,0:.,156.65,.	0/1:104:62,42:.,144.17,.	./.:0:.,.:.,.,.	0/0:231:231,0:.,320.23,.	0/0:168:168,0:.,232.9,.	0/1:152:108,44:.,210.72,.	0/0:151:151,0:.,209.33,.	0/0:84:84,0:.,116.45,.	0/0:92:92,0:.,127.54,.	0/0:118:118,0:.,163.58,.	0/0:211:211,0:.,292.51,.	0/0:253:253,0:.,350.73,.	0/0:32:32,0:.,44.36,.	0/0:61:61,0:.,84.56,.	0/0:48:48,0:.,66.54,.	./.:0:.,.:.,.,.	1/1:68:0,68:.,94.27,.	0/0:96:96,0:.,133.08,.	0/0:224:224,0:.,310.53,.	0/1:319:161,158:.,442.23,.	0/0:166:166,0:.,230.12,.	0/0:50:50,0:.,69.31,.	./.:0:.,.:.,.,.	1/1:62:0,62:.,85.95,.	0/0:39:39,0:.,54.07,.	0/0:364:364,0:.,504.61,.	0/0:38:38,0:.,52.68,.	0/0:77:77,0:.,106.74,.	0/0:42:42,0:.,58.22,.	0/0:290:290,0:.,402.03,.	0/0:55:55,0:.,76.25,.	0/0:239:239,0:.,331.32,.	0/0:342:342,0:.,474.11,.	0/0:55:55,0:.,76.25,.	0/0:62:62,0:.,85.95,.	0/0:74:74,0:.,102.59,.	0/0:167:167,0:.,231.51,.	0/0:103:103,0:.,142.79,.	0/0:177:177,0:.,245.37,.	0/0:159:159,0:.,220.42,.	0/0:123:123,0:.,170.51,.	0/0:201:201,0:.,278.65,.	0/0:56:56,0:.,77.63,.	0/0:116:116,0:.,160.81,.	0/0:448:448,0:.,621.06,.	0/0:151:151,0:.,209.33,.	0/0:39:39,0:.,54.07,.	0/0:105:105,0:.,145.56,.	0/0:255:255,0:.,353.51,.	0/0:219:219,0:.,303.6,.	0/0:167:167,0:.,231.51,.	0/0:845:845,0:.,1171.42,.	0/1:194:53,141:.,268.94,.	./.:0:.,.:.,.,.	0/0:77:77,0:.,106.74,.	0/1:92:47,45:.,127.54,.	0/0:207:207,0:.,286.96,.	0/0:101:101,0:.,140.02,.	0/0:143:143,0:.,198.24,.	0/0:123:123,0:.,170.51,.	0/0:33:33,0:.,45.75,.	0/0:711:711,0:.,985.66,.	0/0:47:47,0:.,65.16,.	./.:0:.,.:.,.,.	0/0:49:49,0:.,67.93,.	0/0:195:195,0:.,270.33,.	0/0:120:120,0:.,166.36,.	0/0:117:117,0:.,162.2,.	./.:0:.,.:.,.,.	0/0:194:194,0:.,268.94,.	0/0:159:159,0:.,220.42,.	0/0:78:78,0:.,108.13,.	0/0:162:162,0:.,224.58,.	0/0:107:107,0:.,148.33,.	0/0:39:39,0:.,54.07,.	0/0:42:42,0:.,58.22,.	0/0:61:61,0:.,84.56,.	0/0:486:486,0:.,673.74,.	./.:0:.,.:.,.,.
1	96088	1105	G	T	.	PASS	.	GT:DP:AD:GL	0/1:124:97,27:.,171.9,.	0/1:47:23,24:.,65.16,.	0/0:19:19,0:.,26.34,.	0/0:38:38,0:.,52.68,.	0/0:56:56,0:.,77.63,.	0/0:157:157,0:.,217.65,.	0/0:315:315,0:.,436.68,.	0/0:48:48,0:.,66.54,.	0/0:125:125,0:.,173.29,.	0/0:291:291,0:.,403.41,.	0/0:172:172,0:.,238.44,.	0/0:147:147,0:.,203.79,.	./.:0:.,.:.,.,.	0/0:53:53,0:.,73.47,.	0/0:77:77,0:.,106.74,.	0/0:67:67,0:.,92.88,.	./.:0:.,.:.,.,.	0/0:111:111,0:.,153.88,.	./.:0:.,.:.,.,.	0/0:109:109,0:.,151.11,.	0/0:110:110,0:.,152.49,.	0/0:123:123,0:.,170.51,.	0/0:81:81,0:.,112.29,.	0/0:319:319,0:.,442.23,.	0/0:98:98,0:.,135.86,.	./.:0:.,.:.,.,.	0/0:165:165,0:.,228.74,.	0/0:97:97,0:.,134.47,.	0/0:26:26,0:.,36.04,.	0/0:357:357,0:.,494.91,.	0/0:787:787,0:.,1091.01,.	0/0:38:38,0:.,52.68,.	./.:0:.,.:.,.,.	./.:0:.,.:.,.,.	0/0:45:45,0:.,62.38,.	./.:0:.,.:.,.,.	./.:0:.,.:.,.,.	0/0:42:42,0:.,58.22,.	0/0:104:104,0:.,144.17,.	0/0:102:102,0:.,141.4,.	0/0:64:64,0:.,88.72,.	0/0:56:56,0:.,77.63,.	./.:0:.,.:.,.,.	0/0:46:46,0:.,63.77,.	0/0:50:50,0:.,69.31,.	0/0:69:69,0:.,95.65,.	./.:0:.,.:.,.,.	0/0:11:11,0:.,15.25,.	0/0:35:35,0:.,48.52,.	0/0:193:193,0:.,267.55,.	./.:0:.,.:.,.,.	0/0:130:130,0:.,180.22,.	0/0:118:118,0:.,163.58,.	0/0:73:73,0:.,101.2,.	0/0:44:44,0:.,61,.	0/0:60:60,0:.,83.18,.	0/0:18:18,0:.,24.95,.	./.:0:.,.:.,.,.	0/0:38:38,0:.,52.68,.	0/0:164:164,0:.,227.35,.	0/0:184:184,0:.,255.08,.	0/0:43:43,0:.,59.61,.	./.:0:.,.:.,.,.	./.:0:.,.:.,.,.	0/0:241:241,0:.,334.1,.	0/0:210:210,0:.,291.12,.	0/0:64:64,0:.,88.72,.	./.:0:.,.:.,.,.	0/0:56:56,0:.,77.63,.	0/0:78:78,0:.,108.13,.	./.:0:.,.:.,.,.	0/0:118:118,0:.,163.58,.	0/1:67:15,52:.,92.88,.	0/0:44:44,0:.,61,.	./.:0:.,.:.,.,.	0/0:119:119,0:.,164.97,.	./.:0:.,.:.,.,.	0/0:45:45,0:.,62.38,.	0/1:40:13,27:.,55.45,.	./.:0:.,.:.,.,.	0/0:23:23,0:.,31.88,.	0/0:85:85,0:.,117.84,.	0/0:46:46,0:.,63.77,.	0/1:164:47,117:.,227.35,.	./.:0:.,.:.,.,.	0/0:259:259,0:.,359.05,.	0/0:339:339,0:.,469.95,.	0/0:201:201,0:.,278.65,.	0/0:46:46,0:.,63.77,.	0/0:23:23,0:.,31.88,.	0/0:174:174,0:.,241.22,.	0/0:137:137,0:.,189.92,.	0/0:201:201,0:.,278.65,.	0/0:104:104,0:.,144.17,.	./.:0:.,.:.,.,.	0/0:117:117,0:.,162.2,.	0/0:161:161,0:.,223.19,.	0/0:110:110,0:.,152.49,.	0/0:670:670,0:.,928.82,.	0/0:54:54,0:.,74.86,.	0/0:152:152,0:.,210.72,.	0/0:119:119,0:.,164.97,.	0/0:125:125,0:.,173.29,.	0/0:144:144,0:.,199.63,.	0/0:66:66,0:.,91.5,.	0/1:611:387,224:.,847.03,.	0/0:139:139,0:.,192.69,.	0/0:128:128,0:.,177.45,.	0/1:188:104,84:.,260.62,.	0/0:45:45,0:.,62.38,.	0/0:131:131,0:.,181.6,.	0/0:61:61,0:.,84.56,.	0/0:228:228,0:.,316.08,.	0/1:138:90,48:.,191.31,.	./.:0:.,.:.,.,.	./.:0:.,.:.,.,.	0/0:96:96,0:.,133.08,.	0/0:10:10,0:.,13.86,.	0/0:78:78,0:.,108.13,.	0/0:120:120,0:.,166.36,.	0/0:110:110,0:.,152.49,.	0/0:284:284,0:.,393.71,.	0/0:99:99,0:.,137.24,.	1/1:95:0,95:.,131.7,.	0/0:122:122,0:.,169.13,.	0/0:153:153,0:.,212.1,.	0/0:101:101,0:.,140.02,.	0/0:185:185,0:.,256.46,.	0/0:212:212,0:.,293.89,.	0/0:177:177,0:.,245.37,.	0/0:138:138,0:.,191.31,.	0/1:248:118,130:.,343.8,.	0/0:71:71,0:.,98.43,.
1	96818	1113	G	C	.	PASS	.	GT:DP:AD:GL	0/0:47:47,0:.,65.16,.	0/0:133:133,0:.,184.38,.	0/0:49:49,0:.,67.93,.	./.:0:.,.:.,.,.	0/0:85:85,0:.,117.84,.	0/0:191:191,0:.,264.78,.	0/0:116:116,0:.,160.81,.	0/0:28:28,0:.,38.82,.	0/0:122:122,0:.,169.13,.	0/0:180:180,0:.,249.53,.	0/0:163:163,0:.,225.97,.	0/0:230:230,0:.,318.85,.	0/0:53:53,0:.,73.47,.	0/0:19:19,0:.,26.34,.	0/0:61:61,0:.,84.56,.	0/0:56:56,0:.,77.63,.	0/0:78:78,0:.,108.13,.	0/0:205:205,0:.,284.19,.	0/0:53:53,0:.,73.47,.	0/0:127:127,0:.,176.06,.	0/0:135:135,0:.,187.15,.	0/0:96:96,0:.,133.08,.	0/0:176:176,0:.,243.99,.	0/0:320:320,0:.,443.61,.	0/0:263:263,0:.,364.6,.	0/0:132:132,0:.,182.99,.	0/0:168:168,0:.,232.9,.	0/0:50:50,0:.,69.31,.	./.:0:.,.:.,.,.	0/0:461:461,0:.,639.08,.	0/0:766:766,0:.,1061.9,.	0/0:31:31,0:.,42.98,.	0/0:169:169,0:.,234.28,.	0/0:21:21,0:.,29.11,.	0/0:72:72,0:.,99.81,.	./.:0:.,.:.,.,.	0/0:14:14,0:.,19.41,.	0/0:87:87,0:.,120.61,.	0/0:109:109,0:.,151.11,.	0/0:41:41,0:.,56.84,.	0/0:210:210,0:.,291.12,.	0/0:17:17,0:.,23.57,.	0/0:48:48,0:.,66.54,.	0/0:30:30,0:.,41.59,.	0/0:46:46,0:.,63.77,.	./.:0:.,.:.,.,.	0/0:14:14,0:.,19.41,.	./.:0:.,.:.,.,.	0/0:81:81,0:.,112.29,.	0/0:134:134,0:.,185.76,.	./.:0:.,.:.,.,.	0/0:107:107,0:.,148.33,.	0/0:160:160,0:.,221.81,.	0/0:29:29,0:.,40.2,.	0/0:53:53,0:.,73.47,.	./.:0:.,.:.,.,.	./.:0:.,.:.,.,.	./.:0:.,.:.,.,.	0/0:28:28,0:.,38.82,.	./.:0:.,.:.,.,.	0/0:34:34,0:.,47.13,.	0/0:15:15,0:.,20.79,.	0/0:33:33,0:.,45.75,.	1/1:82:0,82:.,113.68,.	0/0:115:115,0:.,159.42,.	0/0:203:203,0:.,281.42,.	1/1:37:0,37:.,51.29,.	0/0:19:19,0:.,26.34,.	0/0:80:80,0:.,110.9,.	./.:0:.,.:.,.,.	0/0:68:68,0:.,94.27,.	0/0:38:38,0:.,52.68,.	0/0:179:179,0:.,248.15,.	0/0:98:98,0:.,135.86,.	0/0:44:44,0:.,61,.	0/0:207:207,0:.,286.96,.	0/0:29:29,0:.,40.2,.	0/0:105:105,0:.,145.56,.	0/0:65:65,0:.,90.11,.	0/0:237:237,0:.,328.55,.	0/0:40:40,0:.,55.45,.	0/0:68:68,0:.,94.27,.	./.:0:.,.:.,.,.	0/0:103:103,0:.,142.79,.	0/0:49:49,0:.,67.93,.	./.:0:.,.:.,.,.	0/0:355:355,0:.,492.13,.	0/0:104:104,0:.,144.17,.	0/0:17:17,0:.,23.57,.	0/0:100:100,0:.,138.63,.	0/0:73:73,0:.,101.2,.	0/0:53:53,0:.,73.47,.	0/0:138:138,0:.,191.31,.	0/0:34:34,0:.,47.13,.	0/0:158:158,0:.,219.03,.	0/0:23:23,0:.,31.88,.	0/0:42:42,0:.,58.22,.	0/0:17:17,0:.,23.57,.	0/0:198:198,0:.,274.49,.	0/0:55:55,0:.,76.25,.	0/0:82:82,0:.,113.68,.	0/0:106:106,0:.,146.95,.	0/0:150:150,0:.,207.94,.	0/0:205:205,0:.,284.19,.	0/0:20:20,0:.,27.73,.	0/0:201:201,0:.,278.65,.	0/0:163:163,0:.,225.97,.	0/0:22:22,0:.,30.5,.	0/0:115:115,0:.,159.42,.	0/0:38:38,0:.,52.68,.	0/0:43:43,0:.,59.61,.	0/0:58:58,0:.,80.41,.	0/0:172:172,0:.,238.44,.	0/0:164:164,0:.,227.35,.	0/0:18:18,0:.,24.95,.	0/0:332:332,0:.,460.25,.	0/0:46:46,0:.,63.77,.	0/0:34:34,0:.,47.13,.	0/0:16:16,0:.,22.18,.	0/0:61:61,0:.,84.56,.	0/0:132:132,0:.,182.99,.	0/0:108:108,0:.,149.72,.	0/0:84:84,0:.,116.45,.	0/0:199:199,0:.,275.87,.	0/0:70:70,0:.,97.04,.	0/0:24:24,0:.,33.27,.	0/0:43:43,0:.,59.61,.	0/0:105:105,0:.,145.56,.	0/0:91:91,0:.,126.15,.	0/0:67:67,0:.,92.88,.	0/0:111:111,0:.,153.88,.	0/0:209:209,0:.,289.74,.	0/0:52:52,0:.,72.09,.
1	101484	1167	T	C	.	PASS	.	GT:DP:AD:GL	0/0:32:32,0:.,44.36,.	1/0:71:52,19:.,98.43,.	./.:0:.,.:.,.,.	0/0:54:54,0:.,74.86,.	1/0:52:33,19:.,72.09,.	0/0:116:116,0:.,160.81,.	0/0:120:120,0:.,166.36,.	1/0:22:17,5:.,30.5,.	1/0:98:54,44:.,135.86,.	0/0:305:305,0:.,422.82,.	1/0:99:27,72:.,137.24,.	0/0:107:107,0:.,148.33,.	0/0:26:26,0:.,36.04,.	0/0:100:100,0:.,138.63,.	0/0:32:32,0:.,44.36,.	./.:0:.,.:.,.,.	0/0:78:78,0:.,108.13,.	0/0:72:72,0:.,99.81,.	0/0:40:40,0:.,55.45,.	0/0:126:126,0:.,174.67,.	0/0:127:127,0:.,176.06,.	0/0:114:114,0:.,158.04,.	0/0:110:110,0:.,152.49,.	0/0:293:293,0:.,406.18,.	0/0:99:99,0:.,137.24,.	0/0:129:129,0:.,178.83,.	0/0:106:106,0:.,146.95,.	0/0:29:29,0:.,40.2,.	0/0:18:18,0:.,24.95,.	0/0:227:227,0:.,314.69,.	0/0:571:571,0:.,791.57,.	0/0:19:19,0:.,26.34,.	0/0:220:220,0:.,304.98,.	0/0:27:27,0:.,37.43,.	0/0:23:23,0:.,31.88,.	0/0:13:13,0:.,18.02,.	./.:0:.,.:.,.,.	0/0:126:126,0:.,174.67,.	0/0:33:33,0:.,45.75,.	0/0:171:171,0:.,237.06,.	0/0:16:16,0:.,22.18,.	0/0:33:33,0:.,45.75,.	0/0:25:25,0:.,34.66,.	0/0:93:93,0:.,128.93,.	0/0:24:24,0:.,33.27,.	0/0:99:99,0:.,137.24,.	./.:0:.,.:.,.,.	0/0:24:24,0:.,33.27,.	0/0:17:17,0:.,23.57,.	0/0:94:94,0:.,130.31,.	0/0:78:78,0:.,108.13,.	0/0:142:142,0:.,196.85,.	0/0:115:115,0:.,159.42,.	0/0:134:134,0:.,185.76,.	./.:0:.,.:.,.,.	./.:0:.,.:.,.,.	0/0:74:74,0:.,102.59,.	0/0:58:58,0:.,80.41,.	0/0:65:65,0:.,90.11,.	0/0:17:17,0:.,23.57,.	0/0:56:56,0:.,77.63,.	0/0:142:142,0:.,196.85,.	0/0:49:49,0:.,67.93,.	0/0:76:76,0:.,105.36,.	0/0:29:29,0:.,40.2,.	0/0:99:99,0:.,137.24,.	0/0:120:120,0:.,166.36,.	0/0:96:96,0:.,133.08,.	0/0:32:32,0:.,44.36,.	./.:0:.,.:.,.,.	0/0:140:140,0:.,194.08,.	0/0:51:51,0:.,70.7,.	0/0:123:123,0:.,170.51,.	0/0:172:172,0:.,238.44,.	0/0:70:70,0:.,97.04,.	0/0:55:55,0:.,76.25,.	./.:0:.,.:.,.,.	0/0:59:59,0:.,81.79,.	0/0:136:136,0:.,188.54,.	0/0:256:256,0:.,354.89,.	0/0:30:30,0:.,41.59,.	0/0:74:74,0:.,102.59,.	0/0:42:42,0:.,58.22,.	0/0:100:100,0:.,138.63,.	0/0:25:25,0:.,34.66,.	0/0:251:251,0:.,347.96,.	0/0:175:175,0:.,242.6,.	0/0:136:136,0:.,188.54,.	0/0:40:40,0:.,55.45,.	0/0:94:94,0:.,130.31,.	0/0:78:78,0:.,108.13,.	0/0:84:84,0:.,116.45,.	0/0:93:93,0:.,128.93,.	0/0:38:38,0:.,52.68,.	0/0:90:90,0:.,124.77,.	0/0:51:51,0:.,70.7,.	0/0:45:45,0:.,62.38,.	0/0:49:49,0:.,67.93,.	0/0:338:338,0:.,468.57,.	0/0:49:49,0:.,67.93,.	0/0:57:57,0:.,79.02,.	0/0:126:126,0:.,174.67,.	0/0:89:89,0:.,123.38,.	0/0:165:165,0:.,228.74,.	0/0:97:97,0:.,134.47,.	0/0:472:472,0:.,654.33,.	0/0:108:108,0:.,149.72,.	0/0:90:90,0:.,124.77,.	1/0:89:70,19:.,123.38,.	0/0:19:19,0:.,26.34,.	0/0:105:105,0:.,145.56,.	0/0:22:22,0:.,30.5,.	0/0:88:88,0:.,121.99,.	0/0:99:99,0:.,137.24,.	0/0:73:73,0:.,101.2,.	0/0:99:99,0:.,137.24,.	./.:0:.,.:.,.,.	./.:0:.,.:.,.,.	./.:0:.,.:.,.,.	0/0:55:55,0:.,76.25,.	1/0:152:110,42:.,210.72,.	0/0:90:90,0:.,124.77,.	1/0:88:55,33:.,121.99,.	0/0:63:63,0:.,87.34,.	0/0:45:45,0:.,62.38,.	0/0:90:90,0:.,124.77,.	1/0:30:12,18:.,41.59,.	0/0:97:97,0:.,134.47,.	0/0:78:78,0:.,108.13,.	1/0:68:28,40:.,94.27,.	0/0:57:57,0:.,79.02,.	0/0:76:76,0:.,105.36,.	1/1:123:0,123:.,170.51,.
1	102350	1177	A	T	.	PASS	.	GT:DP:AD:GL	0/0:72:72,0:.,99.81,.	0/0:93:93,0:.,128.93,.	0/0:10:10,0:.,13.86,.	./.:0:.,.:.,.,.	0/0:81:81,0:.,112.29,.	0/0:186:186,0:.,257.85,.	./.:0:.,.:.,.,.	0/0:52:52,0:.,72.09,.	0/0:144:144,0:.,199.63,.	0/0:158:158,0:.,219.03,.	0/0:143:143,0:.,198.24,.	0/0:28:28,0:.,38.82,.	0/0:21:21,0:.,29.11,.	0/0:14:14,0:.,19.41,.	./.:0:.,.:.,.,.	./.:0:.,.:.,.,.	./.:0:.,.:.,.,.	./.:0:.,.:.,.,.	0/1:46:13,33:.,63.77,.	0/1:123:41,82:.,170.51,.	1/1:50:0,50:.,69.31,.	0/0:119:119,0:.,164.97,.	1/1:39:0,39:.,54.07,.	0/1:327:253,74:.,453.32,.	./.:0:.,.:.,.,.	0/1:150:75,75:.,207.94,.	./.:0:.,.:.,.,.	./.:0:.,.:.,.,.	./.:0:.,.:.,.,.	0/0:347:347,0:.,481.04,.	0/0:479:479,0:.,664.03,.	0/0:21:21,0:.,29.11,.	0/0:26:26,0:.,36.04,.	./.:0:.,.:.,.,.	0/0:70:70,0:.,97.04,.	./.:0:.,.:.,.,.	./.:0:.,.:.,.,.	0/0:75:75,0:.,103.97,.	0/0:78:78,0:.,108.13,.	0/0:70:70,0:.,97.04,.	1/1:18:0,18:.,24.95,.	./.:0:.,.:.,.,.	0/0:37:37,0:.,51.29,.	0/0:28:28,0:.,38.82,.	./.:0:.,.:.,.,.	0/0:60:60,0:.,83.18,.	0/0:41:41,0:.,56.84,.	0/0:10:10,0:.,13.86,.	./.:0:.,.:.,.,.	0/0:92:92,0:.,127.54,.	./.:0:.,.:.,.,.	./.:0:.,.:.,.,.	0/0:156:156,0:.,216.26,.	./.:0:.,.:.,.,.	./.:0:.,.:.,.,.	./.:0:.,.:.,.,.	./.:0:.,.:.,.,.	0/0:67:67,0:.,92.88,.	0/1:65:34,31:.,90.11,.	0/0:85:85,0:.,117.84,.	0/0:263:263,0:.,364.6,.	./.:34:.,.:.,.,.	0/0:129:129,0:.,178.83,.	0/0:96:96,0:.,133.08,.	0/0:188:188,0:.,260.62,.	0/0:140:140,0:.,194.08,.	0/0:25:25,0:.,34.66,.	0/0:53:53,0:.,73.47,.	0/0:100:100,0:.,138.63,.	0/0:102:102,0:.,141.4,.	0/0:53:53,0:.,73.47,.	0/0:12:12,0:.,16.64,.	./.:0:.,.:.,.,.	./.:0:.,.:.,.,.	0/0:25:25,0:.,34.66,.	0/0:56:56,0:.,77.63,.	./.:0:.,.:.,.,.	0/0:90:90,0:.,124.77,.	0/0:147:147,0:.,203.79,.	0/0:45:45,0:.,62.38,.	0/0:39:39,0:.,54.07,.	0/0:53:53,0:.,73.47,.	0/0:58:58,0:.,80.41,.	0/0:293:293,0:.,406.18,.	0/0:31:31,0:.,42.98,.	0/1:308:91,217:.,426.98,.	0/0:195:195,0:.,270.33,.	0/0:42:42,0:.,58.22,.	0/0:18:18,0:.,24.95,.	0/1:118:87,31:.,163.58,.	0/0:155:155,0:.,214.88,.	0/0:69:69,0:.,95.65,.	0/0:181:181,0:.,250.92,.	0/0:30:30,0:.,41.59,.	0/0:210:210,0:.,291.12,.	0/0:87:87,0:.,120.61,.	0/0:32:32,0:.,44.36,.	0/0:69:69,0:.,95.65,.	0/0:179:179,0:.,248.15,.	./.:0:.,.:.,.,.	0/0:67:67,0:.,92.88,.	0/1:64:19,45:.,88.72,.	0/0:160:160,0:.,221.81,.	0/0:164:164,0:.,227.35,.	0/0:199:199,0:.,275.87,.	0/0:409:409,0:.,566.99,.	0/1:42:18,24:.,58.22,.	0/0:186:186,0:.,257.85,.	0/0:76:76,0:.,105.36,.	0/0:49:49,0:.,67.93,.	0/0:163:163,0:.,225.97,.	./.:0:.,.:.,.,.	0/0:178:178,0:.,246.76,.	0/0:58:58,0:.,80.41,.	./.:0:.,.:.,.,.	0/1:153:115,38:.,212.1,.	0/0:31:31,0:.,42.98,.	0/0:15:15,0:.,20.79,.	0/0:29:29,0:.,40.2,.	0/0:77:77,0:.,106.74,.	0/0:101:101,0:.,140.02,.	0/1:47:35,12:.,65.16,.	1/1:60:0,60:.,83.18,.	./.:32:.,.:.,.,.	./.:0:.,.:.,.,.	0/0:127:127,0:.,176.06,.	0/0:82:82,0:.,113.68,.	1/1:145:0,145:.,201.01,.	0/1:116:72,44:.,160.81,.	0/1:105:61,44:.,145.56,.	0/1:33:19,14:.,45.75,.	1/1:92:0,92:.,127.54,.	0/0:98:98,0:.,135.86,.
1	104957	1207	T	A	.	PASS	.	GT:DP:AD:GL	0/0:31:31,0:.,42.98,.	0/0:90:90,0:.,124.77,.	0/0:96:96,0:.,133.08,.	0/0:31:31,0:.,42.98,.	0/0:37:37,0:.,51.29,.	0/0:50:50,0:.,69.31,.	0/0:118:118,0:.,163.58,.	0/0:47:47,0:.,65.16,.	0/0:26:26,0:.,37.43,.	0/0:79:79,0:.,110.9,.	0/0:161:161,0:.,223.19,.	0/0:84:84,0:.,116.45,.	0/0:109:109,0:.,152.49,.	./.:0:.,.:.,.,.	0/0:98:98,0:.,137.24,.	0/0:45:45,0:.,62.38,.	0/0:118:118,0:.,163.58,.	0/0:94:94,0:.,130.31,.	0/0:20:20,0:.,27.73,.	0/0:133:133,0:.,184.38,.	0/0:77:77,0:.,106.74,.	0/0:21:21,0:.,29.11,.	./.:0:.,.:.,.,.	./.:0:.,.:.,.,.	0/0:111:111,0:.,153.88,.	0/0:88:88,0:.,121.99,.	0/0:146:146,0:.,202.4,.	0/0:43:43,0:.,59.61,.	0/0:25:25,0:.,34.66,.	./.:0:.,.:.,.,.	./.:0:.,.:.,.,.	0/0:19:19,0:.,26.34,.	0/0:212:212,0:.,295.28,.	0/0:20:20,0:.,27.73,.	0/0:48:48,0:.,66.54,.	./.:0:.,.:.,.,.	./.:0:.,.:.,.,.	0/0:58:58,0:.,80.41,.	0/0:63:63,0:.,88.72,.	1/1:77:0,77:.,108.13,.	./.:0:.,.:.,.,.	1/1:21:0,21:.,29.11,.	0/0:92:92,0:.,127.54,.	0/0:74:74,0:.,102.59,.	0/0:75:75,0:.,105.36,.	./.:0:.,.:.,.,.	./.:0:.,.:.,.,.	0/0:24:24,0:.,33.27,.	0/0:18:18,0:.,24.95,.	0/0:125:125,0:.,173.29,.	0/0:116:116,0:.,162.2,.	1/1:35:0,35:.,48.52,.	1/1:173:0,173:.,239.83,.	1/1:24:0,24:.,33.27,.	1/1:22:0,22:.,30.5,.	1/1:25:0,25:.,34.66,.	1/1:64:0,64:.,88.72,.	1/0:67:19,48:.,94.27,.	1/1:74:0,74:.,102.59,.	1/0:67:14,53:.,94.27,.	1/1:33:0,33:.,45.75,.	1/1:113:0,113:.,159.42,.	0/0:48:48,0:.,66.54,.	0/0:78:78,0:.,108.13,.	0/0:142:142,0:.,196.85,.	0/0:76:76,0:.,105.36,.	0/0:52:52,0:.,72.09,.	0/0:75:75,0:.,103.97,.	0/0:62:62,0:.,85.95,.	0/0:25:25,0:.,34.66,.	0/0:47:47,0:.,65.16,.	0/0:36:36,0:.,49.91,.	./.:0:.,.:.,.,.	0/0:55:55,0:.,76.25,.	0/0:74:74,0:.,102.59,.	0/0:67:67,0:.,92.88,.	./.:0:.,.:.,.,.	0/0:75:75,0:.,103.97,.	0/0:50:50,0:.,69.31,.	0/0:211:211,0:.,292.51,.	0/0:42:42,0:.,59.61,.	./.:0:.,.:.,.,.	1/1:24:0,24:.,33.27,.	./.:0:.,.:.,.,.	./.:0:.,.:.,.,.	0/0:131:131,0:.,182.99,.	0/0:195:195,0:.,271.71,.	0/0:52:52,0:.,72.09,.	./.:0:.,.:.,.,.	0/0:81:81,0:.,112.29,.	0/0:115:115,0:.,159.42,.	0/0:30:30,0:.,41.59,.	./.:0:.,.:.,.,.	0/0:62:62,0:.,85.95,.	0/0:106:106,0:.,146.95,.	0/0:47:47,0:.,65.16,.	0/0:55:55,0:.,77.63,.	0/0:89:89,0:.,123.38,.	0/0:399:399,0:.,555.9,.	0/0:46:46,0:.,63.77,.	0/0:54:54,0:.,74.86,.	0/0:31:31,0:.,42.98,.	0/0:133:133,0:.,187.15,.	0/0:251:251,0:.,347.96,.	0/0:163:163,0:.,225.97,.	0/0:302:302,0:.,426.98,.	0/0:112:112,0:.,155.26,.	0/0:56:56,0:.,79.02,.	0/0:144:144,0:.,199.63,.	0/0:44:44,0:.,61,.	0/0:131:131,0:.,181.6,.	./.:0:.,.:.,.,.	0/0:136:136,0:.,188.54,.	0/0:134:134,0:.,185.76,.	./.:0:.,.:.,.,.	0/0:128:128,0:.,178.83,.	0/0:129:129,0:.,178.83,.	./.:0:.,.:.,.,.	./.:0:.,.:.,.,.	0/0:80:80,0:.,110.9,.	./.:0:.,.:.,.,.	0/0:133:133,0:.,184.38,.	0/0:69:69,0:.,95.65,.	0/0:64:64,0:.,88.72,.	0/0:72:72,0:.,99.81,.	0/0:32:32,0:.,44.36,.	0/0:88:88,0:.,123.38,.	0/0:51:51,0:.,70.7,.	0/0:50:50,0:.,69.31,.	0/0:33:33,0:.,45.75,.	0/0:34:34,0:.,47.13,.	0/0:59:59,0:.,81.79,.	0/0:79:79,0:.,109.52,.
1	108398	1246	G	T	.	PASS	.	GT:DP:AD:GL	0/0:51:51,0:.,70.7,.	0/0:110:110,0:.,152.49,.	0/0:116:116,0:.,162.2,.	0/0:105:105,0:.,145.56,.	0/0:125:125,0:.,173.29,.	0/0:271:271,0:.,377.07,.	0/0:94:94,0:.,130.31,.	0/0:21:21,0:.,29.11,.	0/0:170:170,0:.,235.67,.	0/0:169:169,0:.,234.28,.	0/0:177:177,0:.,245.37,.	0/0:25:25,0:.,36.04,.	0/0:28:28,0:.,38.82,.	./.:0:.,.:.,.,.	0/0:25:25,0:.,34.66,.	0/0:70:70,0:.,97.04,.	0/0:70:70,0:.,97.04,.	0/0:123:123,0:.,170.51,.	0/0:69:69,0:.,95.65,.	0/0:184:184,0:.,255.08,.	0/0:144:144,0:.,199.63,.	0/0:207:207,0:.,286.96,.	0/0:100:100,0:.,138.63,.	0/0:122:122,0:.,169.13,.	0/0:121:121,0:.,169.13,.	0/0:30:30,0:.,41.59,.	0/0:69:69,0:.,95.65,.	./.:0:.,.:.,.,.	./.:0:.,.:.,.,.	0/0:230:230,0:.,318.85,.	0/0:525:525,0:.,727.8,.	0/0:85:85,0:.,117.84,.	0/0:171:171,0:.,237.06,.	./.:0:.,.:.,.,.	0/0:13:13,0:.,18.02,.	0/0:39:39,0:.,54.07,.	0/0:18:18,0:.,24.95,.	0/0:103:103,0:.,142.79,.	0/0:46:46,0:.,63.77,.	0/0:153:153,0:.,212.1,.	0/0:28:28,0:.,38.82,.	0/0:77:77,0:.,106.74,.	0/0:45:45,0:.,62.38,.	0/0:30:30,0:.,41.59,.	0/0:12:12,0:.,16.64,.	0/0:25:25,0:.,34.66,.	0/0:45:45,0:.,62.38,.	0/0:62:62,0:.,85.95,.	./.:0:.,.:.,.,.	0/0:179:179,0:.,248.15,.	0/0:32:32,0:.,44.36,.	0/0:111:111,0:.,153.88,.	0/0:69:69,0:.,95.65,.	0/0:162:162,0:.,224.58,.	./.:0:.,.:.,.,.	0/0:139:139,0:.,192.69,.	./.:0:.,.:.,.,.	0/0:83:83,0:.,115.06,.	0/0:51:51,0:.,70.7,.	0/0:25:25,0:.,34.66,.	0/0:145:145,0:.,201.01,.	0/0:14:14,0:.,19.41,.	0/0:31:31,0:.,42.98,.	0/0:40:40,0:.,55.45,.	0/0:18:18,0:.,24.95,.	./.:0:.,.:.,.,.	./.:0:.,.:.,.,.	0/0:11:11,0:.,15.25,.	0/0:76:76,0:.,105.36,.	0/0:133:133,0:.,184.38,.	./.:0:.,.:.,.,.	0/0:64:64,0:.,88.72,.	0/0:183:183,0:.,253.69,.	0/0:54:54,0:.,74.86,.	0/0:81:81,0:.,112.29,.	0/0:48:48,0:.,66.54,.	0/0:26:26,0:.,36.04,.	1/1:38:0,38:.,52.68,.	0/0:15:15,0:.,20.79,.	0/0:87:87,0:.,120.61,.	0/0:28:28,0:.,38.82,.	./.:0:.,.:.,.,.	0/0:156:156,0:.,216.26,.	0/0:304:304,0:.,421.43,.	0/0:27:27,0:.,37.43,.	0/0:229:229,0:.,317.46,.	0/0:233:233,0:.,323.01,.	0/0:113:113,0:.,156.65,.	0/0:38:38,0:.,52.68,.	0/0:124:124,0:.,171.9,.	0/0:147:147,0:.,203.79,.	0/0:28:28,0:.,38.82,.	0/0:180:180,0:.,249.53,.	0/0:47:47,0:.,65.16,.	0/0:71:71,0:.,98.43,.	0/0:39:39,0:.,54.07,.	0/0:54:54,0:.,74.86,.	0/0:74:74,0:.,102.59,.	0/0:357:357,0:.,494.91,.	0/0:98:98,0:.,135.86,.	./.:0:.,.:.,.,.	0/0:77:77,0:.,106.74,.	0/0:90:90,0:.,124.77,.	0/0:143:143,0:.,198.24,.	0/0:143:143,0:.,198.24,.	0/0:597:597,0:.,827.62,.	0/0:345:345,0:.,478.27,.	0/0:322:322,0:.,446.39,.	0/0:93:93,0:.,128.93,.	0/0:48:48,0:.,66.54,.	0/0:209:209,0:.,289.74,.	0/0:60:60,0:.,83.18,.	0/0:129:129,0:.,178.83,.	0/0:162:162,0:.,224.58,.	./.:0:.,.:.,.,.	0/0:162:162,0:.,224.58,.	0/0:33:33,0:.,45.75,.	0/0:41:41,0:.,56.84,.	0/0:58:58,0:.,80.41,.	0/0:299:299,0:.,414.5,.	0/0:182:182,0:.,252.31,.	0/0:89:89,0:.,123.38,.	0/0:46:46,0:.,63.77,.	0/0:73:73,0:.,101.2,.	0/0:79:79,0:.,109.52,.	0/0:95:95,0:.,131.7,.	0/0:66:66,0:.,91.5,.	./.:0:.,.:.,.,.	0/0:16:16,0:.,22.18,.	0/0:82:82,0:.,113.68,.	0/0:35:35,0:.,48.52,.	0/0:170:170,0:.,235.67,.	0/0:88:88,0:.,121.99,.
1	108431	1247	G	A	.	PASS	.	GT:DP:AD:GL	0/0:42:42,0:.,58.22,.	0/0:123:123,0:.,170.51,.	./.:0:.,.:.,.,.	0/0:26:26,0:.,36.04,.	0/0:121:121,0:.,167.74,.	0/0:253:253,0:.,350.73,.	0/0:226:226,0:.,313.3,.	0/0:32:32,0:.,44.36,.	0/0:168:168,0:.,232.9,.	0/0:140:140,0:.,194.08,.	0/0:183:183,0:.,253.69,.	0/0:97:97,0:.,134.47,.	0/0:18:18,0:.,24.95,.	0/0:14:14,0:.,19.41,.	0/0:57:57,0:.,79.02,.	0/0:147:147,0:.,203.79,.	0/0:57:57,0:.,79.02,.	0/0:81:81,0:.,112.29,.	0/0:62:62,0:.,85.95,.	0/0:80:80,0:.,110.9,.	0/0:50:50,0:.,69.31,.	0/0:134:134,0:.,185.76,.	0/0:73:73,0:.,101.2,.	0/0:333:333,0:.,461.64,.	0/0:237:237,0:.,328.55,.	0/0:109:109,0:.,151.11,.	0/0:107:107,0:.,148.33,.	0/0:69:69,0:.,95.65,.	0/0:11:11,0:.,15.25,.	0/0:164:164,0:.,227.35,.	0/0:382:382,0:.,529.56,.	0/0:19:19,0:.,26.34,.	0/0:178:178,0:.,246.76,.	0/0:20:20,0:.,27.73,.	0/0:90:90,0:.,124.77,.	0/0:44:44,0:.,61,.	./.:0:.,.:.,.,.	0/0:75:75,0:.,103.97,.	0/0:68:68,0:.,94.27,.	./.:0:.,.:.,.,.	0/0:61:61,0:.,84.56,.	0/0:29:29,0:.,40.2,.	0/0:66:66,0:.,91.5,.	0/0:41:41,0:.,56.84,.	0/0:12:12,0:.,16.64,.	0/0:86:86,0:.,119.22,.	0/0:24:24,0:.,33.27,.	./.:0:.,.:.,.,.	0/0:21:21,0:.,29.11,.	0/0:199:199,0:.,275.87,.	0/0:30:30,0:.,41.59,.	0/0:136:136,0:.,188.54,.	0/0:84:84,0:.,116.45,.	0/0:89:89,0:.,123.38,.	0/0:57:57,0:.,79.02,.	0/0:149:149,0:.,206.56,.	0/0:123:123,0:.,170.51,.	./.:0:.,.:.,.,.	0/0:24:24,0:.,33.27,.	0/0:48:48,0:.,66.54,.	0/0:111:111,0:.,153.88,.	0/0:71:71,0:.,98.43,.	0/0:58:58,0:.,80.41,.	0/0:128:128,0:.,177.45,.	0/0:124:124,0:.,171.9,.	0/0:209:209,0:.,289.74,.	0/0:81:81,0:.,112.29,.	1/1:20:0,20:.,27.73,.	0/0:41:41,0:.,56.84,.	0/0:52:52,0:.,72.09,.	0/0:29:29,0:.,40.2,.	0/0:55:55,0:.,76.25,.	0/0:61:61,0:.,84.56,.	0/0:142:142,0:.,196.85,.	./.:0:.,.:.,.,.	0/0:44:44,0:.,61,.	0/0:14:14,0:.,19.41,.	0/0:53:53,0:.,73.47,.	0/0:62:62,0:.,85.95,.	0/0:87:87,0:.,120.61,.	0/0:148:148,0:.,205.17,.	0/0:26:26,0:.,36.04,.	0/0:43:43,0:.,59.61,.	0/0:72:72,0:.,99.81,.	0/0:43:43,0:.,59.61,.	0/0:153:153,0:.,212.1,.	0/0:80:80,0:.,110.9,.	0/0:64:64,0:.,88.72,.	0/0:37:37,0:.,51.29,.	0/0:72:72,0:.,99.81,.	0/0:67:67,0:.,92.88,.	0/0:123:123,0:.,170.51,.	0/0:327:327,0:.,453.32,.	0/0:43:43,0:.,59.61,.	0/0:60:60,0:.,83.18,.	0/0:32:32,0:.,44.36,.	0/0:78:78,0:.,108.13,.	0/0:57:57,0:.,79.02,.	0/0:157:157,0:.,217.65,.	0/0:22:22,0:.,30.5,.	./.:0:.,.:.,.,.	0/0:40:40,0:.,55.45,.	0/0:139:139,0:.,192.69,.	0/0:141:141,0:.,195.47,.	0/0:91:91,0:.,126.15,.	0/0:465:465,0:.,644.63,.	0/0:221:221,0:.,306.37,.	./.:0:.,.:.,.,.	0/0:180:180,0:.,249.53,.	0/0:109:109,0:.,151.11,.	0/0:90:90,0:.,124.77,.	0/0:62:62,0:.,85.95,.	0/0:156:156,0:.,216.26,.	0/0:104:104,0:.,144.17,.	./.:0:.,.:.,.,.	0/0:163:163,0:.,225.97,.	./.:0:.,.:.,.,.	./.:0:.,.:.,.,.	0/0:26:26,0:.,36.04,.	0/0:38:38,0:.,52.68,.	0/0:133:133,0:.,184.38,.	0/0:85:85,0:.,117.84,.	0/0:58:58,0:.,80.41,.	0/0:25:25,0:.,34.66,.	0/0:51:51,0:.,70.7,.	0/0:10:10,0:.,13.86,.	0/0:145:145,0:.,201.01,.	./.:0:.,.:.,.,.	0/0:45:45,0:.,62.38,.	0/0:20:20,0:.,27.73,.	0/0:74:74,0:.,102.59,.	0/0:140:140,0:.,194.08,.	0/0:74:74,0:.,102.59,.
1	108657	1249	G	A	.	PASS	.	GT:DP:AD:GL	0/0:59:59,0:.,81.79,.	0/0:116:116,0:.,160.81,.	0/0:41:41,0:.,56.84,.	./.:0:.,.:.,.,.	0/0:155:155,0:.,214.88,.	0/0:138:138,0:.,191.31,.	0/0:221:221,0:.,306.37,.	./.:0:.,.:.,.,.	0/0:152:152,0:.,210.72,.	0/0:217:217,0:.,300.83,.	0/0:128:128,0:.,177.45,.	0/0:145:145,0:.,201.01,.	0/0:127:127,0:.,176.06,.	0/0:38:38,0:.,52.68,.	0/0:122:122,0:.,169.13,.	0/0:50:50,0:.,69.31,.	0/0:89:89,0:.,123.38,.	0/0:198:198,0:.,274.49,.	0/0:32:32,0:.,44.36,.	./.:0:.,.:.,.,.	0/0:128:128,0:.,177.45,.	0/0:163:163,0:.,225.97,.	0/0:73:73,0:.,101.2,.	0/0:401:401,0:.,555.9,.	0/0:193:193,0:.,267.55,.	0/0:16:16,0:.,22.18,.	0/0:21:21,0:.,29.11,.	0/0:87:87,0:.,120.61,.	./.:0:.,.:.,.,.	0/0:160:160,0:.,221.81,.	0/0:867:867,0:.,1203.3,.	0/0:40:40,0:.,55.45,.	0/0:76:76,0:.,105.36,.	0/0:26:26,0:.,36.04,.	0/0:55:55,0:.,76.25,.	./.:0:.,.:.,.,.	./.:0:.,.:.,.,.	0/0:112:112,0:.,155.26,.	0/0:39:39,0:.,54.07,.	0/0:92:92,0:.,127.54,.	0/0:89:89,0:.,123.38,.	0/0:19:19,0:.,26.34,.	0/0:162:162,0:.,224.58,.	0/0:38:38,0:.,52.68,.	0/0:103:103,0:.,142.79,.	0/0:25:25,0:.,34.66,.	0/0:14:14,0:.,19.41,.	./.:0:.,.:.,.,.	0/0:28:28,0:.,38.82,.	0/0:260:260,0:.,360.44,.	0/0:44:44,0:.,61,.	0/0:162:162,0:.,224.58,.	0/0:55:55,0:.,76.25,.	0/0:34:34,0:.,47.13,.	0/0:34:34,0:.,47.13,.	0/0:94:94,0:.,130.31,.	./.:0:.,.:.,.,.	0/0:64:64,0:.,88.72,.	0/0:16:16,0:.,22.18,.	0/0:69:69,0:.,95.65,.	0/0:81:81,0:.,112.29,.	0/0:60:60,0:.,83.18,.	0/0:96:96,0:.,133.08,.	0/0:171:171,0:.,237.06,.	0/0:203:203,0:.,281.42,.	0/0:263:263,0:.,364.6,.	0/0:40:40,0:.,55.45,.	0/0:55:55,0:.,76.25,.	0/0:57:57,0:.,79.02,.	0/0:55:55,0:.,76.25,.	0/0:54:54,0:.,74.86,.	./.:0:.,.:.,.,.	0/0:53:53,0:.,73.47,.	0/0:143:143,0:.,198.24,.	0/0:45:45,0:.,62.38,.	0/0:17:17,0:.,23.57,.	./.:0:.,.:.,.,.	0/0:57:57,0:.,79.02,.	0/0:127:127,0:.,176.06,.	0/0:810:810,0:.,1122.9,.	./.:0:.,.:.,.,.	0/0:37:37,0:.,51.29,.	0/0:43:43,0:.,59.61,.	0/0:133:133,0:.,184.38,.	0/0:39:39,0:.,54.07,.	./.:0:.,.:.,.,.	0/0:162:162,0:.,224.58,.	0/0:198:198,0:.,274.49,.	0/0:21:21,0:.,29.11,.	0/0:45:45,0:.,62.38,.	0/0:158:158,0:.,219.03,.	0/0:169:169,0:.,234.28,.	0/0:175:175,0:.,242.6,.	0/0:100:100,0:.,138.63,.	./.:0:.,.:.,.,.	0/0:38:38,0:.,52.68,.	./.:0:.,.:.,.,.	0/0:58:58,0:.,80.41,.	0/0:328:328,0:.,454.7,.	./.:0:.,.:.,.,.	0/0:52:52,0:.,72.09,.	0/0:51:51,0:.,70.7,.	0/0:116:116,0:.,160.81,.	0/0:111:111,0:.,153.88,.	0/0:138:138,0:.,191.31,.	0/0:387:387,0:.,536.5,.	0/0:171:171,0:.,237.06,.	0/0:203:203,0:.,281.42,.	0/0:59:59,0:.,81.79,.	0/0:53:53,0:.,73.47,.	0/0:299:299,0:.,414.5,.	0/0:75:75,0:.,103.97,.	0/0:123:123,0:.,170.51,.	0/0:173:173,0:.,239.83,.	0/0:184:184,0:.,255.08,.	0/0:331:331,0:.,458.86,.	./.:0:.,.:.,.,.	0/0:27:27,0:.,37.43,.	./.:0:.,.:.,.,.	0/0:146:146,0:.,202.4,.	0/0:127:127,0:.,176.06,.	./.:0:.,.:.,.,.	0/0:112:112,0:.,155.26,.	0/0:197:197,0:.,273.1,.	0/0:80:80,0:.,110.9,.	1/1:29:0,29:.,40.2,.	0/0:85:85,0:.,117.84,.	0/0:128:128,0:.,177.45,.	0/0:143:143,0:.,198.24,.	./.:0:.,.:.,.,.	0/0:74:74,0:.,102.59,.	0/0:107:107,0:.,148.33,.	0/0:200:200,0:.,277.26,.
1	111041	1277	A	G	.	PASS	.	GT:DP:AD:GL	0/0:110:110,0:.,152.49,.	0/0:97:97,0:.,134.47,.	0/0:165:165,0:.,228.74,.	./.:0:.,.:.,.,.	0/0:126:126,0:.,174.67,.	0/0:69:69,0:.,95.65,.	0/0:330:330,0:.,457.48,.	./.:0:.,.:.,.,.	0/0:92:92,0:.,127.54,.	0/0:83:83,0:.,115.06,.	0/0:77:77,0:.,106.74,.	0/0:249:249,0:.,345.19,.	0/0:72:72,0:.,99.81,.	./.:0:.,.:.,.,.	0/0:71:71,0:.,98.43,.	0/0:78:78,0:.,108.13,.	0/0:118:118,0:.,163.58,.	0/0:276:276,0:.,382.62,.	0/0:29:29,0:.,40.2,.	0/0:179:179,0:.,248.15,.	0/0:213:213,0:.,400.64,.	0/1:120:83,37:.,166.36,.	./.:0:.,.:.,.,.	0/0:379:379,0:.,525.41,.	0/0:320:320,0:.,445,.	0/0:158:158,0:.,219.03,.	0/0:153:153,0:.,212.1,.	0/0:109:109,0:.,151.11,.	0/0:52:52,0:.,72.09,.	./.:0:.,.:.,.,.	0/0:427:427,0:.,591.95,.	0/0:186:186,0:.,257.85,.	0/0:307:307,0:.,425.59,.	0/0:12:12,0:.,16.64,.	0/0:115:115,0:.,159.42,.	0/0:30:30,0:.,41.59,.	./.:0:.,.:.,.,.	0/0:122:122,0:.,169.13,.	0/0:82:82,0:.,113.68,.	0/0:297:297,0:.,411.73,.	./.:0:.,.:.,.,.	./.:0:.,.:.,.,.	0/0:130:130,0:.,180.22,.	0/0:100:100,0:.,138.63,.	0/0:21:21,0:.,29.11,.	0/0:215:215,0:.,298.05,.	0/0:40:40,0:.,55.45,.	./.:0:.,.:.,.,.	./.:0:.,.:.,.,.	0/0:278:278,0:.,385.39,.	0/0:122:122,0:.,169.13,.	0/0:303:303,0:.,420.05,.	0/0:292:292,0:.,404.8,.	0/0:201:201,0:.,278.65,.	0/0:65:65,0:.,90.11,.	0/0:226:226,0:.,313.3,.	0/0:211:211,0:.,292.51,.	./.:0:.,.:.,.,.	./.:0:.,.:.,.,.	0/0:228:228,0:.,316.08,.	0/0:83:83,0:.,115.06,.	0/0:235:235,0:.,325.78,.	0/0:103:103,0:.,142.79,.	./.:0:.,.:.,.,.	0/0:143:143,0:.,198.24,.	0/0:169:169,0:.,234.28,.	0/0:190:190,0:.,263.4,.	./.:0:.,.:.,.,.	0/0:31:31,0:.,42.98,.	./.:0:.,.:.,.,.	0/0:98:98,0:.,135.86,.	0/0:206:206,0:.,285.58,.	0/0:183:183,0:.,253.69,.	0/0:203:203,0:.,281.42,.	0/0:442:442,0:.,612.74,.	0/0:22:22,0:.,30.5,.	./.:0:.,.:.,.,.	0/0:134:134,0:.,185.76,.	./.:0:.,.:.,.,.	0/0:593:593,0:.,823.46,.	0/0:55:55,0:.,76.25,.	0/0:49:49,0:.,67.93,.	0/0:44:44,0:.,61,.	0/0:153:153,0:.,212.1,.	0/0:111:111,0:.,153.88,.	./.:0:.,.:.,.,.	0/0:212:212,0:.,293.89,.	0/0:358:358,0:.,496.29,.	0/0:96:96,0:.,133.08,.	0/0:55:55,0:.,76.25,.	0/0:212:212,0:.,293.89,.	0/0:272:272,0:.,377.07,.	0/0:378:378,0:.,524.02,.	0/0:12:12,0:.,16.64,.	0/0:260:260,0:.,360.44,.	0/0:53:53,0:.,73.47,.	0/0:48:48,0:.,66.54,.	0/0:165:165,0:.,228.74,.	0/0:1260:1260,0:.,1746.73,.	0/0:229:229,0:.,317.46,.	./.:0:.,.:.,.,.	0/0:365:365,0:.,506,.	0/0:368:368,0:.,512.93,.	./.:0:.,.:.,.,.	0/0:215:215,0:.,300.83,.	0/0:476:476,0:.,659.88,.	0/0:252:252,0:.,350.73,.	0/0:228:228,0:.,316.08,.	0/0:24:24,0:.,33.27,.	0/0:13:13,0:.,18.02,.	0/0:269:269,0:.,372.91,.	0/0:67:67,0:.,92.88,.	0/0:393:393,0:.,544.81,.	0/0:269:269,0:.,372.91,.	0/0:214:214,0:.,296.67,.	1/1:685:0,685:.,949.61,.	./.:0:.,.:.,.,.	0/0:68:68,0:.,94.27,.	0/0:60:60,0:.,83.18,.	0/0:261:261,0:.,361.82,.	./.:0:.,.:.,.,.	./.:0:.,.:.,.,.	0/0:125:125,0:.,173.29,.	0/0:53:53,0:.,73.47,.	./.:0:.,.:.,.,.	0/0:53:53,0:.,73.47,.	0/0:206:206,0:.,285.58,.	0/0:14:14,0:.,19.41,.	./.:0:.,.:.,.,.	./.:0:.,.:.,.,.	./.:0:.,.:.,.,.	0/0:136:136,0:.,188.54,.	0/0:224:224,0:.,310.53,.
1	111240	1279	T	G	.	PASS	.	GT:DP:AD:GL	0/0:19:19,0:.,26.34,.	0/0:52:52,0:.,72.09,.	0/0:80:80,0:.,110.9,.	0/0:67:67,0:.,92.88,.	0/0:150:150,0:.,207.94,.	0/0:254:254,0:.,352.12,.	0/0:145:145,0:.,201.01,.	0/0:25:25,0:.,34.66,.	0/0:109:109,0:.,151.11,.	0/0:232:232,0:.,321.62,.	0/0:164:164,0:.,227.35,.	0/0:115:115,0:.,159.42,.	./.:0:.,.:.,.,.	0/0:125:125,0:.,173.29,.	0/0:62:62,0:.,85.95,.	0/0:23:23,0:.,31.88,.	0/0:76:76,0:.,105.36,.	0/0:191:191,0:.,264.78,.	0/0:134:134,0:.,185.76,.	0/0:169:169,0:.,234.28,.	0/0:218:218,0:.,302.21,.	0/0:267:267,0:.,370.14,.	0/0:33:33,0:.,45.75,.	0/0:345:345,0:.,478.27,.	0/0:226:226,0:.,313.3,.	0/0:113:113,0:.,156.65,.	0/0:182:182,0:.,252.31,.	0/0:86:86,0:.,119.22,.	0/0:22:22,0:.,30.5,.	0/0:320:320,0:.,443.61,.	0/0:499:499,0:.,691.76,.	0/0:99:99,0:.,137.24,.	0/0:263:263,0:.,364.6,.	./.:0:.,.:.,.,.	0/0:78:78,0:.,108.13,.	0/0:15:15,0:.,20.79,.	0/0:21:21,0:.,29.11,.	0/0:300:300,0:.,415.89,.	0/0:78:78,0:.,108.13,.	0/0:145:145,0:.,201.01,.	0/0:84:84,0:.,116.45,.	0/0:35:35,0:.,48.52,.	0/0:45:45,0:.,62.38,.	0/0:89:89,0:.,123.38,.	1/0:68:44,24:.,94.27,.	1/0:126:53,73:.,174.67,.	0/0:26:26,0:.,36.04,.	0/0:31:31,0:.,42.98,.	./.:0:.,.:.,.,.	0/0:224:224,0:.,310.53,.	0/0:28:28,0:.,38.82,.	0/0:77:77,0:.,106.74,.	0/0:322:322,0:.,446.39,.	0/0:153:153,0:.,212.1,.	./.:0:.,.:.,.,.	0/0:130:130,0:.,180.22,.	0/0:15:15,0:.,20.79,.	0/0:194:194,0:.,268.94,.	0/0:69:69,0:.,95.65,.	./.:0:.,.:.,.,.	0/0:60:60,0:.,83.18,.	./.:0:.,.:.,.,.	0/0:20:20,0:.,27.73,.	0/0:59:59,0:.,81.79,.	./.:0:.,.:.,.,.	0/0:77:77,0:.,106.74,.	./.:0:.,.:.,.,.	./.:0:.,.:.,.,.	0/0:80:80,0:.,110.9,.	0/0:158:158,0:.,219.03,.	./.:0:.,.:.,.,.	./.:0:.,.:.,.,.	0/0:107:107,0:.,148.33,.	0/0:139:139,0:.,192.69,.	0/0:41:41,0:.,56.84,.	0/0:116:116,0:.,160.81,.	0/0:14:14,0:.,19.41,.	./.:0:.,.:.,.,.	0/0:82:82,0:.,113.68,.	0/0:292:292,0:.,404.8,.	0/0:100:100,0:.,138.63,.	0/0:102:102,0:.,141.4,.	0/0:39:39,0:.,54.07,.	0/0:96:96,0:.,133.08,.	0/0:93:93,0:.,128.93,.	1/0:223:115,108:.,309.14,.	0/0:256:256,0:.,354.89,.	0/0:114:114,0:.,158.04,.	0/0:96:96,0:.,133.08,.	0/0:22:22,0:.,30.5,.	1/1:132:0,132:.,182.99,.	0/0:30:30,0:.,41.59,.	0/0:221:221,0:.,306.37,.	./.:0:.,.:.,.,.	0/0:186:186,0:.,257.85,.	0/0:156:156,0:.,216.26,.	0/0:67:67,0:.,92.88,.	0/0:35:35,0:.,48.52,.	0/0:437:437,0:.,605.81,.	0/0:99:99,0:.,137.24,.	0/0:50:50,0:.,69.31,.	0/0:216:216,0:.,299.44,.	0/0:202:202,0:.,280.03,.	0/0:224:224,0:.,310.53,.	0/0:139:139,0:.,192.69,.	./.:0:.,.:.,.,.	0/0:254:254,0:.,352.12,.	0/0:163:163,0:.,225.97,.	0/0:231:231,0:.,320.23,.	./.:0:.,.:.,.,.	0/0:229:229,0:.,317.46,.	./.:0:.,.:.,.,.	1/0:108:59,49:.,151.11,.	0/0:148:148,0:.,205.17,.	./.:0:.,.:.,.,.	0/0:213:213,0:.,296.67,.	0/0:40:40,0:.,55.45,.	0/0:56:56,0:.,77.63,.	0/0:51:51,0:.,70.7,.	0/0:224:224,0:.,310.53,.	0/0:134:134,0:.,185.76,.	0/0:145:145,0:.,201.01,.	0/0:59:59,0:.,81.79,.	0/0:101:101,0:.,140.02,.	0/0:54:54,0:.,74.86,.	0/0:162:162,0:.,224.58,.	0/0:91:91,0:.,126.15,.	0/0:85:85,0:.,117.84,.	0/0:150:150,0:.,207.94,.	0/0:31:31,0:.,42.98,.	0/0:101:101,0:.,140.02,.	0/0:339:339,0:.,469.95,.	0/0:62:62,0:.,85.95,.
1	111585	1283	T	A	.	PASS	.	GT:DP:AD:GL	0/0:51:51,0:.,70.7,.	0/0:46:46,0:.,63.77,.	./.:0:.,.:.,.,.	./.:0:.,.:.,.,.	0/0:144:144,0:.,199.63,.	0/0:69:69,0:.,95.65,.	0/0:91:91,0:.,126.15,.	0/0:36:36,0:.,49.91,.	0/0:212:212,0:.,293.89,.	0/0:166:166,0:.,230.12,.	0/0:139:139,0:.,192.69,.	0/0:115:115,0:.,159.42,.	0/0:122:122,0:.,169.13,.	./.:0:.,.:.,.,.	0/0:29:29,0:.,40.2,.	./.:0:.,.:.,.,.	0/0:137:137,0:.,189.92,.	0/0:26:26,0:.,36.04,.	0/0:83:83,0:.,115.06,.	0/0:90:90,0:.,124.77,.	0/0:72:72,0:.,99.81,.	0/0:111:111,0:.,153.88,.	0/0:34:34,0:.,47.13,.	0/0:354:354,0:.,490.75,.	0/0:70:70,0:.,97.04,.	0/0:16:16,0:.,22.18,.	0/0:137:137,0:.,189.92,.	0/0:38:38,0:.,52.68,.	0/0:23:23,0:.,31.88,.	0/0:412:412,0:.,571.15,.	0/0:843:843,0:.,1168.65,.	1/1:43:0,43:.,59.61,.	./.:0:.,.:.,.,.	./.:0:.,.:.,.,.	0/0:11:11,0:.,15.25,.	./.:0:.,.:.,.,.	./.:0:.,.:.,.,.	0/0:127:127,0:.,176.06,.	./.:0:.,.:.,.,.	0/0:95:95,0:.,131.7,.	0/0:78:78,0:.,108.13,.	1/0:124:60,64:.,171.9,.	0/0:22:22,0:.,30.5,.	0/0:38:38,0:.,52.68,.	0/0:37:37,0:.,51.29,.	./.:0:.,.:.,.,.	0/0:25:25,0:.,34.66,.	./.:0:.,.:.,.,.	./.:0:.,.:.,.,.	./.:0:.,.:.,.,.	./.:0:.,.:.,.,.	0/0:126:126,0:.,174.67,.	0/0:168:168,0:.,232.9,.	0/0:145:145,0:.,201.01,.	0/0:86:86,0:.,119.22,.	0/0:13:13,0:.,18.02,.	0/0:17:17,0:.,23.57,.	0/0:45:45,0:.,62.38,.	0/0:80:80,0:.,110.9,.	./.:0:.,.:.,.,.	0/0:104:104,0:.,144.17,.	1/1:52:0,52:.,72.09,.	0/0:103:103,0:.,142.79,.	0/0:234:234,0:.,324.39,.	0/0:139:139,0:.,192.69,.	0/0:189:189,0:.,262.01,.	0/0:71:71,0:.,98.43,.	./.:0:.,.:.,.,.	0/0:32:32,0:.,44.36,.	0/0:37:37,0:.,51.29,.	0/0:42:42,0:.,58.22,.	./.:0:.,.:.,.,.	0/0:61:61,0:.,84.56,.	0/0:78:78,0:.,108.13,.	./.:0:.,.:.,.,.	0/0:32:32,0:.,44.36,.	./.:0:.,.:.,.,.	0/0:90:90,0:.,124.77,.	0/0:76:76,0:.,105.36,.	0/0:112:112,0:.,155.26,.	./.:0:.,.:.,.,.	0/0:82:82,0:.,113.68,.	./.:0:.,.:.,.,.	0/0:213:213,0:.,295.28,.	0/0:35:35,0:.,48.52,.	0/0:79:79,0:.,109.52,.	0/0:319:319,0:.,442.23,.	0/0:89:89,0:.,123.38,.	1/1:13:0,13:.,18.02,.	0/0:93:93,0:.,128.93,.	0/0:86:86,0:.,119.22,.	0/0:115:115,0:.,159.42,.	0/0:63:63,0:.,87.34,.	0/0:18:18,0:.,24.95,.	0/0:161:161,0:.,223.19,.	0/0:33:33,0:.,45.75,.	0/0:53:53,0:.,73.47,.	0/0:119:119,0:.,164.97,.	./.:0:.,.:.,.,.	1/0:111:48,63:.,153.88,.	0/0:41:41,0:.,56.84,.	0/0:72:72,0:.,99.81,.	0/0:78:78,0:.,108.13,.	0/0:50:50,0:.,69.31,.	0/0:104:104,0:.,144.17,.	0/0:288:288,0:.,399.25,.	./.:0:.,.:.,.,.	0/0:98:98,0:.,135.86,.	0/0:157:157,0:.,217.65,.	./.:0:.,.:.,.,.	0/0:268:268,0:.,371.53,.	0/0:34:34,0:.,47.13,.	./.:0:.,.:.,.,.	0/0:46:46,0:.,63.77,.	./.:0:.,.:.,.,.	0/0:112:112,0:.,155.26,.	0/0:48:48,0:.,66.54,.	0/0:36:36,0:.,49.91,.	0/0:49:49,0:.,67.93,.	0/0:99:99,0:.,137.24,.	0/0:18:18,0:.,24.95,.	0/0:223:223,0:.,309.14,.	./.:0:.,.:.,.,.	0/0:72:72,0:.,99.81,.	0/0:64:64,0:.,88.72,.	0/0:84:84,0:.,116.45,.	0/0:178:178,0:.,246.76,.	0/0:45:45,0:.,62.38,.	0/0:151:151,0:.,209.33,.	0/0:98:98,0:.,135.86,.	0/0:94:94,0:.,130.31,.	0/0:334:334,0:.,463.02,.	0/0:62:62,0:.,85.95,.
1	112167	1290	T	A	.	PASS	.	GT:DP:AD:GL	1/0:113:55,58:.,156.65,.	0/0:44:44,0:.,61,.	1/1:50:0,50:.,69.31,.	0/0:22:22,0:.,30.5,.	0/0:92:92,0:.,127.54,.	0/0:116:116,0:.,160.81,.	1/0:119:64,55:.,164.97,.	0/0:44:44,0:.,61,.	0/0:125:125,0:.,173.29,.	1/0:274:151,123:.,379.84,.	1/0:156:79,77:.,216.26,.	1/0:34:19,15:.,47.13,.	0/0:86:86,0:.,119.22,.	1/1:73:0,73:.,101.2,.	./.:0:.,.:.,.,.	0/0:18:18,0:.,24.95,.	./.:0:.,.:.,.,.	./.:0:.,.:.,.,.	1/1:16:0,16:.,22.18,.	0/0:105:105,0:.,145.56,.	0/0:79:79,0:.,109.52,.	0/0:51:51,0:.,70.7,.	0/0:18:18,0:.,24.95,.	1/1:297:0,297:.,411.73,.	0/0:104:104,0:.,144.17,.	0/0:95:95,0:.,131.7,.	0/0:127:127,0:.,176.06,.	./.:0:.,.:.,.,.	./.:0:.,.:.,.,.	./.:0:.,.:.,.,.	0/0:308:308,0:.,426.98,.	0/0:47:47,0:.,65.16,.	1/1:36:0,36:.,49.91,.	./.:0:.,.:.,.,.	0/0:36:36,0:.,49.91,.	0/0:14:14,0:.,19.41,.	0/0:27:27,0:.,37.43,.	1/1:65:0,65:.,90.11,.	0/0:31:31,0:.,42.98,.	0/0:38:38,0:.,52.68,.	0/0:47:47,0:.,65.16,.	0/0:129:129,0:.,178.83,.	1/0:51:22,29:.,70.7,.	0/0:56:56,0:.,77.63,.	0/0:80:80,0:.,110.9,.	0/0:36:36,0:.,49.91,.	./.:0:.,.:.,.,.	0/0:15:15,0:.,20.79,.	./.:0:.,.:.,.,.	0/0:49:49,0:.,67.93,.	./.:0:.,.:.,.,.	./.:0:.,.:.,.,.	0/0:124:124,0:.,171.9,.	1/0:204:97,107:.,282.8,.	0/0:17:17,0:.,23.57,.	1/0:138:101,37:.,191.31,.	./.:55:.,.:.,.,.	./.:0:.,.:.,.,.	1/0:69:30,39:.,95.65,.	0/0:40:40,0:.,55.45,.	0/0:106:106,0:.,146.95,.	1/1:119:0,119:.,164.97,.	0/0:81:81,0:.,112.29,.	0/0:109:109,0:.,151.11,.	0/0:206:206,0:.,285.58,.	0/0:105:105,0:.,145.56,.	0/0:17:17,0:.,23.57,.	0/0:13:13,0:.,18.02,.	0/0:71:71,0:.,98.43,.	0/0:28:28,0:.,38.82,.	0/0:65:65,0:.,90.11,.	0/0:36:36,0:.,49.91,.	0/0:95:95,0:.,131.7,.	0/0:242:242,0:.,335.48,.	0/0:102:102,0:.,141.4,.	./.:0:.,.:.,.,.	./.:0:.,.:.,.,.	./.:0:.,.:.,.,.	1/1:19:0,19:.,26.34,.	0/0:137:137,0:.,189.92,.	./.:0:.,.:.,.,.	./.:0:.,.:.,.,.	0/0:40:40,0:.,55.45,.	0/0:46:46,0:.,63.77,.	0/0:10:10,0:.,13.86,.	./.:0:.,.:.,.,.	1/0:217:71,146:.,300.83,.	0/0:89:89,0:.,123.38,.	./.:30:.,.:.,.,.	./.:0:.,.:.,.,.	1/1:150:0,150:.,207.94,.	./.:0:.,.:.,.,.	1/1:289:0,289:.,400.64,.	1/0:86:38,48:.,119.22,.	0/0:45:45,0:.,62.38,.	./.:0:.,.:.,.,.	1/1:16:0,16:.,22.18,.	0/0:40:40,0:.,55.45,.	./.:0:.,.:.,.,.	./.:0:.,.:.,.,.	0/0:70:70,0:.,97.04,.	./.:0:.,.:.,.,.	1/0:153:76,77:.,212.1,.	0/0:222:222,0:.,307.76,.	./.:43:.,.:.,.,.	0/0:216:216,0:.,299.44,.	1/0:154:117,37:.,213.49,.	1/0:161:81,80:.,223.19,.	0/0:62:62,0:.,85.95,.	1/0:94:48,46:.,130.31,.	0/0:159:159,0:.,220.42,.	1/0:58:15,43:.,80.41,.	0/0:199:199,0:.,275.87,.	0/0:177:177,0:.,245.37,.	0/0:79:79,0:.,109.52,.	0/0:210:210,0:.,291.12,.	0/0:74:74,0:.,102.59,.	1/1:39:0,39:.,54.07,.	1/0:58:23,35:.,80.41,.	1/1:41:0,41:.,56.84,.	./.:0:.,.:.,.,.	0/0:97:97,0:.,134.47,.	1/1:11:0,11:.,15.25,.	0/0:275:275,0:.,381.23,.	1/1:76:0,76:.,105.36,.	0/0:33:33,0:.,45.75,.	./.:0:.,.:.,.,.	0/0:88:88,0:.,121.99,.	./.:0:.,.:.,.,.	0/0:141:141,0:.,195.47,.	0/0:59:59,0:.,81.79,.	0/0:44:44,0:.,61,.	./.:0:.,.:.,.,.
1	112241	1291	G	A	.	PASS	.	GT:DP:AD:GL	0/0:60:60,0:.,83.18,.	0/0:85:85,0:.,117.84,.	0/0:48:48,0:.,66.54,.	0/0:51:51,0:.,70.7,.	0/0:164:164,0:.,227.35,.	0/0:195:195,0:.,270.33,.	0/0:180:180,0:.,249.53,.	0/0:62:62,0:.,85.95,.	0/0:22:22,0:.,30.5,.	0/0:308:308,0:.,426.98,.	0/0:222:222,0:.,307.76,.	1/0:207:166,41:.,286.96,.	0/0:180:180,0:.,249.53,.	./.:0:.,.:.,.,.	0/0:62:62,0:.,85.95,.	0/0:24:24,0:.,33.27,.	0/0:89:89,0:.,123.38,.	0/0:94:94,0:.,130.31,.	1/0:77:40,37:.,106.74,.	0/0:183:183,0:.,253.69,.	1/0:146:100,46:.,202.4,.	0/0:190:190,0:.,263.4,.	0/0:66:66,0:.,91.5,.	1/1:387:0,387:.,536.5,.	./.:176:.,.:.,.,.	1/1:121:0,121:.,167.74,.	1/1:131:0,131:.,181.6,.	1/0:78:43,35:.,108.13,.	1/1:24:0,24:.,33.27,.	0/0:218:218,0:.,302.21,.	0/0:1039:1039,0:.,1440.36,.	0/0:164:164,0:.,227.35,.	0/0:176:176,0:.,243.99,.	0/0:25:25,0:.,34.66,.	0/0:74:74,0:.,102.59,.	0/0:67:67,0:.,92.88,.	0/0:11:11,0:.,15.25,.	0/0:75:75,0:.,103.97,.	0/0:29:29,0:.,40.2,.	1/0:207:140,67:.,286.96,.	0/0:128:128,0:.,177.45,.	0/0:17:17,0:.,23.57,.	0/0:121:121,0:.,167.74,.	0/0:35:35,0:.,48.52,.	0/0:106:106,0:.,146.95,.	0/0:76:76,0:.,105.36,.	0/0:18:18,0:.,24.95,.	0/0:11:11,0:.,15.25,.	0/0:12:12,0:.,16.64,.	0/0:123:123,0:.,170.51,.	0/0:15:15,0:.,20.79,.	0/0:185:185,0:.,256.46,.	0/0:275:275,0:.,382.62,.	1/0:301:97,204:.,417.27,.	0/0:106:106,0:.,146.95,.	1/1:72:0,72:.,99.81,.	0/0:140:140,0:.,194.08,.	1/0:72:36,36:.,99.81,.	0/0:26:26,0:.,36.04,.	0/0:100:100,0:.,138.63,.	0/0:114:114,0:.,158.04,.	0/0:47:47,0:.,65.16,.	0/0:120:120,0:.,166.36,.	0/0:228:228,0:.,316.08,.	0/0:157:157,0:.,217.65,.	0/0:166:166,0:.,230.12,.	0/0:122:122,0:.,169.13,.	0/0:61:61,0:.,84.56,.	0/0:87:87,0:.,120.61,.	0/0:169:169,0:.,234.28,.	0/0:67:67,0:.,92.88,.	0/0:161:161,0:.,223.19,.	0/0:167:167,0:.,231.51,.	1/0:246:132,114:.,341.03,.	0/0:149:149,0:.,206.56,.	0/0:96:96,0:.,133.08,.	0/0:37:37,0:.,51.29,.	0/0:40:40,0:.,55.45,.	0/0:117:117,0:.,162.2,.	1/0:183:50,133:.,253.69,.	0/0:119:119,0:.,164.97,.	0/0:74:74,0:.,102.59,.	0/0:51:51,0:.,70.7,.	1/0:304:126,178:.,421.43,.	0/0:40:40,0:.,55.45,.	0/0:287:287,0:.,397.87,.	0/0:334:334,0:.,463.02,.	0/0:244:244,0:.,338.26,.	0/0:68:68,0:.,94.27,.	0/0:61:61,0:.,84.56,.	0/0:173:173,0:.,239.83,.	0/0:248:248,0:.,343.8,.	0/0:282:282,0:.,390.93,.	1/0:31:14,17:.,42.98,.	0/0:117:117,0:.,162.2,.	0/0:74:74,0:.,102.59,.	0/0:84:84,0:.,116.45,.	0/0:49:49,0:.,67.93,.	0/0:491:491,0:.,680.67,.	0/0:80:80,0:.,110.9,.	0/0:30:30,0:.,41.59,.	0/0:164:164,0:.,227.35,.	0/0:73:73,0:.,101.2,.	0/0:192:192,0:.,266.17,.	0/0:157:157,0:.,217.65,.	0/0:617:617,0:.,855.34,.	0/0:279:279,0:.,386.78,.	0/0:223:223,0:.,309.14,.	1/0:229:89,140:.,317.46,.	0/0:97:97,0:.,134.47,.	0/0:192:192,0:.,266.17,.	0/0:47:47,0:.,65.16,.	1/0:237:89,148:.,328.55,.	0/0:175:175,0:.,242.6,.	0/0:32:32,0:.,44.36,.	0/0:315:315,0:.,436.68,.	0/0:45:45,0:.,62.38,.	./.:0:.,.:.,.,.	1/0:130:96,34:.,180.22,.	1/0:175:122,53:.,242.6,.	./.:0:.,.:.,.,.	0/0:207:207,0:.,286.96,.	0/0:112:112,0:.,155.26,.	0/0:68:68,0:.,94.27,.	1/1:25:0,25:.,34.66,.	0/0:135:135,0:.,187.15,.	0/0:82:82,0:.,113.68,.	0/0:137:137,0:.,189.92,.	0/0:67:67,0:.,92.88,.	./.:0:.,.:.,.,.	0/0:87:87,0:.,120.61,.	0/0:91:91,0:.,126.15,.	./.:0:.,.:.,.,.
1	113406	1304	C	T	.	PASS	.	GT:DP:AD:GL	0/0:32:32,0:.,44.36,.	0/0:47:47,0:.,65.16,.	./.:0:.,.:.,.,.	0/0:102:102,0:.,141.4,.	0/0:82:82,0:.,113.68,.	0/0:244:244,0:.,338.26,.	0/0:121:121,0:.,167.74,.	0/0:25:25,0:.,34.66,.	0/0:92:92,0:.,127.54,.	0/0:443:443,0:.,614.13,.	0/0:178:178,0:.,246.76,.	0/0:296:296,0:.,410.34,.	./.:0:.,.:.,.,.	0/0:62:62,0:.,85.95,.	0/0:129:129,0:.,178.83,.	0/0:38:38,0:.,52.68,.	0/0:192:192,0:.,266.17,.	0/0:339:339,0:.,469.95,.	0/0:50:50,0:.,69.31,.	0/0:134:134,0:.,185.76,.	0/0:174:174,0:.,241.22,.	0/0:155:155,0:.,214.88,.	0/0:89:89,0:.,123.38,.	0/0:372:372,0:.,515.7,.	0/0:266:266,0:.,368.75,.	0/0:78:78,0:.,108.13,.	0/0:146:146,0:.,202.4,.	0/0:142:142,0:.,196.85,.	0/0:33:33,0:.,45.75,.	0/0:470:470,0:.,651.56,.	0/0:828:828,0:.,1150.62,.	0/0:137:137,0:.,189.92,.	0/0:204:204,0:.,282.8,.	./.:0:.,.:.,.,.	0/0:97:97,0:.,135.86,.	0/0:17:17,0:.,23.57,.	0/0:24:24,0:.,33.27,.	0/0:110:110,0:.,152.49,.	0/0:18:18,0:.,24.95,.	0/0:62:62,0:.,85.95,.	0/0:117:117,0:.,162.2,.	0/0:97:97,0:.,134.47,.	0/0:91:91,0:.,126.15,.	0/0:70:70,0:.,97.04,.	0/0:59:59,0:.,81.79,.	0/0:184:184,0:.,255.08,.	0/0:25:25,0:.,34.66,.	0/0:34:34,0:.,47.13,.	./.:0:.,.:.,.,.	0/0:195:195,0:.,270.33,.	0/0:106:106,0:.,146.95,.	0/0:125:125,0:.,173.29,.	0/0:346:346,0:.,479.66,.	0/0:114:114,0:.,158.04,.	0/0:65:65,0:.,90.11,.	0/0:50:50,0:.,69.31,.	0/0:45:45,0:.,62.38,.	0/0:159:159,0:.,220.42,.	0/0:228:228,0:.,316.08,.	0/0:117:117,0:.,162.2,.	0/0:92:92,0:.,127.54,.	0/0:139:139,0:.,192.69,.	0/0:37:37,0:.,51.29,.	0/0:133:133,0:.,184.38,.	0/1:222:102,120:.,307.76,.	0/1:46:23,23:.,63.77,.	0/1:89:53,36:.,123.38,.	0/0:27:27,0:.,37.43,.	0/0:122:122,0:.,169.13,.	0/0:98:98,0:.,135.86,.	0/0:193:193,0:.,267.55,.	0/0:100:100,0:.,138.63,.	0/0:92:92,0:.,127.54,.	0/0:229:229,0:.,317.46,.	0/0:124:124,0:.,171.9,.	0/0:96:96,0:.,133.08,.	0/0:28:28,0:.,38.82,.	0/0:99:99,0:.,137.24,.	0/0:131:131,0:.,181.6,.	0/0:368:368,0:.,510.16,.	0/0:16:16,0:.,22.18,.	0/1:175:44,131:.,242.6,.	0/0:70:70,0:.,97.04,.	0/0:144:144,0:.,199.63,.	0/0:25:25,0:.,34.66,.	0/0:557:557,0:.,772.17,.	./.:0:.,.:.,.,.	0/0:181:181,0:.,252.31,.	0/0:96:96,0:.,133.08,.	0/0:144:144,0:.,199.63,.	0/0:173:173,0:.,239.83,.	./.:0:.,.:.,.,.	0/0:176:176,0:.,243.99,.	0/0:107:107,0:.,148.33,.	0/0:188:188,0:.,260.62,.	0/0:81:81,0:.,112.29,.	./.:0:.,.:.,.,.	./.:0:.,.:.,.,.	./.:0:.,.:.,.,.	0/0:55:55,0:.,76.25,.	0/0:93:93,0:.,128.93,.	0/0:95:95,0:.,131.7,.	0/0:178:178,0:.,246.76,.	0/0:102:102,0:.,141.4,.	0/0:106:106,0:.,146.95,.	0/0:652:652,0:.,903.86,.	0/0:203:203,0:.,281.42,.	0/0:153:153,0:.,212.1,.	0/0:54:54,0:.,74.86,.	0/0:142:142,0:.,196.85,.	0/0:280:280,0:.,388.16,.	0/0:126:126,0:.,174.67,.	0/0:257:257,0:.,356.28,.	0/0:197:197,0:.,273.1,.	0/0:55:55,0:.,76.25,.	0/0:502:502,0:.,695.92,.	0/0:79:79,0:.,109.52,.	0/0:69:69,0:.,95.65,.	0/0:46:46,0:.,63.77,.	0/0:62:62,0:.,85.95,.	0/0:191:191,0:.,264.78,.	0/0:145:145,0:.,201.01,.	0/0:102:102,0:.,141.4,.	./.:0:.,.:.,.,.	0/0:48:48,0:.,66.54,.	0/0:65:65,0:.,90.11,.	0/0:113:113,0:.,156.65,.	0/0:188:188,0:.,260.62,.	0/0:172:172,0:.,238.44,.	0/0:122:122,0:.,169.13,.	0/0:95:95,0:.,131.7,.	0/0:260:260,0:.,360.44,.	0/0:72:72,0:.,99.81,.
1	113737	1308	G	A	.	PASS	.	GT:DP:AD:GL	0/0:85:85,0:.,117.84,.	0/0:106:106,0:.,146.95,.	0/0:64:64,0:.,88.72,.	0/0:112:112,0:.,155.26,.	0/0:154:154,0:.,213.49,.	0/0:230:230,0:.,318.85,.	0/0:127:127,0:.,176.06,.	0/0:29:29,0:.,40.2,.	0/0:151:151,0:.,209.33,.	0/0:215:215,0:.,298.05,.	0/0:159:159,0:.,220.42,.	0/0:176:176,0:.,243.99,.	0/0:118:118,0:.,163.58,.	./.:0:.,.:.,.,.	0/0:13:13,0:.,18.02,.	./.:0:.,.:.,.,.	0/0:156:156,0:.,216.26,.	0/0:73:73,0:.,101.2,.	0/0:92:92,0:.,127.54,.	0/0:196:196,0:.,271.71,.	0/0:194:194,0:.,268.94,.	0/0:154:154,0:.,213.49,.	0/0:24:24,0:.,33.27,.	0/0:342:342,0:.,474.11,.	0/0:263:263,0:.,364.6,.	0/0:57:57,0:.,79.02,.	0/0:163:163,0:.,225.97,.	0/0:44:44,0:.,61,.	./.:0:.,.:.,.,.	0/0:211:211,0:.,292.51,.	0/0:644:644,0:.,892.77,.	0/0:104:104,0:.,144.17,.	1/0:166:54,112:.,230.12,.	1/1:12:0,12:.,16.64,.	0/0:98:98,0:.,135.86,.	0/0:20:20,0:.,27.73,.	0/0:16:16,0:.,22.18,.	0/0:86:86,0:.,119.22,.	0/0:144:144,0:.,199.63,.	0/0:64:64,0:.,88.72,.	0/0:80:80,0:.,110.9,.	0/0:68:68,0:.,94.27,.	0/0:59:59,0:.,81.79,.	0/0:37:37,0:.,51.29,.	0/0:54:54,0:.,74.86,.	0/0:70:70,0:.,97.04,.	0/0:13:13,0:.,18.02,.	0/0:28:28,0:.,38.82,.	./.:0:.,.:.,.,.	0/0:139:139,0:.,192.69,.	./.:0:.,.:.,.,.	0/0:132:132,0:.,182.99,.	0/0:55:55,0:.,76.25,.	0/0:197:197,0:.,273.1,.	0/0:30:30,0:.,41.59,.	0/0:25:25,0:.,34.66,.	0/0:140:140,0:.,194.08,.	0/0:160:160,0:.,221.81,.	0/0:113:113,0:.,156.65,.	0/0:85:85,0:.,117.84,.	0/0:59:59,0:.,81.79,.	0/0:31:31,0:.,42.98,.	0/0:28:28,0:.,38.82,.	0/0:106:106,0:.,146.95,.	0/0:171:171,0:.,237.06,.	0/0:210:210,0:.,291.12,.	0/0:210:210,0:.,291.12,.	0/0:78:78,0:.,108.13,.	0/0:89:89,0:.,123.38,.	0/0:54:54,0:.,74.86,.	0/0:42:42,0:.,58.22,.	./.:0:.,.:.,.,.	0/0:119:119,0:.,164.97,.	0/0:147:147,0:.,203.79,.	0/0:77:77,0:.,106.74,.	0/0:45:45,0:.,62.38,.	0/0:26:26,0:.,36.04,.	0/0:36:36,0:.,49.91,.	0/0:45:45,0:.,62.38,.	0/0:266:266,0:.,368.75,.	0/0:68:68,0:.,94.27,.	0/0:49:49,0:.,67.93,.	0/0:49:49,0:.,67.93,.	0/0:28:28,0:.,38.82,.	0/0:15:15,0:.,20.79,.	0/0:80:80,0:.,110.9,.	0/0:221:221,0:.,306.37,.	0/0:213:213,0:.,295.28,.	0/0:71:71,0:.,98.43,.	0/0:182:182,0:.,252.31,.	0/0:166:166,0:.,230.12,.	0/0:57:57,0:.,79.02,.	0/0:160:160,0:.,221.81,.	0/0:127:127,0:.,176.06,.	0/0:85:85,0:.,117.84,.	0/0:119:119,0:.,164.97,.	0/0:107:107,0:.,148.33,.	0/0:45:45,0:.,62.38,.	0/0:516:516,0:.,715.33,.	0/0:112:112,0:.,155.26,.	0/0:64:64,0:.,88.72,.	0/0:168:168,0:.,232.9,.	0/0:184:184,0:.,255.08,.	0/0:161:161,0:.,223.19,.	0/0:218:218,0:.,302.21,.	0/0:470:470,0:.,651.56,.	0/0:114:114,0:.,158.04,.	0/0:157:157,0:.,217.65,.	0/0:79:79,0:.,109.52,.	0/0:48:48,0:.,66.54,.	0/0:88:88,0:.,121.99,.	0/0:49:49,0:.,67.93,.	0/0:199:199,0:.,275.87,.	0/0:93:93,0:.,128.93,.	./.:0:.,.:.,.,.	0/0:331:331,0:.,458.86,.	0/0:13:13,0:.,18.02,.	0/0:30:30,0:.,41.59,.	0/0:65:65,0:.,90.11,.	0/0:133:133,0:.,184.38,.	0/0:74:74,0:.,102.59,.	0/0:218:218,0:.,302.21,.	0/0:136:136,0:.,188.54,.	0/0:150:150,0:.,207.94,.	0/0:139:139,0:.,192.69,.	0/0:61:61,0:.,84.56,.	0/0:198:198,0:.,274.49,.	0/0:80:80,0:.,110.9,.	0/0:164:164,0:.,227.35,.	0/0:130:130,0:.,180.22,.	0/0:120:120,0:.,166.36,.	0/0:257:257,0:.,356.28,.	./.:0:.,.:.,.,.
1	114003	1311	A	G	.	PASS	.	GT:DP:AD:GL	0/0:32:32,0:.,44.36,.	0/0:127:127,0:.,176.06,.	0/0:35:35,0:.,48.52,.	0/0:32:32,0:.,44.36,.	0/0:90:90,0:.,124.77,.	0/0:94:94,0:.,130.31,.	0/0:55:55,0:.,76.25,.	0/0:31:31,0:.,42.98,.	0/0:118:118,0:.,163.58,.	0/0:260:260,0:.,360.44,.	0/0:251:251,0:.,347.96,.	0/0:162:162,0:.,224.58,.	0/0:182:182,0:.,252.31,.	0/0:96:96,0:.,133.08,.	0/0:116:116,0:.,160.81,.	0/0:123:123,0:.,170.51,.	0/0:286:286,0:.,396.48,.	0/0:166:166,0:.,230.12,.	0/0:113:113,0:.,156.65,.	0/0:72:72,0:.,99.81,.	0/0:183:183,0:.,253.69,.	0/0:66:66,0:.,91.5,.	0/0:35:35,0:.,48.52,.	0/0:282:282,0:.,390.93,.	0/0:13:13,0:.,18.02,.	0/0:170:170,0:.,235.67,.	0/0:141:141,0:.,195.47,.	0/0:145:145,0:.,201.01,.	0/0:40:40,0:.,55.45,.	0/0:338:338,0:.,468.57,.	0/0:826:826,0:.,1145.08,.	1/1:84:0,84:.,116.45,.	0/0:109:109,0:.,151.11,.	0/0:26:26,0:.,36.04,.	0/0:25:25,0:.,34.66,.	0/0:18:18,0:.,24.95,.	0/0:14:14,0:.,19.41,.	0/0:103:103,0:.,142.79,.	0/0:82:82,0:.,113.68,.	0/0:48:48,0:.,66.54,.	0/0:59:59,0:.,81.79,.	1/1:44:0,44:.,61,.	0/0:120:120,0:.,166.36,.	0/0:48:48,0:.,66.54,.	0/0:23:23,0:.,31.88,.	0/0:19:19,0:.,26.34,.	0/0:19:19,0:.,26.34,.	0/0:46:46,0:.,63.77,.	0/0:25:25,0:.,34.66,.	0/0:171:171,0:.,237.06,.	./.:0:.,.:.,.,.	0/0:150:150,0:.,207.94,.	0/0:196:196,0:.,271.71,.	0/0:149:149,0:.,206.56,.	0/0:22:22,0:.,30.5,.	1/1:88:0,88:.,121.99,.	0/0:172:172,0:.,238.44,.	0/0:163:163,0:.,225.97,.	1/1:106:0,106:.,146.95,.	0/1:78:35,43:.,108.13,.	0/0:238:238,0:.,329.94,.	0/0:97:97,0:.,134.47,.	0/0:70:70,0:.,97.04,.	0/0:148:148,0:.,205.17,.	0/0:293:293,0:.,406.18,.	0/0:115:115,0:.,159.42,.	0/0:70:70,0:.,97.04,.	0/0:76:76,0:.,105.36,.	0/0:60:60,0:.,83.18,.	0/0:45:45,0:.,62.38,.	0/0:85:85,0:.,117.84,.	0/0:81:81,0:.,112.29,.	0/0:495:495,0:.,686.22,.	0/0:119:119,0:.,164.97,.	0/0:69:69,0:.,95.65,.	0/0:134:134,0:.,185.76,.	0/0:11:11,0:.,15.25,.	0/0:131:131,0:.,181.6,.	0/0:184:184,0:.,255.08,.	0/0:531:531,0:.,736.12,.	0/0:111:111,0:.,153.88,.	0/0:73:73,0:.,101.2,.	0/1:186:51,135:.,257.85,.	0/0:15:15,0:.,20.79,.	./.:0:.,.:.,.,.	0/0:157:157,0:.,217.65,.	0/0:327:327,0:.,453.32,.	0/0:115:115,0:.,159.42,.	1/1:23:0,23:.,31.88,.	0/0:39:39,0:.,54.07,.	0/0:80:80,0:.,110.9,.	0/0:90:90,0:.,124.77,.	0/0:123:123,0:.,170.51,.	0/0:100:100,0:.,138.63,.	0/1:161:86,75:.,223.19,.	0/0:171:171,0:.,237.06,.	0/0:88:88,0:.,121.99,.	0/0:116:116,0:.,160.81,.	1/1:585:0,585:.,810.98,.	0/0:192:192,0:.,266.17,.	0/0:97:97,0:.,134.47,.	0/0:49:49,0:.,67.93,.	0/0:250:250,0:.,346.57,.	0/0:413:413,0:.,572.54,.	0/0:124:124,0:.,171.9,.	0/0:637:637,0:.,883.07,.	0/0:262:262,0:.,363.21,.	0/0:73:73,0:.,101.2,.	0/0:214:214,0:.,296.67,.	0/0:73:73,0:.,101.2,.	0/0:219:219,0:.,303.6,.	0/0:103:103,0:.,142.79,.	0/0:372:372,0:.,515.7,.	0/0:242:242,0:.,335.48,.	0/0:51:51,0:.,70.7,.	0/0:452:452,0:.,626.61,.	0/0:16:16,0:.,22.18,.	0/0:38:38,0:.,52.68,.	0/0:12:12,0:.,16.64,.	0/0:180:180,0:.,249.53,.	0/0:118:118,0:.,163.58,.	0/0:187:187,0:.,259.24,.	0/0:125:125,0:.,173.29,.	0/0:84:84,0:.,116.45,.	0/0:139:139,0:.,192.69,.	0/0:56:56,0:.,77.63,.	0/0:192:192,0:.,266.17,.	0/0:175:175,0:.,242.6,.	0/0:63:63,0:.,87.34,.	0/0:94:94,0:.,130.31,.	0/0:45:45,0:.,62.38,.	0/0:70:70,0:.,97.04,.	0/0:11:11,0:.,15.25,.
1	114806	1320	A	G	.	PASS	.	GT:DP:AD:GL	1/1:109:0,109:.,151.11,.	0/1:55:35,20:.,76.25,.	./.:0:.,.:.,.,.	./.:0:.,.:.,.,.	0/0:163:163,0:.,225.97,.	0/0:201:201,0:.,278.65,.	0/1:198:70,128:.,274.49,.	0/0:46:46,0:.,63.77,.	0/1:137:57,80:.,189.92,.	0/0:359:359,0:.,497.68,.	0/0:165:165,0:.,228.74,.	0/0:26:26,0:.,36.04,.	0/0:55:55,0:.,76.25,.	0/0:52:52,0:.,72.09,.	0/1:74:26,48:.,102.59,.	1/1:20:0,20:.,27.73,.	0/0:89:89,0:.,123.38,.	0/0:37:37,0:.,51.29,.	0/0:68:68,0:.,94.27,.	0/0:170:170,0:.,235.67,.	0/0:219:219,0:.,303.6,.	0/0:109:109,0:.,151.11,.	0/0:140:140,0:.,194.08,.	0/0:359:359,0:.,497.68,.	0/0:133:133,0:.,184.38,.	0/0:138:138,0:.,191.31,.	0/1:149:93,56:.,207.94,.	0/0:63:63,0:.,87.34,.	0/0:23:23,0:.,31.88,.	0/0:177:177,0:.,245.37,.	0/0:656:656,0:.,909.41,.	0/0:37:37,0:.,51.29,.	0/0:129:129,0:.,178.83,.	./.:0:.,.:.,.,.	0/1:79:24,55:.,109.52,.	./.:0:.,.:.,.,.	./.:0:.,.:.,.,.	0/1:157:94,63:.,217.65,.	0/0:108:108,0:.,149.72,.	0/0:65:65,0:.,90.11,.	0/0:87:87,0:.,120.61,.	0/0:153:153,0:.,212.1,.	0/1:115:58,57:.,159.42,.	0/0:87:87,0:.,120.61,.	0/0:49:49,0:.,67.93,.	0/0:42:42,0:.,58.22,.	0/1:37:13,24:.,51.29,.	./.:0:.,.:.,.,.	1/1:20:0,20:.,27.73,.	0/0:105:105,0:.,145.56,.	0/0:54:54,0:.,74.86,.	0/0:184:184,0:.,255.08,.	0/0:249:249,0:.,346.57,.	0/0:188:188,0:.,260.62,.	./.:0:.,.:.,.,.	0/0:105:105,0:.,145.56,.	0/0:38:38,0:.,52.68,.	0/0:125:125,0:.,173.29,.	./.:0:.,.:.,.,.	0/0:135:135,0:.,187.15,.	./.:0:.,.:.,.,.	0/0:40:40,0:.,55.45,.	1/1:91:0,91:.,126.15,.	1/1:105:0,105:.,145.56,.	1/1:112:0,112:.,155.26,.	./.:0:.,.:.,.,.	1/1:103:0,103:.,142.79,.	1/1:65:0,65:.,90.11,.	0/1:77:26,51:.,106.74,.	0/0:25:25,0:.,34.66,.	1/1:54:0,54:.,74.86,.	0/0:37:37,0:.,51.29,.	1/1:179:0,179:.,248.15,.	0/1:255:181,74:.,353.51,.	0/0:117:117,0:.,162.2,.	0/1:86:62,24:.,119.22,.	1/1:19:0,19:.,26.34,.	0/0:17:17,0:.,23.57,.	0/1:85:35,50:.,117.84,.	0/0:399:399,0:.,553.13,.	1/1:64:0,64:.,88.72,.	0/0:62:62,0:.,85.95,.	0/0:13:13,0:.,18.02,.	0/0:234:234,0:.,324.39,.	./.:0:.,.:.,.,.	0/0:159:159,0:.,220.42,.	0/0:286:286,0:.,396.48,.	0/0:175:175,0:.,242.6,.	0/0:49:49,0:.,67.93,.	./.:0:.,.:.,.,.	0/0:182:182,0:.,252.31,.	0/0:71:71,0:.,98.43,.	0/0:220:220,0:.,304.98,.	0/0:18:18,0:.,24.95,.	0/1:198:98,100:.,274.49,.	0/0:43:43,0:.,59.61,.	0/0:56:56,0:.,77.63,.	0/0:107:107,0:.,148.33,.	0/0:375:375,0:.,519.86,.	0/0:96:96,0:.,133.08,.	0/1:41:15,26:.,56.84,.	0/0:151:151,0:.,209.33,.	0/0:186:186,0:.,257.85,.	0/0:255:255,0:.,353.51,.	0/0:135:135,0:.,187.15,.	0/0:477:477,0:.,661.26,.	0/0:87:87,0:.,120.61,.	0/1:123:55,68:.,170.51,.	0/0:197:197,0:.,273.1,.	0/0:13:13,0:.,18.02,.	0/0:59:59,0:.,81.79,.	0/0:42:42,0:.,58.22,.	0/0:103:103,0:.,142.79,.	0/0:145:145,0:.,201.01,.	0/0:101:101,0:.,140.02,.	0/1:99:60,39:.,137.24,.	0/0:69:69,0:.,95.65,.	./.:0:.,.:.,.,.	0/0:39:39,0:.,54.07,.	0/0:206:206,0:.,285.58,.	0/0:256:256,0:.,354.89,.	0/0:149:149,0:.,206.56,.	0/1:71:21,50:.,98.43,.	0/0:150:150,0:.,207.94,.	0/0:41:41,0:.,56.84,.	0/0:98:98,0:.,135.86,.	0/0:91:91,0:.,126.15,.	0/1:124:83,41:.,171.9,.	0/0:131:131,0:.,181.6,.	0/0:52:52,0:.,72.09,.	0/0:96:96,0:.,133.08,.	0/0:185:185,0:.,256.46,.	0/0:161:161,0:.,223.19,.
1	115444	1327	T	A	.	PASS	.	GT:DP:AD:GL	0/0:42:42,0:.,58.22,.	./.:0:.,.:.,.,.	./.:0:.,.:.,.,.	0/0:86:86,0:.,119.22,.	0/0:28:28,0:.,38.82,.	0/0:151:151,0:.,209.33,.	./.:0:.,.:.,.,.	./.:0:.,.:.,.,.	0/0:156:156,0:.,216.26,.	0/0:271:271,0:.,375.69,.	0/0:99:99,0:.,137.24,.	0/0:221:221,0:.,306.37,.	./.:0:.,.:.,.,.	0/0:155:155,0:.,214.88,.	0/0:85:85,0:.,117.84,.	0/0:29:29,0:.,40.2,.	0/0:119:119,0:.,164.97,.	0/0:85:85,0:.,117.84,.	0/0:20:20,0:.,27.73,.	0/0:227:227,0:.,314.69,.	1/0:219:152,67:.,303.6,.	./.:0:.,.:.,.,.	0/0:34:34,0:.,47.13,.	0/0:162:162,0:.,224.58,.	0/0:129:129,0:.,178.83,.	./.:0:.,.:.,.,.	./.:0:.,.:.,.,.	./.:0:.,.:.,.,.	0/0:29:29,0:.,40.2,.	0/0:89:89,0:.,123.38,.	0/0:521:521,0:.,722.26,.	0/0:70:70,0:.,97.04,.	0/0:68:68,0:.,94.27,.	0/0:36:36,0:.,49.91,.	0/0:32:32,0:.,44.36,.	./.:0:.,.:.,.,.	./.:0:.,.:.,.,.	./.:0:.,.:.,.,.	0/0:88:88,0:.,121.99,.	0/0:22:22,0:.,30.5,.	0/0:115:115,0:.,159.42,.	0/0:125:125,0:.,173.29,.	0/0:40:40,0:.,55.45,.	0/0:13:13,0:.,18.02,.	0/0:53:53,0:.,73.47,.	./.:0:.,.:.,.,.	0/0:25:25,0:.,34.66,.	0/0:25:25,0:.,34.66,.	./.:0:.,.:.,.,.	0/0:114:114,0:.,158.04,.	./.:0:.,.:.,.,.	0/0:139:139,0:.,192.69,.	0/0:106:106,0:.,146.95,.	0/0:114:114,0:.,158.04,.	0/0:138:138,0:.,191.31,.	0/0:14:14,0:.,19.41,.	0/0:143:143,0:.,198.24,.	0/0:132:132,0:.,182.99,.	0/0:50:50,0:.,69.31,.	0/0:80:80,0:.,110.9,.	./.:0:.,.:.,.,.	./.:0:.,.:.,.,.	0/0:118:118,0:.,163.58,.	0/0:50:50,0:.,69.31,.	0/0:159:159,0:.,220.42,.	0/0:156:156,0:.,216.26,.	./.:0:.,.:.,.,.	0/0:32:32,0:.,44.36,.	0/0:58:58,0:.,80.41,.	0/0:29:29,0:.,40.2,.	0/0:51:51,0:.,70.7,.	0/0:88:88,0:.,121.99,.	0/0:72:72,0:.,99.81,.	0/0:267:267,0:.,370.14,.	0/0:127:127,0:.,176.06,.	./.:0:.,.:.,.,.	./.:0:.,.:.,.,.	0/0:99:99,0:.,137.24,.	0/0:111:111,0:.,153.88,.	0/0:255:255,0:.,353.51,.	0/0:21:21,0:.,29.11,.	0/0:108:108,0:.,149.72,.	0/0:53:53,0:.,73.47,.	0/0:114:114,0:.,158.04,.	0/0:29:29,0:.,40.2,.	0/0:226:226,0:.,313.3,.	0/0:155:155,0:.,214.88,.	0/0:79:79,0:.,109.52,.	0/0:29:29,0:.,40.2,.	0/0:178:178,0:.,246.76,.	0/0:74:74,0:.,102.59,.	0/0:16:16,0:.,22.18,.	0/0:52:52,0:.,72.09,.	./.:0:.,.:.,.,.	0/0:81:81,0:.,112.29,.	0/0:69:69,0:.,95.65,.	0/0:147:147,0:.,203.79,.	0/0:54:54,0:.,74.86,.	0/0:203:203,0:.,281.42,.	0/0:52:52,0:.,72.09,.	0/0:46:46,0:.,63.77,.	0/0:231:231,0:.,320.23,.	0/0:206:206,0:.,285.58,.	0/0:221:221,0:.,306.37,.	0/0:111:111,0:.,153.88,.	0/0:229:229,0:.,317.46,.	0/0:149:149,0:.,206.56,.	0/0:194:194,0:.,268.94,.	./.:0:.,.:.,.,.	0/0:51:51,0:.,70.7,.	./.:0:.,.:.,.,.	./.:0:.,.:.,.,.	0/0:83:83,0:.,115.06,.	0/0:91:91,0:.,126.15,.	./.:0:.,.:.,.,.	./.:0:.,.:.,.,.	0/0:59:59,0:.,81.79,.	0/0:21:21,0:.,29.11,.	./.:0:.,.:.,.,.	0/0:16:16,0:.,22.18,.	0/0:203:203,0:.,281.42,.	0/0:50:50,0:.,69.31,.	0/0:89:89,0:.,123.38,.	0/0:27:27,0:.,37.43,.	1/1:21:0,21:.,29.11,.	1/1:46:0,46:.,63.77,.	0/0:40:40,0:.,55.45,.	0/0:50:50,0:.,69.31,.	0/0:61:61,0:.,84.56,.	1/0:84:61,23:.,116.45,.	./.:0:.,.:.,.,.	0/0:21:21,0:.,29.11,.	0/0:19:19,0:.,26.34,.
1	115496	1328	G	T	.	PASS	.	GT:DP:AD:GL	0/0:176:176,0:.,243.99,.	0/0:165:165,0:.,228.74,.	0/0:28:28,0:.,38.82,.	0/0:29:29,0:.,40.2,.	0/0:152:152,0:.,210.72,.	0/0:191:191,0:.,264.78,.	0/0:243:243,0:.,336.87,.	0/0:10:10,0:.,13.86,.	0/0:188:188,0:.,260.62,.	0/0:392:392,0:.,543.43,.	0/0:258:258,0:.,357.66,.	0/0:131:131,0:.,181.6,.	0/0:120:120,0:.,166.36,.	0/0:127:127,0:.,176.06,.	0/0:110:110,0:.,152.49,.	0/0:95:95,0:.,131.7,.	0/0:178:178,0:.,246.76,.	0/0:260:260,0:.,360.44,.	0/0:124:124,0:.,171.9,.	0/0:235:235,0:.,325.78,.	0/0:145:145,0:.,201.01,.	0/0:320:320,0:.,443.61,.	0/0:155:155,0:.,214.88,.	0/0:161:161,0:.,223.19,.	0/0:248:248,0:.,343.8,.	0/0:168:168,0:.,232.9,.	0/0:125:125,0:.,173.29,.	0/0:133:133,0:.,184.38,.	0/0:29:29,0:.,40.2,.	0/0:203:203,0:.,281.42,.	0/0:842:842,0:.,1167.26,.	0/0:60:60,0:.,83.18,.	0/0:187:187,0:.,259.24,.	0/0:41:41,0:.,56.84,.	0/0:94:94,0:.,130.31,.	0/0:34:34,0:.,47.13,.	0/0:35:35,0:.,48.52,.	0/0:201:201,0:.,278.65,.	0/0:127:127,0:.,176.06,.	0/0:44:44,0:.,61,.	0/0:156:156,0:.,216.26,.	0/0:161:161,0:.,223.19,.	0/0:76:76,0:.,105.36,.	0/0:84:84,0:.,116.45,.	0/0:30:30,0:.,41.59,.	0/0:63:63,0:.,87.34,.	0/0:35:35,0:.,48.52,.	0/0:16:16,0:.,22.18,.	./.:0:.,.:.,.,.	0/0:184:184,0:.,255.08,.	0/0:204:204,0:.,282.8,.	0/0:222:222,0:.,307.76,.	0/0:228:228,0:.,316.08,.	0/0:114:114,0:.,158.04,.	0/0:133:133,0:.,184.38,.	0/0:76:76,0:.,105.36,.	1/1:80:0,80:.,110.9,.	0/0:238:238,0:.,329.94,.	0/0:108:108,0:.,149.72,.	0/0:91:91,0:.,126.15,.	0/0:52:52,0:.,72.09,.	0/0:38:38,0:.,52.68,.	0/0:179:179,0:.,248.15,.	0/0:251:251,0:.,347.96,.	0/0:117:117,0:.,162.2,.	0/0:215:215,0:.,298.05,.	0/0:77:77,0:.,106.74,.	0/0:128:128,0:.,177.45,.	0/0:28:28,0:.,38.82,.	0/0:184:184,0:.,255.08,.	./.:0:.,.:.,.,.	0/0:57:57,0:.,79.02,.	0/0:198:198,0:.,274.49,.	0/0:168:168,0:.,232.9,.	0/0:264:264,0:.,365.98,.	0/0:130:130,0:.,180.22,.	0/0:20:20,0:.,27.73,.	0/0:262:262,0:.,363.21,.	0/0:31:31,0:.,42.98,.	0/0:399:399,0:.,553.13,.	0/0:384:384,0:.,532.34,.	0/0:64:64,0:.,88.72,.	0/0:104:104,0:.,144.17,.	0/0:220:220,0:.,304.98,.	0/0:86:86,0:.,119.22,.	0/0:324:324,0:.,449.16,.	0/0:306:306,0:.,424.21,.	0/0:127:127,0:.,176.06,.	0/0:53:53,0:.,73.47,.	0/0:161:161,0:.,223.19,.	0/0:167:167,0:.,231.51,.	0/0:194:194,0:.,268.94,.	0/0:120:120,0:.,166.36,.	0/0:82:82,0:.,113.68,.	0/0:203:203,0:.,281.42,.	0/0:212:212,0:.,293.89,.	0/0:65:65,0:.,90.11,.	0/0:161:161,0:.,223.19,.	0/0:756:756,0:.,1048.04,.	0/0:281:281,0:.,389.55,.	0/0:137:137,0:.,189.92,.	0/0:175:175,0:.,242.6,.	0/0:199:199,0:.,275.87,.	0/0:291:291,0:.,403.41,.	0/0:179:179,0:.,248.15,.	0/0:663:663,0:.,919.11,.	0/0:236:236,0:.,327.17,.	0/0:182:182,0:.,252.31,.	0/0:120:120,0:.,166.36,.	0/0:103:103,0:.,142.79,.	0/0:275:275,0:.,381.23,.	0/0:160:160,0:.,221.81,.	0/0:383:383,0:.,530.95,.	0/0:183:183,0:.,253.69,.	0/0:86:86,0:.,119.22,.	0/0:202:202,0:.,280.03,.	0/0:56:56,0:.,77.63,.	0/0:33:33,0:.,45.75,.	0/0:26:26,0:.,36.04,.	0/0:201:201,0:.,278.65,.	0/0:106:106,0:.,146.95,.	0/0:128:128,0:.,177.45,.	0/0:169:169,0:.,234.28,.	0/0:166:166,0:.,230.12,.	0/0:147:147,0:.,203.79,.	0/0:184:184,0:.,255.08,.	0/0:174:174,0:.,241.22,.	0/0:157:157,0:.,217.65,.	0/0:166:166,0:.,230.12,.	0/0:208:208,0:.,288.35,.	0/0:137:137,0:.,189.92,.	0/0:464:464,0:.,643.24,.	0/0:65:65,0:.,90.11,.
1	116885	1344	G	A	.	PASS	.	GT:DP:AD:GL	0/0:63:63,0:.,87.34,.	0/0:76:76,0:.,105.36,.	0/0:46:46,0:.,63.77,.	0/0:16:16,0:.,22.18,.	0/0:182:182,0:.,252.31,.	0/0:40:40,0:.,55.45,.	0/0:116:116,0:.,160.81,.	0/0:41:41,0:.,56.84,.	0/0:156:156,0:.,216.26,.	0/0:155:155,0:.,214.88,.	0/0:84:84,0:.,116.45,.	0/0:227:227,0:.,314.69,.	0/0:15:15,0:.,20.79,.	0/0:52:52,0:.,72.09,.	0/0:39:39,0:.,54.07,.	0/0:70:70,0:.,97.04,.	1/0:203:93,110:.,281.42,.	0/0:102:102,0:.,141.4,.	1/0:36:13,23:.,49.91,.	0/0:142:142,0:.,196.85,.	0/0:142:142,0:.,196.85,.	0/0:329:329,0:.,456.09,.	0/0:39:39,0:.,54.07,.	0/0:372:372,0:.,515.7,.	0/0:177:177,0:.,245.37,.	0/0:33:33,0:.,45.75,.	0/0:206:206,0:.,285.58,.	0/0:133:133,0:.,184.38,.	./.:0:.,.:.,.,.	0/0:242:242,0:.,335.48,.	1/0:1090:368,722:.,1512.45,.	0/0:17:17,0:.,23.57,.	0/0:55:55,0:.,76.25,.	1/1:15:0,15:.,20.79,.	1/0:69:22,47:.,95.65,.	./.:0:.,.:.,.,.	./.:0:.,.:.,.,.	1/1:115:0,115:.,159.42,.	1/1:134:0,134:.,185.76,.	0/0:14:14,0:.,19.41,.	0/0:85:85,0:.,117.84,.	0/0:136:136,0:.,188.54,.	1/1:100:0,100:.,138.63,.	1/0:65:28,37:.,90.11,.	1/1:53:0,53:.,73.47,.	0/0:61:61,0:.,84.56,.	0/0:33:33,0:.,45.75,.	./.:0:.,.:.,.,.	1/1:10:0,10:.,13.86,.	1/0:173:76,97:.,239.83,.	1/1:97:0,97:.,134.47,.	0/0:146:146,0:.,202.4,.	./.:0:.,.:.,.,.	1/0:363:187,176:.,503.22,.	./.:0:.,.:.,.,.	0/0:50:50,0:.,69.31,.	1/1:24:0,24:.,33.27,.	0/0:225:225,0:.,311.92,.	./.:0:.,.:.,.,.	0/0:36:36,0:.,49.91,.	0/0:244:244,0:.,338.26,.	./.:0:.,.:.,.,.	0/0:156:156,0:.,216.26,.	0/0:104:104,0:.,144.17,.	0/0:210:210,0:.,291.12,.	0/0:99:99,0:.,137.24,.	0/0:126:126,0:.,174.67,.	0/0:47:47,0:.,65.16,.	0/0:172:172,0:.,238.44,.	0/0:14:14,0:.,19.41,.	0/0:112:112,0:.,155.26,.	0/0:107:107,0:.,148.33,.	0/0:453:453,0:.,627.99,.	0/0:93:93,0:.,128.93,.	0/0:178:178,0:.,246.76,.	0/0:50:50,0:.,69.31,.	0/0:39:39,0:.,54.07,.	1/1:128:0,128:.,177.45,.	0/0:48:48,0:.,66.54,.	1/0:313:62,251:.,433.91,.	0/0:50:50,0:.,69.31,.	0/0:103:103,0:.,142.79,.	0/0:15:15,0:.,20.79,.	0/0:93:93,0:.,128.93,.	0/0:83:83,0:.,115.06,.	0/0:90:90,0:.,124.77,.	0/0:267:267,0:.,370.14,.	0/0:174:174,0:.,241.22,.	0/0:16:16,0:.,22.18,.	0/0:103:103,0:.,142.79,.	0/0:159:159,0:.,220.42,.	1/1:158:0,158:.,219.03,.	./.:0:.,.:.,.,.	0/0:79:79,0:.,109.52,.	1/1:91:0,91:.,126.15,.	0/0:75:75,0:.,103.97,.	1/1:45:0,45:.,62.38,.	0/0:101:101,0:.,140.02,.	0/0:288:288,0:.,399.25,.	0/0:103:103,0:.,142.79,.	1/1:98:0,98:.,135.86,.	0/0:195:195,0:.,270.33,.	1/1:225:0,225:.,311.92,.	0/0:277:277,0:.,384,.	0/0:181:181,0:.,250.92,.	0/0:877:877,0:.,1215.78,.	1/1:239:0,239:.,331.32,.	0/0:63:63,0:.,87.34,.	0/0:198:198,0:.,274.49,.	0/0:57:57,0:.,79.02,.	1/0:315:66,249:.,436.68,.	0/0:153:153,0:.,212.1,.	0/0:232:232,0:.,321.62,.	0/0:127:127,0:.,176.06,.	0/0:73:73,0:.,101.2,.	1/0:647:365,282:.,896.93,.	0/0:21:21,0:.,29.11,.	./.:0:.,.:.,.,.	1/0:82:24,58:.,113.68,.	./.:0:.,.:.,.,.	1/0:110:37,73:.,155.26,.	./.:0:.,.:.,.,.	1/0:21:7,14:.,29.11,.	0/0:83:83,0:.,115.06,.	0/0:41:41,0:.,56.84,.	1/0:133:72,61:.,184.38,.	0/0:91:91,0:.,126.15,.	0/0:143:143,0:.,198.24,.	0/0:87:87,0:.,120.61,.	0/0:226:226,0:.,313.3,.	0/0:115:115,0:.,159.42,.	0/0:383:383,0:.,530.95,.	0/0:92:92,0:.,127.54,.
1	116965	1345	G	T	.	PASS	.	GT:DP:AD:GL	0/0:69:69,0:.,95.65,.	0/0:77:77,0:.,106.74,.	0/0:42:42,0:.,58.22,.	./.:0:.,.:.,.,.	0/0:114:114,0:.,158.04,.	0/0:212:212,0:.,293.89,.	0/0:212:212,0:.,293.89,.	0/0:95:95,0:.,131.7,.	0/0:159:159,0:.,220.42,.	0/0:307:307,0:.,425.59,.	0/0:135:135,0:.,187.15,.	0/0:44:44,0:.,61,.	0/0:34:34,0:.,47.13,.	0/0:112:112,0:.,155.26,.	0/0:23:23,0:.,31.88,.	0/0:90:90,0:.,124.77,.	0/0:130:130,0:.,180.22,.	0/0:20:20,0:.,27.73,.	0/0:54:54,0:.,74.86,.	0/0:112:112,0:.,155.26,.	0/0:117:117,0:.,162.2,.	./.:0:.,.:.,.,.	0/0:106:106,0:.,146.95,.	./.:0:.,.:.,.,.	0/0:100:100,0:.,138.63,.	0/0:79:79,0:.,109.52,.	0/0:81:81,0:.,112.29,.	0/0:36:36,0:.,49.91,.	0/0:27:27,0:.,37.43,.	0/0:51:51,0:.,70.7,.	0/0:358:358,0:.,496.29,.	./.:0:.,.:.,.,.	0/0:69:69,0:.,95.65,.	0/0:18:18,0:.,24.95,.	0/0:99:99,0:.,137.24,.	0/0:32:32,0:.,44.36,.	0/0:34:34,0:.,47.13,.	./.:0:.,.:.,.,.	0/0:128:128,0:.,177.45,.	0/0:153:153,0:.,212.1,.	0/0:177:177,0:.,245.37,.	0/0:103:103,0:.,142.79,.	0/0:59:59,0:.,81.79,.	0/0:23:23,0:.,31.88,.	0/0:63:63,0:.,87.34,.	0/0:93:93,0:.,128.93,.	0/0:22:22,0:.,30.5,.	0/0:20:20,0:.,27.73,.	0/0:26:26,0:.,36.04,.	0/0:260:260,0:.,360.44,.	0/0:108:108,0:.,149.72,.	0/1:221:172,49:.,306.37,.	0/0:252:252,0:.,349.35,.	0/0:223:223,0:.,310.53,.	0/0:79:79,0:.,109.52,.	0/1:77:39,38:.,106.74,.	0/0:74:74,0:.,102.59,.	0/0:193:193,0:.,267.55,.	./.:0:.,.:.,.,.	0/0:59:59,0:.,81.79,.	0/0:153:153,0:.,212.1,.	./.:0:.,.:.,.,.	0/0:88:88,0:.,121.99,.	0/0:124:124,0:.,171.9,.	0/0:195:195,0:.,270.33,.	0/0:289:289,0:.,400.64,.	0/0:117:117,0:.,162.2,.	0/0:66:66,0:.,91.5,.	0/0:32:32,0:.,44.36,.	./.:0:.,.:.,.,.	0/0:83:83,0:.,115.06,.	0/0:29:29,0:.,40.2,.	./.:0:.,.:.,.,.	0/0:209:209,0:.,289.74,.	0/0:149:149,0:.,206.56,.	0/0:121:121,0:.,167.74,.	0/0:38:38,0:.,52.68,.	0/0:108:108,0:.,149.72,.	./.:0:.,.:.,.,.	0/0:363:363,0:.,503.22,.	0/0:22:22,0:.,30.5,.	./.:0:.,.:.,.,.	0/0:22:22,0:.,30.5,.	0/0:292:292,0:.,404.8,.	0/0:81:81,0:.,112.29,.	0/0:174:174,0:.,241.22,.	0/0:261:261,0:.,361.82,.	0/0:221:221,0:.,306.37,.	0/0:14:14,0:.,19.41,.	0/1:97:41,56:.,134.47,.	0/0:207:207,0:.,286.96,.	0/0:63:63,0:.,87.34,.	0/0:147:147,0:.,203.79,.	0/0:50:50,0:.,69.31,.	0/0:187:187,0:.,259.24,.	0/0:11:11,0:.,15.25,.	0/0:166:166,0:.,230.12,.	0/0:44:44,0:.,61,.	0/0:639:639,0:.,885.84,.	0/0:129:129,0:.,178.83,.	0/0:27:27,0:.,37.43,.	0/0:134:134,0:.,185.76,.	0/0:56:56,0:.,77.63,.	0/0:227:227,0:.,314.69,.	0/0:209:209,0:.,289.74,.	0/0:680:680,0:.,942.68,.	0/0:142:142,0:.,196.85,.	0/0:172:172,0:.,238.44,.	0/0:155:155,0:.,214.88,.	0/0:157:157,0:.,217.65,.	0/0:80:80,0:.,110.9,.	0/0:98:98,0:.,135.86,.	0/0:285:285,0:.,395.09,.	0/0:182:182,0:.,252.31,.	0/0:37:37,0:.,51.29,.	0/0:32:32,0:.,44.36,.	0/0:22:22,0:.,30.5,.	./.:0:.,.:.,.,.	0/0:33:33,0:.,45.75,.	0/0:188:188,0:.,260.62,.	0/0:204:204,0:.,282.8,.	0/0:209:209,0:.,289.74,.	0/0:128:128,0:.,177.45,.	0/0:195:195,0:.,270.33,.	0/0:38:38,0:.,52.68,.	./.:0:.,.:.,.,.	0/0:113:113,0:.,156.65,.	0/0:72:72,0:.,99.81,.	0/0:190:190,0:.,263.4,.	0/0:134:134,0:.,185.76,.	0/0:111:111,0:.,153.88,.	0/0:163:163,0:.,225.97,.	0/0:27:27,0:.,37.43,.
1	117555	1352	C	G	.	PASS	.	GT:DP:AD:GL	0/0:29:29,0:.,40.2,.	./.:0:.,.:.,.,.	./.:0:.,.:.,.,.	0/0:26:26,0:.,36.04,.	./.:0:.,.:.,.,.	0/0:170:170,0:.,235.67,.	0/0:107:107,0:.,148.33,.	0/0:12:12,0:.,16.64,.	./.:0:.,.:.,.,.	./.:0:.,.:.,.,.	0/0:39:39,0:.,54.07,.	0/0:190:190,0:.,263.4,.	./.:0:.,.:.,.,.	0/0:10:10,0:.,13.86,.	0/0:64:64,0:.,88.72,.	0/0:22:22,0:.,30.5,.	0/0:57:57,0:.,79.02,.	0/0:79:79,0:.,109.52,.	0/0:49:49,0:.,67.93,.	0/0:171:171,0:.,237.06,.	0/0:159:159,0:.,220.42,.	0/0:122:122,0:.,169.13,.	0/0:121:121,0:.,167.74,.	0/0:68:68,0:.,94.27,.	0/0:195:195,0:.,270.33,.	./.:0:.,.:.,.,.	0/0:104:104,0:.,144.17,.	0/0:56:56,0:.,77.63,.	0/0:10:10,0:.,13.86,.	./.:0:.,.:.,.,.	0/0:416:416,0:.,576.7,.	0/0:28:28,0:.,38.82,.	0/0:173:173,0:.,239.83,.	0/0:11:11,0:.,15.25,.	0/0:31:31,0:.,42.98,.	./.:0:.,.:.,.,.	./.:0:.,.:.,.,.	0/1:50:21,29:.,69.31,.	0/0:63:63,0:.,87.34,.	0/0:145:145,0:.,201.01,.	0/0:65:65,0:.,90.11,.	0/0:127:127,0:.,176.06,.	0/0:23:23,0:.,31.88,.	0/0:21:21,0:.,29.11,.	0/0:29:29,0:.,40.2,.	0/0:134:134,0:.,185.76,.	./.:0:.,.:.,.,.	0/0:56:56,0:.,77.63,.	./.:0:.,.:.,.,.	0/0:87:87,0:.,120.61,.	0/0:63:63,0:.,87.34,.	0/0:181:181,0:.,250.92,.	0/0:126:126,0:.,174.67,.	0/0:158:158,0:.,219.03,.	0/0:12:12,0:.,16.64,.	0/0:119:119,0:.,164.97,.	0/0:19:19,0:.,26.34,.	0/0:242:242,0:.,335.48,.	0/0:15:15,0:.,20.79,.	0/0:114:114,0:.,158.04,.	0/0:100:100,0:.,138.63,.	./.:0:.,.:.,.,.	0/0:47:47,0:.,65.16,.	0/0:112:112,0:.,155.26,.	0/0:154:154,0:.,213.49,.	0/0:134:134,0:.,185.76,.	0/0:68:68,0:.,94.27,.	0/0:20:20,0:.,27.73,.	0/0:61:61,0:.,84.56,.	./.:0:.,.:.,.,.	0/0:24:24,0:.,33.27,.	0/0:33:33,0:.,45.75,.	0/0:140:140,0:.,194.08,.	0/0:265:265,0:.,367.37,.	0/0:25:25,0:.,34.66,.	0/0:29:29,0:.,40.2,.	0/0:13:13,0:.,18.02,.	0/0:75:75,0:.,103.97,.	0/0:48:48,0:.,66.54,.	0/0:147:147,0:.,203.79,.	./.:0:.,.:.,.,.	0/0:58:58,0:.,80.41,.	0/0:25:25,0:.,34.66,.	0/0:15:15,0:.,20.79,.	0/0:69:69,0:.,95.65,.	0/0:46:46,0:.,63.77,.	0/0:152:152,0:.,210.72,.	0/0:134:134,0:.,185.76,.	0/0:58:58,0:.,80.41,.	./.:0:.,.:.,.,.	0/0:97:97,0:.,134.47,.	0/0:49:49,0:.,67.93,.	0/0:227:227,0:.,314.69,.	0/0:48:48,0:.,66.54,.	0/0:229:229,0:.,317.46,.	0/0:32:32,0:.,44.36,.	0/0:37:37,0:.,51.29,.	0/0:27:27,0:.,37.43,.	0/0:400:400,0:.,554.52,.	./.:0:.,.:.,.,.	0/0:25:25,0:.,34.66,.	0/0:83:83,0:.,115.06,.	0/1:135:52,83:.,187.15,.	0/0:159:159,0:.,220.42,.	0/0:106:106,0:.,146.95,.	0/0:546:546,0:.,756.92,.	0/0:146:146,0:.,202.4,.	./.:0:.,.:.,.,.	0/0:136:136,0:.,188.54,.	0/0:23:23,0:.,31.88,.	0/0:124:124,0:.,171.9,.	0/0:29:29,0:.,40.2,.	0/0:106:106,0:.,146.95,.	0/0:98:98,0:.,135.86,.	0/0:44:44,0:.,61,.	0/0:44:44,0:.,61,.	0/0:72:72,0:.,99.81,.	0/1:88:46,42:.,121.99,.	0/1:44:30,14:.,61,.	0/0:186:186,0:.,259.24,.	0/0:173:173,0:.,239.83,.	0/0:142:142,0:.,196.85,.	0/0:20:20,0:.,27.73,.	0/0:162:162,0:.,224.58,.	0/0:64:64,0:.,88.72,.	0/0:32:32,0:.,44.36,.	0/0:57:57,0:.,79.02,.	./.:0:.,.:.,.,.	0/0:54:54,0:.,74.86,.	0/0:60:60,0:.,83.18,.	0/0:44:44,0:.,61,.	0/0:145:145,0:.,201.01,.	./.:0:.,.:.,.,.
1	119164	1370	T	A	.	PASS	.	GT:DP:AD:GL	0/0:186:186,0:.,257.85,.	0/0:78:78,0:.,109.52,.	0/0:65:65,0:.,90.11,.	0/0:40:40,0:.,55.45,.	0/0:156:156,0:.,216.26,.	0/0:314:314,0:.,435.3,.	0/0:99:99,0:.,137.24,.	0/0:71:71,0:.,98.43,.	0/0:175:175,0:.,242.6,.	0/0:252:252,0:.,349.35,.	0/0:153:153,0:.,212.1,.	0/0:135:135,0:.,187.15,.	0/0:39:39,0:.,54.07,.	./.:0:.,.:.,.,.	0/0:36:36,0:.,49.91,.	0/0:68:68,0:.,94.27,.	0/0:50:50,0:.,69.31,.	0/0:219:219,0:.,303.6,.	0/0:25:25,0:.,34.66,.	0/0:220:220,0:.,304.98,.	0/0:157:157,0:.,217.65,.	0/0:182:182,0:.,252.31,.	0/0:145:145,0:.,201.01,.	0/0:325:325,0:.,451.93,.	1/0:201:97,104:.,278.65,.	./.:0:.,.:.,.,.	0/0:35:35,0:.,48.52,.	1/0:106:53,53:.,146.95,.	1/0:54:25,29:.,74.86,.	0/0:173:173,0:.,239.83,.	0/0:954:954,0:.,1322.52,.	0/0:45:45,0:.,62.38,.	0/0:421:421,0:.,583.63,.	0/0:71:71,0:.,98.43,.	0/0:68:68,0:.,94.27,.	0/0:20:20,0:.,27.73,.	./.:0:.,.:.,.,.	1/0:110:23,87:.,152.49,.	0/0:55:55,0:.,76.25,.	./.:0:.,.:.,.,.	0/0:97:97,0:.,134.47,.	0/0:132:132,0:.,182.99,.	0/0:100:100,0:.,138.63,.	0/0:92:92,0:.,127.54,.	0/0:107:107,0:.,148.33,.	0/0:29:29,0:.,40.2,.	0/0:20:20,0:.,27.73,.	0/0:31:31,0:.,42.98,.	./.:0:.,.:.,.,.	0/0:98:98,0:.,135.86,.	0/0:43:43,0:.,59.61,.	0/0:36:36,0:.,49.91,.	0/0:145:145,0:.,201.01,.	0/0:84:84,0:.,116.45,.	0/0:54:54,0:.,74.86,.	0/0:75:75,0:.,103.97,.	./.:0:.,.:.,.,.	0/0:115:115,0:.,159.42,.	0/0:103:103,0:.,142.79,.	0/0:85:85,0:.,120.61,.	0/0:61:61,0:.,84.56,.	0/0:99:99,0:.,137.24,.	0/0:99:99,0:.,137.24,.	0/0:120:120,0:.,166.36,.	0/0:189:189,0:.,262.01,.	0/0:331:331,0:.,458.86,.	./.:0:.,.:.,.,.	0/0:86:86,0:.,119.22,.	0/0:106:106,0:.,146.95,.	1/1:150:0,150:.,207.94,.	0/0:111:111,0:.,153.88,.	0/0:28:28,0:.,38.82,.	0/0:201:201,0:.,278.65,.	1/1:76:0,76:.,105.36,.	0/0:149:149,0:.,207.94,.	0/0:169:169,0:.,234.28,.	0/0:26:26,0:.,36.04,.	./.:0:.,.:.,.,.	0/0:38:38,0:.,52.68,.	1/0:441:153,288:.,611.36,.	0/0:40:40,0:.,55.45,.	1/0:29:18,11:.,40.2,.	0/0:38:38,0:.,52.68,.	0/0:125:125,0:.,173.29,.	1/0:42:24,18:.,58.22,.	0/0:108:108,0:.,149.72,.	0/0:299:299,0:.,414.5,.	0/0:143:143,0:.,198.24,.	0/0:42:42,0:.,58.22,.	0/0:15:15,0:.,20.79,.	0/0:136:136,0:.,188.54,.	0/0:129:129,0:.,178.83,.	0/0:159:159,0:.,220.42,.	0/0:184:184,0:.,255.08,.	0/0:132:132,0:.,182.99,.	./.:0:.,.:.,.,.	0/0:73:73,0:.,101.2,.	0/0:47:47,0:.,65.16,.	0/0:637:637,0:.,883.07,.	0/0:64:64,0:.,88.72,.	0/0:36:36,0:.,49.91,.	0/0:111:111,0:.,153.88,.	1/0:209:146,63:.,289.74,.	0/0:202:202,0:.,280.03,.	0/0:52:52,0:.,72.09,.	0/0:582:582,0:.,808.21,.	0/0:278:278,0:.,385.39,.	0/0:130:130,0:.,180.22,.	0/0:106:106,0:.,146.95,.	1/0:77:29,48:.,106.74,.	0/0:197:197,0:.,273.1,.	0/0:78:78,0:.,109.52,.	0/0:183:183,0:.,253.69,.	0/0:133:133,0:.,184.38,.	0/0:47:47,0:.,65.16,.	0/0:255:255,0:.,353.51,.	0/0:21:21,0:.,29.11,.	1/0:18:7,11:.,24.95,.	0/0:39:39,0:.,54.07,.	0/0:164:164,0:.,227.35,.	1/0:187:127,60:.,259.24,.	0/0:149:149,0:.,206.56,.	1/0:129:91,38:.,178.83,.	0/0:92:92,0:.,127.54,.	0/0:177:177,0:.,245.37,.	1/1:16:0,16:.,22.18,.	0/0:171:171,0:.,237.06,.	0/0:201:201,0:.,278.65,.	1/0:168:89,79:.,232.9,.	0/0:150:150,0:.,207.94,.	0/0:101:101,0:.,140.02,.	0/0:211:211,0:.,293.89,.	./.:0:.,.:.,.,.
1	119691	1376	T	A	.	PASS	.	GT:DP:AD:GL	0/0:39:39,0:.,54.07,.	1/0:36:12,24:.,49.91,.	./.:0:.,.:.,.,.	0/0:52:52,0:.,72.09,.	1/0:125:31,94:.,173.29,.	0/0:132:132,0:.,182.99,.	0/0:71:71,0:.,98.43,.	0/0:23:23,0:.,31.88,.	0/0:141:141,0:.,195.47,.	1/0:215:95,120:.,298.05,.	1/0:109:55,54:.,151.11,.	0/0:124:124,0:.,171.9,.	0/0:139:139,0:.,192.69,.	0/0:22:22,0:.,30.5,.	0/0:33:33,0:.,45.75,.	0/0:10:10,0:.,13.86,.	0/0:121:121,0:.,167.74,.	0/0:195:195,0:.,270.33,.	0/0:74:74,0:.,102.59,.	0/0:180:180,0:.,249.53,.	0/0:122:122,0:.,169.13,.	0/0:108:108,0:.,149.72,.	0/0:46:46,0:.,63.77,.	0/0:402:402,0:.,557.29,.	0/0:208:208,0:.,288.35,.	0/0:283:283,0:.,392.32,.	0/0:187:187,0:.,259.24,.	0/0:40:40,0:.,55.45,.	0/0:15:15,0:.,20.79,.	0/0:321:321,0:.,445,.	0/0:1102:1102,0:.,1527.7,.	0/0:58:58,0:.,80.41,.	0/0:165:165,0:.,228.74,.	0/0:12:12,0:.,16.64,.	0/0:48:48,0:.,66.54,.	0/0:31:31,0:.,42.98,.	0/0:32:32,0:.,44.36,.	0/0:86:86,0:.,119.22,.	0/0:83:83,0:.,115.06,.	0/0:42:42,0:.,58.22,.	0/0:47:47,0:.,65.16,.	0/0:91:91,0:.,126.15,.	0/0:52:52,0:.,72.09,.	0/0:86:86,0:.,119.22,.	0/0:20:20,0:.,27.73,.	0/0:52:52,0:.,72.09,.	./.:0:.,.:.,.,.	0/0:17:17,0:.,23.57,.	0/0:12:12,0:.,16.64,.	0/0:116:116,0:.,160.81,.	0/0:54:54,0:.,74.86,.	0/0:66:66,0:.,91.5,.	0/0:189:189,0:.,262.01,.	0/0:174:174,0:.,241.22,.	0/0:69:69,0:.,95.65,.	0/0:71:71,0:.,98.43,.	0/0:16:16,0:.,22.18,.	0/0:114:114,0:.,158.04,.	0/0:108:108,0:.,149.72,.	0/0:16:16,0:.,22.18,.	0/0:115:115,0:.,159.42,.	0/0:114:114,0:.,158.04,.	0/0:145:145,0:.,201.01,.	0/0:128:128,0:.,177.45,.	0/0:113:113,0:.,156.65,.	0/0:69:69,0:.,95.65,.	0/0:86:86,0:.,119.22,.	0/0:104:104,0:.,144.17,.	0/0:57:57,0:.,79.02,.	0/0:29:29,0:.,40.2,.	0/0:18:18,0:.,24.95,.	0/0:31:31,0:.,42.98,.	0/0:75:75,0:.,103.97,.	0/0:179:179,0:.,248.15,.	0/0:95:95,0:.,131.7,.	0/0:24:24,0:.,33.27,.	0/0:32:32,0:.,44.36,.	0/0:129:129,0:.,178.83,.	0/0:38:38,0:.,52.68,.	0/0:438:438,0:.,607.2,.	0/0:80:80,0:.,110.9,.	0/0:53:53,0:.,73.47,.	0/0:57:57,0:.,79.02,.	0/0:69:69,0:.,95.65,.	0/0:39:39,0:.,54.07,.	0/0:123:123,0:.,170.51,.	0/0:206:206,0:.,285.58,.	0/0:238:238,0:.,329.94,.	0/0:62:62,0:.,85.95,.	0/0:93:93,0:.,128.93,.	0/0:88:88,0:.,121.99,.	0/0:124:124,0:.,171.9,.	0/0:104:104,0:.,144.17,.	0/0:58:58,0:.,80.41,.	0/0:50:50,0:.,69.31,.	0/0:147:147,0:.,203.79,.	0/0:34:34,0:.,47.13,.	0/0:36:36,0:.,49.91,.	0/0:359:359,0:.,497.68,.	0/0:71:71,0:.,98.43,.	0/0:24:24,0:.,33.27,.	0/0:92:92,0:.,127.54,.	0/0:165:165,0:.,228.74,.	0/0:164:164,0:.,227.35,.	0/0:96:96,0:.,133.08,.	0/0:522:522,0:.,723.65,.	0/0:123:123,0:.,170.51,.	0/0:80:80,0:.,110.9,.	0/0:127:127,0:.,176.06,.	0/0:43:43,0:.,59.61,.	0/0:211:211,0:.,292.51,.	0/0:87:87,0:.,120.61,.	0/0:109:109,0:.,151.11,.	0/0:91:91,0:.,126.15,.	./.:0:.,.:.,.,.	0/0:198:198,0:.,274.49,.	0/0:57:57,0:.,79.02,.	0/0:61:61,0:.,84.56,.	0/0:11:11,0:.,15.25,.	0/0:62:62,0:.,85.95,.	0/0:233:233,0:.,323.01,.	0/0:235:235,0:.,325.78,.	0/0:146:146,0:.,202.4,.	0/0:137:137,0:.,189.92,.	0/0:49:49,0:.,67.93,.	0/0:76:76,0:.,105.36,.	0/0:42:42,0:.,58.22,.	0/0:37:37,0:.,51.29,.	0/0:91:91,0:.,126.15,.	0/0:53:53,0:.,73.47,.	0/0:44:44,0:.,61,.	0/0:70:70,0:.,97.04,.	0/0:171:171,0:.,237.06,.
1	121143	1393	T	C	.	PASS	.	GT:DP:AD:GL	0/0:71:71,0:.,98.43,.	0/0:59:59,0:.,81.79,.	./.:0:.,.:.,.,.	0/0:19:19,0:.,26.34,.	0/0:144:144,0:.,199.63,.	0/0:169:169,0:.,234.28,.	0/0:96:96,0:.,133.08,.	0/0:73:73,0:.,101.2,.	0/0:107:107,0:.,148.33,.	0/0:373:373,0:.,517.09,.	0/0:143:143,0:.,198.24,.	0/0:30:30,0:.,41.59,.	0/0:28:28,0:.,38.82,.	0/0:110:110,0:.,152.49,.	./.:0:.,.:.,.,.	0/0:74:74,0:.,102.59,.	0/0:150:150,0:.,207.94,.	./.:0:.,.:.,.,.	0/0:68:68,0:.,94.27,.	0/0:204:204,0:.,282.8,.	0/0:85:85,0:.,117.84,.	0/0:145:145,0:.,201.01,.	0/0:46:46,0:.,63.77,.	0/0:209:209,0:.,289.74,.	0/0:35:35,0:.,48.52,.	0/0:131:131,0:.,181.6,.	0/0:137:137,0:.,189.92,.	0/0:90:90,0:.,124.77,.	./.:0:.,.:.,.,.	0/0:130:130,0:.,180.22,.	0/0:794:794,0:.,1100.72,.	./.:0:.,.:.,.,.	0/0:81:81,0:.,112.29,.	0/0:24:24,0:.,33.27,.	0/0:17:17,0:.,23.57,.	0/0:29:29,0:.,40.2,.	./.:0:.,.:.,.,.	0/0:57:57,0:.,79.02,.	./.:0:.,.:.,.,.	0/0:50:50,0:.,69.31,.	0/0:19:19,0:.,26.34,.	0/0:58:58,0:.,80.41,.	./.:0:.,.:.,.,.	./.:0:.,.:.,.,.	0/0:31:31,0:.,42.98,.	0/0:119:119,0:.,164.97,.	./.:0:.,.:.,.,.	0/0:31:31,0:.,42.98,.	0/0:18:18,0:.,24.95,.	0/0:103:103,0:.,142.79,.	0/0:198:198,0:.,274.49,.	0/0:31:31,0:.,42.98,.	0/0:172:172,0:.,238.44,.	0/0:14:14,0:.,19.41,.	./.:0:.,.:.,.,.	./.:0:.,.:.,.,.	./.:0:.,.:.,.,.	./.:0:.,.:.,.,.	0/0:37:37,0:.,51.29,.	0/0:31:31,0:.,42.98,.	./.:0:.,.:.,.,.	0/0:18:18,0:.,24.95,.	0/0:82:82,0:.,113.68,.	0/0:102:102,0:.,141.4,.	0/0:193:193,0:.,267.55,.	0/0:164:164,0:.,227.35,.	1/1:36:0,36:.,49.91,.	1/1:39:0,39:.,54.07,.	0/0:100:100,0:.,138.63,.	./.:0:.,.:.,.,.	0/0:17:17,0:.,23.57,.	0/0:66:66,0:.,91.5,.	0/0:262:262,0:.,363.21,.	0/0:120:120,0:.,166.36,.	0/0:33:33,0:.,45.75,.	0/0:46:46,0:.,63.77,.	./.:0:.,.:.,.,.	./.:0:.,.:.,.,.	1/1:34:0,34:.,47.13,.	0/0:47:47,0:.,65.16,.	0/0:74:74,0:.,102.59,.	./.:0:.,.:.,.,.	0/0:40:40,0:.,55.45,.	./.:0:.,.:.,.,.	0/0:33:33,0:.,45.75,.	0/0:87:87,0:.,120.61,.	0/0:215:215,0:.,298.05,.	0/0:100:100,0:.,138.63,.	./.:0:.,.:.,.,.	0/0:88:88,0:.,121.99,.	0/0:126:126,0:.,174.67,.	0/0:95:95,0:.,131.7,.	./.:0:.,.:.,.,.	0/0:70:70,0:.,97.04,.	0/0:40:40,0:.,55.45,.	0/0:44:44,0:.,61,.	./.:0:.,.:.,.,.	0/0:30:30,0:.,41.59,.	./.:0:.,.:.,.,.	./.:0:.,.:.,.,.	0/0:19:19,0:.,26.34,.	0/0:86:86,0:.,119.22,.	0/0:136:136,0:.,188.54,.	0/0:129:129,0:.,178.83,.	0/0:70:70,0:.,97.04,.	./.:0:.,.:.,.,.	0/0:174:174,0:.,241.22,.	0/0:181:181,0:.,250.92,.	0/0:177:177,0:.,245.37,.	./.:0:.,.:.,.,.	0/0:155:155,0:.,214.88,.	0/0:50:50,0:.,69.31,.	0/0:71:71,0:.,98.43,.	0/0:130:130,0:.,180.22,.	0/0:43:43,0:.,59.61,.	0/0:23:23,0:.,31.88,.	0/0:75:75,0:.,103.97,.	0/0:16:16,0:.,22.18,.	0/0:22:22,0:.,30.5,.	0/0:161:161,0:.,223.19,.	0/0:174:174,0:.,241.22,.	0/0:62:62,0:.,85.95,.	0/0:21:21,0:.,29.11,.	0/0:127:127,0:.,176.06,.	0/0:102:102,0:.,141.4,.	0/0:97:97,0:.,134.47,.	0/0:46:46,0:.,63.77,.	0/0:40:40,0:.,55.45,.	0/0:60:60,0:.,83.18,.	0/0:122:122,0:.,169.13,.	0/0:37:37,0:.,51.29,.	0/0:308:308,0:.,426.98,.	./.:0:.,.:.,.,.
1	121353	1395	T	A	.	PASS	.	GT:DP:AD:GL	0/0:11:11,0:.,15.25,.	0/0:56:56,0:.,77.63,.	./.:0:.,.:.,.,.	0/0:72:72,0:.,99.81,.	0/0:179:179,0:.,248.15,.	0/0:137:137,0:.,189.92,.	0/0:73:73,0:.,101.2,.	0/0:26:26,0:.,36.04,.	0/0:197:197,0:.,273.1,.	0/0:279:279,0:.,386.78,.	0/0:65:65,0:.,90.11,.	0/0:143:143,0:.,198.24,.	./.:0:.,.:.,.,.	0/0:118:118,0:.,163.58,.	./.:0:.,.:.,.,.	0/0:74:74,0:.,102.59,.	0/0:39:39,0:.,54.07,.	0/0:172:172,0:.,238.44,.	0/0:48:48,0:.,66.54,.	0/0:174:174,0:.,241.22,.	0/0:55:55,0:.,76.25,.	0/0:84:84,0:.,116.45,.	0/0:78:78,0:.,108.13,.	0/0:394:394,0:.,546.2,.	0/0:41:41,0:.,56.84,.	./.:0:.,.:.,.,.	0/0:138:138,0:.,191.31,.	./.:0:.,.:.,.,.	./.:0:.,.:.,.,.	0/0:61:61,0:.,84.56,.	0/0:594:594,0:.,823.46,.	0/0:57:57,0:.,79.02,.	0/0:83:83,0:.,115.06,.	0/0:12:12,0:.,16.64,.	0/0:42:42,0:.,58.22,.	0/0:22:22,0:.,30.5,.	0/0:29:29,0:.,40.2,.	0/0:21:21,0:.,29.11,.	0/0:94:94,0:.,130.31,.	0/0:47:47,0:.,65.16,.	0/0:150:150,0:.,207.94,.	0/0:48:48,0:.,66.54,.	0/0:46:46,0:.,63.77,.	0/0:48:48,0:.,66.54,.	0/0:22:22,0:.,30.5,.	0/0:125:125,0:.,173.29,.	0/0:27:27,0:.,37.43,.	0/0:39:39,0:.,54.07,.	./.:0:.,.:.,.,.	0/0:71:71,0:.,98.43,.	0/0:76:76,0:.,105.36,.	0/0:87:87,0:.,120.61,.	0/0:275:275,0:.,381.23,.	0/0:254:254,0:.,352.12,.	0/0:97:97,0:.,134.47,.	0/0:16:16,0:.,22.18,.	0/0:103:103,0:.,142.79,.	0/0:216:216,0:.,299.44,.	./.:0:.,.:.,.,.	0/0:58:58,0:.,80.41,.	1/0:61:16,45:.,84.56,.	./.:0:.,.:.,.,.	./.:0:.,.:.,.,.	0/0:89:89,0:.,123.38,.	0/0:113:113,0:.,156.65,.	./.:0:.,.:.,.,.	0/0:59:59,0:.,81.79,.	0/0:14:14,0:.,19.41,.	./.:0:.,.:.,.,.	./.:0:.,.:.,.,.	0/0:213:213,0:.,295.28,.	./.:0:.,.:.,.,.	0/0:252:252,0:.,349.35,.	0/0:57:57,0:.,79.02,.	./.:0:.,.:.,.,.	./.:0:.,.:.,.,.	0/0:10:10,0:.,13.86,.	./.:0:.,.:.,.,.	0/0:130:130,0:.,180.22,.	0/0:100:100,0:.,138.63,.	0/0:13:13,0:.,18.02,.	0/0:25:25,0:.,34.66,.	1/0:40:11,29:.,55.45,.	0/0:37:37,0:.,51.29,.	./.:0:.,.:.,.,.	0/0:213:213,0:.,295.28,.	0/0:64:64,0:.,88.72,.	1/0:126:51,75:.,174.67,.	0/0:31:31,0:.,42.98,.	0/0:220:220,0:.,304.98,.	0/0:163:163,0:.,225.97,.	0/0:56:56,0:.,77.63,.	0/0:90:90,0:.,124.77,.	0/0:73:73,0:.,101.2,.	0/0:292:292,0:.,404.8,.	0/0:46:46,0:.,63.77,.	0/0:40:40,0:.,55.45,.	0/0:118:118,0:.,163.58,.	0/0:341:341,0:.,472.73,.	./.:0:.,.:.,.,.	0/0:59:59,0:.,81.79,.	0/0:33:33,0:.,45.75,.	0/0:56:56,0:.,77.63,.	0/0:163:163,0:.,225.97,.	0/0:86:86,0:.,119.22,.	0/0:398:398,0:.,551.75,.	0/0:112:112,0:.,155.26,.	0/0:138:138,0:.,191.31,.	0/0:35:35,0:.,48.52,.	0/0:44:44,0:.,61,.	0/0:274:274,0:.,379.84,.	0/0:119:119,0:.,164.97,.	0/0:240:240,0:.,332.71,.	0/0:69:69,0:.,95.65,.	0/0:64:64,0:.,88.72,.	0/0:244:244,0:.,338.26,.	./.:0:.,.:.,.,.	./.:0:.,.:.,.,.	0/0:70:70,0:.,97.04,.	0/0:172:172,0:.,238.44,.	0/0:228:228,0:.,316.08,.	0/0:84:84,0:.,116.45,.	0/0:75:75,0:.,103.97,.	0/0:69:69,0:.,95.65,.	0/0:86:86,0:.,119.22,.	0/0:68:68,0:.,94.27,.	0/0:118:118,0:.,163.58,.	0/0:86:86,0:.,119.22,.	0/0:30:30,0:.,41.59,.	0/0:60:60,0:.,83.18,.	0/0:92:92,0:.,127.54,.	0/0:33:33,0:.,45.75,.	./.:0:.,.:.,.,.
1	121653	1399	C	A	.	PASS	.	GT:DP:AD:GL	0/0:154:154,0:.,213.49,.	0/0:31:31,0:.,42.98,.	0/0:36:36,0:.,49.91,.	0/0:32:32,0:.,44.36,.	0/0:105:105,0:.,145.56,.	0/0:204:204,0:.,282.8,.	0/0:81:81,0:.,112.29,.	0/0:21:21,0:.,29.11,.	0/0:233:233,0:.,323.01,.	0/0:244:244,0:.,338.26,.	0/0:126:126,0:.,174.67,.	0/0:98:98,0:.,135.86,.	0/0:90:90,0:.,124.77,.	0/0:47:47,0:.,65.16,.	0/0:18:18,0:.,24.95,.	0/0:46:46,0:.,63.77,.	0/0:125:125,0:.,173.29,.	0/0:74:74,0:.,102.59,.	0/0:91:91,0:.,126.15,.	1/0:113:59,54:.,156.65,.	1/0:134:94,40:.,185.76,.	1/0:126:78,48:.,174.67,.	1/0:136:97,39:.,188.54,.	0/0:99:99,0:.,137.24,.	1/1:119:0,119:.,164.97,.	1/0:59:38,21:.,81.79,.	./.:0:.,.:.,.,.	0/0:145:145,0:.,201.01,.	0/0:40:40,0:.,55.45,.	1/0:239:166,73:.,331.32,.	1/0:875:313,562:.,1213.01,.	0/0:70:70,0:.,97.04,.	0/0:211:211,0:.,292.51,.	./.:0:.,.:.,.,.	1/0:58:29,29:.,80.41,.	0/0:29:29,0:.,40.2,.	0/0:51:51,0:.,70.7,.	1/0:117:44,73:.,162.2,.	0/0:112:112,0:.,155.26,.	0/0:81:81,0:.,112.29,.	0/0:57:57,0:.,79.02,.	0/0:44:44,0:.,61,.	./.:44:.,.:.,.,.	1/0:55:37,18:.,76.25,.	0/0:96:96,0:.,133.08,.	0/0:47:47,0:.,65.16,.	./.:0:.,.:.,.,.	./.:0:.,.:.,.,.	0/0:11:11,0:.,15.25,.	0/0:117:117,0:.,162.2,.	./.:0:.,.:.,.,.	0/0:142:142,0:.,196.85,.	0/0:103:103,0:.,142.79,.	0/0:77:77,0:.,106.74,.	0/0:30:30,0:.,41.59,.	0/0:93:93,0:.,128.93,.	./.:0:.,.:.,.,.	0/0:397:397,0:.,550.36,.	./.:0:.,.:.,.,.	0/0:101:101,0:.,140.02,.	0/0:214:214,0:.,296.67,.	./.:0:.,.:.,.,.	0/0:129:129,0:.,178.83,.	./.:0:.,.:.,.,.	./.:0:.,.:.,.,.	0/0:83:83,0:.,115.06,.	./.:0:.,.:.,.,.	0/0:97:97,0:.,134.47,.	0/0:58:58,0:.,80.41,.	0/0:54:54,0:.,74.86,.	./.:0:.,.:.,.,.	1/0:229:122,107:.,317.46,.	1/0:197:96,101:.,273.1,.	0/0:218:218,0:.,302.21,.	0/0:116:116,0:.,160.81,.	1/1:209:0,209:.,289.74,.	1/1:13:0,13:.,18.02,.	0/0:61:61,0:.,84.56,.	0/0:25:25,0:.,34.66,.	./.:0:.,.:.,.,.	1/0:112:66,46:.,155.26,.	0/0:39:39,0:.,54.07,.	./.:0:.,.:.,.,.	./.:0:.,.:.,.,.	0/0:29:29,0:.,40.2,.	0/0:135:135,0:.,187.15,.	0/0:249:249,0:.,345.19,.	0/0:87:87,0:.,120.61,.	0/0:66:66,0:.,91.5,.	0/0:71:71,0:.,98.43,.	./.:0:.,.:.,.,.	0/0:141:141,0:.,195.47,.	0/0:221:221,0:.,306.37,.	0/0:42:42,0:.,58.22,.	0/0:52:52,0:.,72.09,.	0/0:51:51,0:.,70.7,.	0/0:50:50,0:.,69.31,.	0/0:89:89,0:.,123.38,.	0/0:166:166,0:.,230.12,.	0/0:28:28,0:.,38.82,.	1/0:72:20,52:.,99.81,.	0/0:154:154,0:.,213.49,.	0/0:123:123,0:.,170.51,.	0/0:122:122,0:.,169.13,.	0/0:215:215,0:.,298.05,.	0/0:405:405,0:.,561.45,.	0/0:116:116,0:.,160.81,.	0/0:203:203,0:.,281.42,.	0/0:83:83,0:.,115.06,.	1/0:68:25,43:.,94.27,.	0/0:131:131,0:.,181.6,.	1/0:57:34,23:.,79.02,.	0/0:145:145,0:.,201.01,.	0/0:177:177,0:.,245.37,.	0/0:270:270,0:.,374.3,.	0/0:371:371,0:.,514.32,.	0/0:68:68,0:.,94.27,.	1/1:30:0,30:.,41.59,.	./.:0:.,.:.,.,.	0/0:106:106,0:.,146.95,.	0/0:122:122,0:.,169.13,.	./.:0:.,.:.,.,.	0/0:101:101,0:.,140.02,.	0/0:184:184,0:.,255.08,.	./.:0:.,.:.,.,.	0/0:76:76,0:.,105.36,.	1/0:98:39,59:.,135.86,.	0/0:142:142,0:.,196.85,.	0/0:137:137,0:.,189.92,.	./.:0:.,.:.,.,.	1/0:128:53,75:.,177.45,.	1/1:78:0,78:.,108.13,.	0/0:274:274,0:.,379.84,.
1	122011	1403	T	A	.	PASS	.	GT:DP:AD:GL	0/0:70:70,0:.,97.04,.	0/0:102:102,0:.,141.4,.	0/0:22:22,0:.,30.5,.	./.:0:.,.:.,.,.	0/0:88:88,0:.,121.99,.	0/0:121:121,0:.,167.74,.	0/0:116:116,0:.,160.81,.	0/0:46:46,0:.,63.77,.	0/0:128:128,0:.,177.45,.	0/0:199:199,0:.,275.87,.	0/0:158:158,0:.,219.03,.	0/0:93:93,0:.,128.93,.	0/0:46:46,0:.,63.77,.	0/0:77:77,0:.,106.74,.	0/0:109:109,0:.,151.11,.	0/0:93:93,0:.,128.93,.	0/0:66:66,0:.,91.5,.	0/0:21:21,0:.,29.11,.	0/0:17:17,0:.,23.57,.	0/0:107:107,0:.,148.33,.	0/0:155:155,0:.,214.88,.	0/0:146:146,0:.,202.4,.	0/0:72:72,0:.,99.81,.	0/0:357:357,0:.,496.29,.	0/0:66:66,0:.,91.5,.	0/0:99:99,0:.,137.24,.	0/0:149:149,0:.,206.56,.	0/0:111:111,0:.,153.88,.	0/0:18:18,0:.,24.95,.	0/0:329:329,0:.,456.09,.	0/0:532:532,0:.,737.51,.	./.:0:.,.:.,.,.	0/0:75:75,0:.,103.97,.	0/0:19:19,0:.,26.34,.	./.:0:.,.:.,.,.	./.:0:.,.:.,.,.	0/0:18:18,0:.,24.95,.	0/0:87:87,0:.,120.61,.	0/0:19:19,0:.,26.34,.	./.:0:.,.:.,.,.	./.:0:.,.:.,.,.	./.:0:.,.:.,.,.	0/0:55:55,0:.,76.25,.	0/0:99:99,0:.,137.24,.	0/0:31:31,0:.,42.98,.	0/0:132:132,0:.,182.99,.	./.:0:.,.:.,.,.	0/0:13:13,0:.,18.02,.	0/0:29:29,0:.,40.2,.	0/0:73:73,0:.,101.2,.	0/0:73:73,0:.,101.2,.	./.:0:.,.:.,.,.	0/0:120:120,0:.,166.36,.	0/0:112:112,0:.,155.26,.	./.:0:.,.:.,.,.	./.:0:.,.:.,.,.	0/0:35:35,0:.,48.52,.	./.:0:.,.:.,.,.	./.:0:.,.:.,.,.	0/0:82:82,0:.,113.68,.	./.:0:.,.:.,.,.	0/0:36:36,0:.,49.91,.	0/0:60:60,0:.,83.18,.	0/0:136:136,0:.,188.54,.	0/0:160:160,0:.,221.81,.	0/0:101:101,0:.,140.02,.	0/0:31:31,0:.,42.98,.	0/0:77:77,0:.,106.74,.	0/0:85:85,0:.,117.84,.	0/0:10:10,0:.,13.86,.	0/0:66:66,0:.,91.5,.	0/0:35:35,0:.,48.52,.	0/0:73:73,0:.,101.2,.	0/0:299:299,0:.,415.89,.	0/0:41:41,0:.,56.84,.	0/0:28:28,0:.,38.82,.	0/0:19:19,0:.,26.34,.	0/0:91:91,0:.,126.15,.	0/0:15:15,0:.,20.79,.	0/0:213:213,0:.,295.28,.	0/0:11:11,0:.,15.25,.	0/0:71:71,0:.,98.43,.	0/0:86:86,0:.,119.22,.	0/0:232:232,0:.,323.01,.	0/0:42:42,0:.,58.22,.	0/0:33:33,0:.,45.75,.	0/0:124:124,0:.,171.9,.	0/0:64:64,0:.,88.72,.	./.:0:.,.:.,.,.	0/0:68:68,0:.,94.27,.	0/0:63:63,0:.,87.34,.	./.:0:.,.:.,.,.	0/0:47:47,0:.,65.16,.	0/0:40:40,0:.,55.45,.	./.:0:.,.:.,.,.	0/0:59:59,0:.,81.79,.	0/0:56:56,0:.,77.63,.	./.:0:.,.:.,.,.	0/0:354:354,0:.,490.75,.	0/0:22:22,0:.,30.5,.	0/0:108:108,0:.,149.72,.	0/0:87:87,0:.,120.61,.	0/0:186:186,0:.,257.85,.	0/0:236:236,0:.,327.17,.	0/0:115:115,0:.,159.42,.	0/0:717:717,0:.,993.97,.	0/0:265:265,0:.,367.37,.	0/0:90:90,0:.,124.77,.	0/0:205:205,0:.,284.19,.	0/0:75:75,0:.,103.97,.	0/0:379:379,0:.,525.41,.	0/0:46:46,0:.,63.77,.	0/0:234:234,0:.,324.39,.	0/0:232:232,0:.,321.62,.	0/0:52:52,0:.,72.09,.	0/0:200:200,0:.,277.26,.	0/0:75:75,0:.,103.97,.	0/0:48:48,0:.,66.54,.	0/0:49:49,0:.,67.93,.	0/0:170:170,0:.,235.67,.	0/0:115:115,0:.,159.42,.	./.:0:.,.:.,.,.	0/0:160:160,0:.,221.81,.	./.:0:.,.:.,.,.	0/0:30:30,0:.,41.59,.	0/0:107:107,0:.,148.33,.	1/0:149:71,78:.,206.56,.	0/0:77:77,0:.,106.74,.	0/0:118:118,0:.,163.58,.	0/0:80:80,0:.,110.9,.	1/0:89:42,47:.,123.38,.	./.:0:.,.:.,.,.	0/0:68:68,0:.,94.27,.
1	122122	1404	A	G	.	PASS	.	GT:DP:AD:GL	0/0:86:86,0:.,119.22,.	0/0:23:23,0:.,31.88,.	0/0:169:169,0:.,234.28,.	0/0:32:32,0:.,44.36,.	0/0:78:78,0:.,108.13,.	0/0:115:115,0:.,159.42,.	0/0:67:67,0:.,92.88,.	0/0:59:59,0:.,81.79,.	0/0:68:68,0:.,94.27,.	0/0:44:44,0:.,61,.	0/0:208:208,0:.,288.35,.	0/0:196:196,0:.,271.71,.	0/0:34:34,0:.,47.13,.	0/0:63:63,0:.,87.34,.	./.:0:.,.:.,.,.	0/0:82:82,0:.,113.68,.	0/0:100:100,0:.,138.63,.	1/1:60:0,60:.,83.18,.	0/0:22:22,0:.,30.5,.	0/0:88:88,0:.,121.99,.	0/0:182:182,0:.,252.31,.	1/1:84:0,84:.,116.45,.	0/0:41:41,0:.,56.84,.	1/1:374:0,374:.,518.47,.	0/0:79:79,0:.,109.52,.	0/0:99:99,0:.,137.24,.	0/0:224:224,0:.,310.53,.	0/0:17:17,0:.,23.57,.	0/0:14:14,0:.,19.41,.	0/0:208:208,0:.,288.35,.	0/0:582:582,0:.,806.82,.	0/0:54:54,0:.,74.86,.	1/1:173:0,173:.,239.83,.	1/1:23:0,23:.,31.88,.	./.:45:.,.:.,.,.	./.:0:.,.:.,.,.	1/1:50:0,50:.,69.31,.	1/1:82:0,82:.,113.68,.	0/1:87:56,31:.,120.61,.	0/0:22:22,0:.,30.5,.	./.:0:.,.:.,.,.	./.:0:.,.:.,.,.	0/1:67:23,44:.,92.88,.	0/1:86:23,63:.,119.22,.	1/1:77:0,77:.,106.74,.	0/0:23:23,0:.,31.88,.	0/0:25:25,0:.,34.66,.	1/1:18:0,18:.,24.95,.	./.:0:.,.:.,.,.	0/1:87:24,63:.,120.61,.	1/1:114:0,114:.,158.04,.	0/0:27:27,0:.,37.43,.	0/0:22:22,0:.,30.5,.	0/0:177:177,0:.,245.37,.	0/0:160:160,0:.,221.81,.	0/0:102:102,0:.,141.4,.	0/0:72:72,0:.,99.81,.	0/0:147:147,0:.,203.79,.	./.:0:.,.:.,.,.	1/1:35:0,35:.,48.52,.	0/0:65:65,0:.,90.11,.	./.:0:.,.:.,.,.	0/0:76:76,0:.,105.36,.	0/0:50:50,0:.,69.31,.	0/0:245:245,0:.,339.64,.	0/0:40:40,0:.,55.45,.	0/0:11:11,0:.,15.25,.	0/0:16:16,0:.,22.18,.	0/0:72:72,0:.,99.81,.	0/1:18:13,5:.,24.95,.	0/0:54:54,0:.,74.86,.	0/0:38:38,0:.,52.68,.	0/0:31:31,0:.,42.98,.	0/0:104:104,0:.,144.17,.	0/0:104:104,0:.,144.17,.	0/0:67:67,0:.,92.88,.	0/0:12:12,0:.,16.64,.	0/0:291:291,0:.,403.41,.	0/0:75:75,0:.,103.97,.	0/0:185:185,0:.,256.46,.	./.:0:.,.:.,.,.	./.:0:.,.:.,.,.	0/0:53:53,0:.,73.47,.	0/0:56:56,0:.,77.63,.	0/0:17:17,0:.,23.57,.	0/0:37:37,0:.,51.29,.	1/1:186:0,186:.,257.85,.	1/1:74:0,74:.,102.59,.	0/0:38:38,0:.,52.68,.	0/0:85:85,0:.,117.84,.	0/0:104:104,0:.,144.17,.	0/1:224:175,49:.,310.53,.	1/1:14:0,14:.,19.41,.	0/0:88:88,0:.,121.99,.	1/1:107:0,107:.,148.33,.	./.:0:.,.:.,.,.	0/0:57:57,0:.,79.02,.	0/0:72:72,0:.,99.81,.	0/1:504:232,272:.,698.69,.	0/0:23:23,0:.,31.88,.	0/0:45:45,0:.,62.38,.	0/0:59:59,0:.,81.79,.	0/1:199:53,146:.,275.87,.	0/0:132:132,0:.,182.99,.	0/0:242:242,0:.,335.48,.	0/1:371:174,197:.,514.32,.	0/1:152:82,70:.,210.72,.	0/0:119:119,0:.,164.97,.	0/0:55:55,0:.,76.25,.	1/1:55:0,55:.,76.25,.	0/1:236:157,79:.,327.17,.	0/1:58:13,45:.,80.41,.	0/1:177:103,74:.,245.37,.	0/0:135:135,0:.,187.15,.	0/0:118:118,0:.,163.58,.	0/1:247:116,131:.,342.41,.	0/0:60:60,0:.,83.18,.	1/1:47:0,47:.,65.16,.	0/0:38:38,0:.,52.68,.	0/0:123:123,0:.,170.51,.	0/0:133:133,0:.,184.38,.	0/0:121:121,0:.,167.74,.	0/1:223:91,132:.,309.14,.	1/1:14:0,14:.,19.41,.	0/0:35:35,0:.,48.52,.	0/0:23:23,0:.,31.88,.	0/1:117:85,32:.,162.2,.	0/0:27:27,0:.,37.43,.	1/1:118:0,118:.,163.58,.	0/0:32:32,0:.,44.36,.	0/0:49:49,0:.,67.93,.	0/0:250:250,0:.,346.57,.	0/1:101:65,36:.,140.02,.
1	123759	1423	A	G	.	PASS	.	GT:DP:AD:GL	0/0:90:90,0:.,124.77,.	0/0:13:13,0:.,18.02,.	0/0:49:49,0:.,67.93,.	0/0:45:45,0:.,62.38,.	0/0:126:126,0:.,174.67,.	0/0:246:246,0:.,342.41,.	0/0:118:118,0:.,163.58,.	0/0:14:14,0:.,19.41,.	0/0:78:78,0:.,108.13,.	0/0:95:95,0:.,131.7,.	0/0:119:119,0:.,164.97,.	0/0:94:94,0:.,130.31,.	0/0:33:33,0:.,45.75,.	./.:0:.,.:.,.,.	0/0:86:86,0:.,119.22,.	0/0:15:15,0:.,20.79,.	0/0:111:111,0:.,153.88,.	0/0:35:35,0:.,48.52,.	0/0:57:57,0:.,79.02,.	0/0:114:114,0:.,158.04,.	0/0:101:101,0:.,140.02,.	0/0:227:227,0:.,314.69,.	0/0:146:146,0:.,202.4,.	0/0:230:230,0:.,318.85,.	0/0:176:176,0:.,243.99,.	0/0:78:78,0:.,108.13,.	0/0:89:89,0:.,123.38,.	0/0:65:65,0:.,90.11,.	./.:0:.,.:.,.,.	0/0:317:317,0:.,439.46,.	0/0:582:582,0:.,808.21,.	0/0:32:32,0:.,44.36,.	0/0:172:172,0:.,238.44,.	./.:0:.,.:.,.,.	0/0:38:38,0:.,52.68,.	./.:0:.,.:.,.,.	0/0:43:43,0:.,59.61,.	0/0:125:125,0:.,173.29,.	0/0:18:18,0:.,24.95,.	0/0:92:92,0:.,127.54,.	0/0:33:33,0:.,45.75,.	./.:0:.,.:.,.,.	0/0:54:54,0:.,74.86,.	0/0:26:26,0:.,36.04,.	0/0:35:35,0:.,48.52,.	0/0:17:17,0:.,23.57,.	./.:0:.,.:.,.,.	./.:0:.,.:.,.,.	0/0:35:35,0:.,48.52,.	0/0:268:268,0:.,371.53,.	0/0:32:32,0:.,44.36,.	0/0:64:64,0:.,88.72,.	./.:0:.,.:.,.,.	0/0:24:24,0:.,33.27,.	./.:0:.,.:.,.,.	0/0:42:42,0:.,58.22,.	0/0:44:44,0:.,61,.	0/0:158:158,0:.,219.03,.	0/0:12:12,0:.,16.64,.	./.:0:.,.:.,.,.	./.:0:.,.:.,.,.	0/0:21:21,0:.,29.11,.	0/0:100:100,0:.,138.63,.	0/0:119:119,0:.,164.97,.	0/0:78:78,0:.,108.13,.	0/0:108:108,0:.,149.72,.	0/0:58:58,0:.,80.41,.	0/0:48:48,0:.,66.54,.	0/0:67:67,0:.,92.88,.	./.:0:.,.:.,.,.	./.:0:.,.:.,.,.	0/0:97:97,0:.,134.47,.	0/0:17:17,0:.,23.57,.	0/0:168:168,0:.,232.9,.	0/0:119:119,0:.,164.97,.	0/0:52:52,0:.,72.09,.	1/1:18:0,18:.,24.95,.	./.:0:.,.:.,.,.	0/0:86:86,0:.,119.22,.	0/0:306:306,0:.,424.21,.	0/0:66:66,0:.,91.5,.	0/0:80:80,0:.,110.9,.	./.:0:.,.:.,.,.	./.:0:.,.:.,.,.	0/0:27:27,0:.,37.43,.	0/0:117:117,0:.,162.2,.	./.:0:.,.:.,.,.	0/0:231:231,0:.,321.62,.	0/0:23:23,0:.,31.88,.	0/0:82:82,0:.,113.68,.	0/0:94:94,0:.,130.31,.	0/0:67:67,0:.,92.88,.	0/0:244:244,0:.,339.64,.	0/0:40:40,0:.,55.45,.	0/0:83:83,0:.,115.06,.	./.:0:.,.:.,.,.	0/0:29:29,0:.,40.2,.	./.:0:.,.:.,.,.	0/0:284:284,0:.,393.71,.	./.:0:.,.:.,.,.	0/0:34:34,0:.,47.13,.	0/0:117:117,0:.,162.2,.	0/0:76:76,0:.,105.36,.	0/0:128:128,0:.,177.45,.	0/0:50:50,0:.,69.31,.	0/0:489:489,0:.,679.28,.	0/0:126:126,0:.,176.06,.	0/0:23:23,0:.,31.88,.	0/0:103:103,0:.,144.17,.	0/0:83:83,0:.,115.06,.	0/0:42:42,0:.,58.22,.	./.:0:.,.:.,.,.	0/0:43:43,0:.,59.61,.	0/0:84:84,0:.,116.45,.	0/0:29:29,0:.,40.2,.	0/0:84:84,0:.,116.45,.	0/0:21:21,0:.,29.11,.	./.:0:.,.:.,.,.	0/0:41:41,0:.,56.84,.	0/0:107:107,0:.,148.33,.	0/0:132:132,0:.,182.99,.	0/0:95:95,0:.,131.7,.	./.:0:.,.:.,.,.	0/0:86:86,0:.,119.22,.	0/0:40:40,0:.,55.45,.	0/0:46:46,0:.,63.77,.	0/0:85:85,0:.,117.84,.	./.:0:.,.:.,.,.	0/0:80:80,0:.,110.9,.	0/0:44:44,0:.,61,.	0/0:22:22,0:.,30.5,.	0/0:105:105,0:.,145.56,.	0/0:84:84,0:.,116.45,.
1	124617	1433	G	A	.	PASS	.	GT:DP:AD:GL	0/0:28:28,0:.,38.82,.	0/0:22:22,0:.,30.5,.	0/0:83:83,0:.,115.06,.	1/1:13:0,13:.,18.02,.	0/0:83:83,0:.,115.06,.	0/0:148:148,0:.,205.17,.	0/0:136:136,0:.,188.54,.	0/0:88:88,0:.,121.99,.	0/0:84:84,0:.,116.45,.	0/0:245:245,0:.,339.64,.	0/0:138:138,0:.,191.31,.	0/0:284:284,0:.,393.71,.	0/0:182:182,0:.,252.31,.	0/0:55:55,0:.,76.25,.	0/0:60:60,0:.,83.18,.	0/0:12:12,0:.,16.64,.	0/0:147:147,0:.,203.79,.	0/0:109:109,0:.,151.11,.	0/0:101:101,0:.,140.02,.	0/0:100:100,0:.,138.63,.	0/0:150:150,0:.,207.94,.	0/0:123:123,0:.,170.51,.	0/0:86:86,0:.,119.22,.	0/0:479:479,0:.,666.81,.	0/0:162:162,0:.,224.58,.	0/0:105:105,0:.,145.56,.	0/0:102:102,0:.,141.4,.	0/0:58:58,0:.,80.41,.	0/0:26:26,0:.,36.04,.	0/0:236:236,0:.,327.17,.	0/0:469:469,0:.,650.17,.	0/0:65:65,0:.,90.11,.	0/0:116:116,0:.,160.81,.	0/0:18:18,0:.,24.95,.	0/0:38:38,0:.,52.68,.	./.:0:.,.:.,.,.	0/0:33:33,0:.,45.75,.	0/0:195:195,0:.,270.33,.	0/0:73:73,0:.,101.2,.	0/0:31:31,0:.,42.98,.	0/0:72:72,0:.,99.81,.	1/1:70:0,70:.,97.04,.	0/0:46:46,0:.,63.77,.	0/0:87:87,0:.,120.61,.	0/0:31:31,0:.,42.98,.	0/0:80:80,0:.,110.9,.	1/0:28:15,13:.,38.82,.	0/0:20:20,0:.,27.73,.	0/0:25:25,0:.,34.66,.	0/0:80:80,0:.,110.9,.	0/0:109:109,0:.,151.11,.	1/1:111:0,111:.,153.88,.	0/0:137:137,0:.,189.92,.	1/1:72:0,72:.,99.81,.	1/0:189:92,97:.,262.01,.	0/0:50:50,0:.,69.31,.	1/0:56:21,35:.,77.63,.	1/1:108:0,108:.,149.72,.	1/1:65:0,65:.,90.11,.	1/0:75:32,43:.,103.97,.	1/1:36:0,36:.,49.91,.	0/0:82:82,0:.,113.68,.	0/0:81:81,0:.,112.29,.	0/0:140:140,0:.,194.08,.	0/0:276:276,0:.,382.62,.	0/0:172:172,0:.,238.44,.	./.:0:.,.:.,.,.	0/0:96:96,0:.,133.08,.	0/0:51:51,0:.,70.7,.	0/0:43:43,0:.,59.61,.	0/0:154:154,0:.,213.49,.	0/0:103:103,0:.,142.79,.	0/0:517:517,0:.,716.71,.	0/0:170:170,0:.,235.67,.	0/0:195:195,0:.,270.33,.	0/0:26:26,0:.,36.04,.	./.:0:.,.:.,.,.	0/0:22:22,0:.,30.5,.	0/0:33:33,0:.,45.75,.	0/0:350:350,0:.,485.2,.	0/0:69:69,0:.,95.65,.	0/0:63:63,0:.,87.34,.	0/0:41:41,0:.,56.84,.	0/0:212:212,0:.,293.89,.	0/0:32:32,0:.,44.36,.	0/0:273:273,0:.,378.46,.	0/0:336:336,0:.,465.79,.	0/0:216:216,0:.,299.44,.	0/0:71:71,0:.,98.43,.	0/0:87:87,0:.,120.61,.	0/0:138:138,0:.,191.31,.	0/0:68:68,0:.,95.65,.	0/0:180:180,0:.,249.53,.	0/0:62:62,0:.,85.95,.	0/0:135:135,0:.,187.15,.	0/0:179:179,0:.,248.15,.	0/0:167:167,0:.,231.51,.	1/1:85:0,85:.,117.84,.	0/0:643:643,0:.,891.39,.	0/0:137:137,0:.,189.92,.	./.:0:.,.:.,.,.	0/0:122:122,0:.,169.13,.	0/0:271:271,0:.,375.69,.	0/0:182:182,0:.,252.31,.	0/0:104:104,0:.,144.17,.	0/0:306:306,0:.,424.21,.	0/0:138:138,0:.,191.31,.	0/0:126:126,0:.,174.67,.	0/0:118:118,0:.,163.58,.	0/0:49:49,0:.,67.93,.	0/0:242:242,0:.,335.48,.	0/0:106:106,0:.,146.95,.	0/0:237:237,0:.,328.55,.	0/0:115:115,0:.,159.42,.	0/0:105:105,0:.,145.56,.	0/0:229:229,0:.,317.46,.	0/0:64:64,0:.,88.72,.	./.:0:.,.:.,.,.	0/0:38:38,0:.,52.68,.	0/0:196:196,0:.,273.1,.	0/0:183:183,0:.,253.69,.	0/0:114:114,0:.,158.04,.	0/0:40:40,0:.,55.45,.	0/0:213:213,0:.,295.28,.	0/0:213:213,0:.,295.28,.	0/0:118:118,0:.,163.58,.	0/0:141:141,0:.,195.47,.	0/0:309:309,0:.,428.36,.	0/0:162:162,0:.,224.58,.	0/0:193:193,0:.,267.55,.	0/0:149:149,0:.,206.56,.	0/0:112:112,0:.,155.26,.	0/0:183:183,0:.,253.69,.
1	125960	1448	C	T	.	PASS	.	GT:DP:AD:GL	0/0:17:17,0:.,23.57,.	0/0:67:67,0:.,92.88,.	0/0:134:134,0:.,185.76,.	0/0:24:24,0:.,33.27,.	0/0:107:107,0:.,148.33,.	0/0:170:170,0:.,235.67,.	0/0:124:124,0:.,171.9,.	0/0:96:96,0:.,133.08,.	0/0:207:207,0:.,286.96,.	0/0:265:265,0:.,367.37,.	0/0:196:196,0:.,271.71,.	0/0:196:196,0:.,271.71,.	0/0:139:139,0:.,192.69,.	./.:0:.,.:.,.,.	0/0:49:49,0:.,67.93,.	./.:0:.,.:.,.,.	0/0:85:85,0:.,117.84,.	0/0:55:55,0:.,76.25,.	./.:0:.,.:.,.,.	0/0:170:170,0:.,235.67,.	0/0:109:109,0:.,151.11,.	0/0:109:109,0:.,151.11,.	0/0:102:102,0:.,141.4,.	0/0:133:133,0:.,184.38,.	0/0:100:100,0:.,138.63,.	0/0:20:20,0:.,27.73,.	./.:0:.,.:.,.,.	0/0:109:109,0:.,151.11,.	./.:0:.,.:.,.,.	0/0:57:57,0:.,79.02,.	./.:0:.,.:.,.,.	0/0:46:46,0:.,63.77,.	0/0:152:152,0:.,210.72,.	0/0:17:17,0:.,23.57,.	0/0:29:29,0:.,40.2,.	0/0:12:12,0:.,16.64,.	0/0:15:15,0:.,20.79,.	0/0:102:102,0:.,141.4,.	0/0:148:148,0:.,205.17,.	0/0:157:157,0:.,217.65,.	0/0:29:29,0:.,40.2,.	0/0:46:46,0:.,63.77,.	0/0:77:77,0:.,106.74,.	0/0:32:32,0:.,44.36,.	0/0:24:24,0:.,33.27,.	0/0:64:64,0:.,88.72,.	0/0:57:57,0:.,79.02,.	0/0:29:29,0:.,40.2,.	0/0:18:18,0:.,24.95,.	0/0:204:204,0:.,282.8,.	./.:0:.,.:.,.,.	0/0:254:254,0:.,352.12,.	0/0:312:312,0:.,432.52,.	0/0:267:267,0:.,370.14,.	0/0:46:46,0:.,63.77,.	./.:0:.,.:.,.,.	0/0:199:199,0:.,275.87,.	0/0:152:152,0:.,210.72,.	0/0:83:83,0:.,115.06,.	0/0:144:144,0:.,199.63,.	0/0:91:91,0:.,126.15,.	0/0:86:86,0:.,119.22,.	0/0:62:62,0:.,85.95,.	0/0:124:124,0:.,171.9,.	0/0:184:184,0:.,255.08,.	0/0:147:147,0:.,205.17,.	0/0:144:144,0:.,199.63,.	0/0:96:96,0:.,133.08,.	0/0:17:17,0:.,23.57,.	0/0:58:58,0:.,80.41,.	0/0:10:10,0:.,13.86,.	0/0:71:71,0:.,98.43,.	0/0:316:316,0:.,438.07,.	0/0:215:215,0:.,298.05,.	0/0:189:189,0:.,262.01,.	0/0:28:28,0:.,38.82,.	0/0:47:47,0:.,65.16,.	0/0:35:35,0:.,48.52,.	0/0:41:41,0:.,56.84,.	0/0:392:392,0:.,543.43,.	0/0:24:24,0:.,33.27,.	./.:0:.,.:.,.,.	./.:0:.,.:.,.,.	0/0:93:93,0:.,128.93,.	0/0:94:94,0:.,130.31,.	0/0:116:116,0:.,160.81,.	0/0:127:127,0:.,176.06,.	0/0:93:93,0:.,128.93,.	0/0:60:60,0:.,83.18,.	0/0:131:131,0:.,181.6,.	0/0:76:76,0:.,105.36,.	0/0:94:94,0:.,130.31,.	0/0:169:169,0:.,234.28,.	0/0:30:30,0:.,41.59,.	0/0:182:182,0:.,252.31,.	./.:0:.,.:.,.,.	0/0:64:64,0:.,88.72,.	0/0:60:60,0:.,83.18,.	0/0:446:446,0:.,618.29,.	0/0:98:98,0:.,135.86,.	0/0:61:61,0:.,84.56,.	0/0:146:146,0:.,202.4,.	0/0:177:177,0:.,245.37,.	0/0:118:118,0:.,163.58,.	0/0:135:135,0:.,187.15,.	0/0:533:533,0:.,738.89,.	0/0:107:107,0:.,148.33,.	0/0:243:243,0:.,336.87,.	0/0:72:72,0:.,99.81,.	0/0:20:20,0:.,27.73,.	0/0:135:135,0:.,187.15,.	0/0:56:56,0:.,77.63,.	0/0:133:133,0:.,184.38,.	0/0:221:221,0:.,306.37,.	0/0:149:149,0:.,206.56,.	0/0:146:146,0:.,202.4,.	0/0:85:85,0:.,117.84,.	./.:0:.,.:.,.,.	1/1:47:0,47:.,65.16,.	0/0:141:141,0:.,195.47,.	0/0:182:182,0:.,252.31,.	0/0:180:180,0:.,249.53,.	0/0:38:38,0:.,52.68,.	0/0:92:92,0:.,127.54,.	0/0:49:49,0:.,67.93,.	0/0:30:30,0:.,41.59,.	./.:0:.,.:.,.,.	0/0:22:22,0:.,30.5,.	0/0:90:90,0:.,124.77,.	0/0:63:63,0:.,87.34,.	0/0:34:34,0:.,47.13,.	0/0:41:41,0:.,56.84,.	./.:0:.,.:.,.,.
[truncated: 4,745,623 more chars]
