# Supplementary material for: Population structure, adaptation and divergence of the meadow spittlebug, Philaenus spumarius (Hemiptera, Aphrophoridae), revealed by genomic and morphological data
Source: PeerJ. 2021 Jun 1;9:e11425. doi: 10.7717/peerj.11425 (PMC8176912; doi:10.7717/peerj.11425)
Supplement: Supplemental Information 5 [file peerj-09-11425-s005.vcf]

1##fileformat=VCFv4.0
##fileDate=20190315
##source="Stacks v1.35"
##INFO=<ID=NS,Number=1,Type=Integer,Description="Number of Samples With Data">
##INFO=<ID=AF,Number=.,Type=Float,Description="Allele Frequency">
##FORMAT=<ID=GT,Number=1,Type=String,Description="Genotype">
##FORMAT=<ID=DP,Number=1,Type=Integer,Description="Read Depth">
##FORMAT=<ID=AD,Number=1,Type=Integer,Description="Allele Depth">
##FORMAT=<ID=GL,Number=.,Type=Float,Description="Genotype Likelihood">
#CHROM	POS	ID	REF	ALT	QUAL	FILTER	INFO	FORMAT	AZ1.1.trim3	AZ10.1.trim3	AZ12.1.trim3	AZ13.1.trim3	AZ17.1.trim3	AZ18.1.trim3	AZ19.1.trim3	AZ2.1.trim3	AZ20.1.trim3	AZ3.1.trim3	AZ4.1.trim3	AZ6.1.trim3	AZ7.1.trim3	AZ9.1.trim3	F1.1.trim3	F2.1.trim3	F3.1.trim3	Fran12.1.trim3	Fran14.1.trim3	Fran15.1.trim3	Fran16.1.trim3	Fran17.1.trim3	Fran18.1.trim3	Fran19.1.trim3	Fran20.1.trim3	Fran21.1.trim3	Fran22.1.trim3	Fran5.1.trim3	Fran6.1.trim3	Fran7.1.trim3	Fran8.1.trim3	Fran9.1.trim3	Fin26.1.trim3	Fin28.1.trim3	Fin29.1.trim3	Fin3.1.trim3	Fin30.1.trim3	Fin32.1.trim3	Fin33.1.trim3	Fin36.1.trim3	Fin37.1.trim3	Fin38.1.trim3	Fin6.1.trim3	Fin7.1.trim3	Fin8.1.trim3	Fin9.1.trim3	GR18_12.1.trim3	GR18_13.1.trim3	GR18_14.1.trim3	GR18_15.1.trim3	GR18_16.1.trim3	GR18_17.1.trim3	GR18_18.1.trim3	GR18_19.1.trim3	GR18_2.1.trim3	GR18_20.1.trim3	GR18_3.1.trim3	GR18_4.1.trim3	GR18_5.1.trim3	GR18_6.1.trim3	GR18_7.1.trim3	GR18_8.1.trim3	Sint10.1.trim3	Sint11.1.trim3	Sint14.1.trim3	Sint15.1.trim3	Sint16.1.trim3	Sint17.1.trim3	Sint18.1.trim3	Sint19.1.trim3	Sint2.1.trim3	Sint20.1.trim3	Sint21.1.trim3	Sint22.1.trim3	Sint23.1.trim3	Sint24.1.trim3	Sint25.1.trim3	Sint26.1.trim3	Sint3.1.trim3	Turk10.1.trim3	Turk15.1.trim3	Turk16.1.trim3	Turk17.1.trim3	Turk18.1.trim3	Turk19.1.trim3	Turk20.1.trim3	Turk21.1.trim3	Turk22.1.trim3	Turk23.1.trim3	Turk5.1.trim3	Turk6.1.trim3	Turk7.1.trim3	Turk8.1.trim3	Turk9.1.trim3	UK1.1.trim3	UK12.1.trim3	UK13.1.trim3	UK14.1.trim3	UK15.1.trim3	UK16.1.trim3	UK17.1.trim3	UK18.1.trim3	UK19.1.trim3	UK2.1.trim3	UK22.1.trim3	UK3.1.trim3	UK4.1.trim3	UK5.1.trim3	UK6.1.trim3	UK7.1.trim3	USA1.1.trim3	USA11.1.trim3	USA12.1.trim3	USA13.1.trim3	USA14.1.trim3	USA15.1.trim3	USA16.1.trim3	USA17.1.trim3	USA18.1.trim3	USA19.1.trim3	USA2.1.trim3	USA20.1.trim3	USA3.1.trim3	USA4.1.trim3	USA5.1.trim3	USA6.1.trim3	USA7.1.trim3
1	7024	81	G	A	.	PASS	.	GT:DP:AD:GL	0/0:18:18,0:.,24.95,.	0/0:47:47,0:.,65.16,.	0/0:11:11,0:.,15.25,.	0/0:32:32,0:.,44.36,.	0/0:102:102,0:.,141.4,.	0/0:191:191,0:.,264.78,.	1/0:137:69,68:.,189.92,.	1/0:46:17,29:.,63.77,.	1/0:171:116,55:.,237.06,.	0/0:241:241,0:.,334.1,.	0/0:248:248,0:.,343.8,.	./.:0:.,.:.,.,.	0/0:31:31,0:.,42.98,.	0/0:78:78,0:.,108.13,.	1/1:65:0,65:.,90.11,.	0/0:125:125,0:.,173.29,.	./.:0:.,.:.,.,.	1/1:189:0,189:.,262.01,.	1/0:23:13,10:.,31.88,.	1/1:123:0,123:.,170.51,.	1/1:191:0,191:.,264.78,.	0/0:55:55,0:.,76.25,.	./.:0:.,.:.,.,.	./.:0:.,.:.,.,.	0/0:28:28,0:.,38.82,.	0/0:70:70,0:.,97.04,.	./.:0:.,.:.,.,.	1/1:92:0,92:.,127.54,.	./.:0:.,.:.,.,.	0/0:215:215,0:.,298.05,.	0/0:1078:1078,0:.,1494.43,.	0/0:79:79,0:.,109.52,.	0/0:81:81,0:.,112.29,.	0/0:42:42,0:.,58.22,.	0/0:36:36,0:.,49.91,.	0/0:60:60,0:.,83.18,.	0/0:17:17,0:.,23.57,.	0/0:113:113,0:.,156.65,.	0/0:118:118,0:.,163.58,.	0/0:73:73,0:.,101.2,.	0/0:96:96,0:.,133.08,.	0/0:24:24,0:.,33.27,.	0/0:66:66,0:.,91.5,.	0/0:66:66,0:.,91.5,.	0/0:43:43,0:.,59.61,.	0/0:94:94,0:.,130.31,.	0/0:30:30,0:.,41.59,.	0/0:26:26,0:.,36.04,.	0/0:17:17,0:.,23.57,.	0/0:126:126,0:.,174.67,.	0/0:96:96,0:.,133.08,.	./.:0:.,.:.,.,.	./.:0:.,.:.,.,.	1/0:214:137,77:.,296.67,.	./.:0:.,.:.,.,.	0/0:101:101,0:.,140.02,.	0/0:23:23,0:.,31.88,.	0/0:37:37,0:.,51.29,.	0/0:36:36,0:.,49.91,.	0/0:17:17,0:.,23.57,.	./.:0:.,.:.,.,.	./.:0:.,.:.,.,.	1/0:94:51,43:.,130.31,.	./.:0:.,.:.,.,.	1/1:65:0,65:.,90.11,.	1/1:104:0,104:.,144.17,.	1/0:362:182,180:.,501.84,.	0/0:82:82,0:.,113.68,.	1/1:109:0,109:.,151.11,.	0/0:13:13,0:.,18.02,.	0/0:25:25,0:.,34.66,.	0/0:11:11,0:.,15.25,.	0/0:128:128,0:.,177.45,.	1/0:225:84,141:.,311.92,.	./.:0:.,.:.,.,.	./.:0:.,.:.,.,.	./.:0:.,.:.,.,.	./.:0:.,.:.,.,.	0/0:30:30,0:.,41.59,.	0/0:258:258,0:.,357.66,.	0/0:142:142,0:.,196.85,.	0/0:197:197,0:.,273.1,.	0/0:94:94,0:.,130.31,.	0/0:18:18,0:.,24.95,.	./.:0:.,.:.,.,.	./.:0:.,.:.,.,.	0/0:238:238,0:.,329.94,.	0/0:79:79,0:.,109.52,.	./.:0:.,.:.,.,.	0/0:54:54,0:.,74.86,.	0/0:83:83,0:.,115.06,.	0/0:105:105,0:.,145.56,.	0/0:190:190,0:.,263.4,.	./.:0:.,.:.,.,.	0/0:33:33,0:.,45.75,.	./.:0:.,.:.,.,.	0/0:176:176,0:.,243.99,.	0/0:225:225,0:.,311.92,.	0/0:168:168,0:.,232.9,.	./.:0:.,.:.,.,.	0/0:181:181,0:.,250.92,.	0/0:130:130,0:.,180.22,.	0/0:52:52,0:.,72.09,.	./.:0:.,.:.,.,.	0/0:39:39,0:.,54.07,.	0/0:60:60,0:.,83.18,.	1/0:170:52,118:.,235.67,.	1/1:180:0,180:.,249.53,.	0/0:26:26,0:.,36.04,.	0/0:194:194,0:.,268.94,.	0/0:11:11,0:.,15.25,.	0/0:29:29,0:.,40.2,.	1/1:68:0,68:.,94.27,.	0/0:167:167,0:.,231.51,.	./.:0:.,.:.,.,.	0/0:140:140,0:.,194.08,.	0/0:130:130,0:.,180.22,.	0/0:90:90,0:.,124.77,.	0/0:48:48,0:.,66.54,.	0/0:147:147,0:.,203.79,.	0/0:131:131,0:.,181.6,.	0/0:156:156,0:.,216.26,.	1/0:100:39,61:.,138.63,.	0/0:163:163,0:.,225.97,.	1/1:70:0,70:.,97.04,.	1/0:253:87,166:.,350.73,.	0/0:68:68,0:.,94.27,.
1	8240	95	C	T	.	PASS	.	GT:DP:AD:GL	0/0:73:73,0:.,101.2,.	0/0:88:88,0:.,121.99,.	0/0:55:55,0:.,76.25,.	0/0:76:76,0:.,105.36,.	0/0:58:58,0:.,80.41,.	0/0:191:191,0:.,264.78,.	0/0:145:145,0:.,201.01,.	0/0:43:43,0:.,59.61,.	0/0:191:191,0:.,264.78,.	0/0:165:165,0:.,228.74,.	0/0:82:82,0:.,113.68,.	0/0:111:111,0:.,153.88,.	./.:0:.,.:.,.,.	0/0:32:32,0:.,44.36,.	0/0:74:74,0:.,102.59,.	0/0:45:45,0:.,62.38,.	0/0:132:132,0:.,184.38,.	0/0:143:143,0:.,198.24,.	0/0:95:95,0:.,131.7,.	0/0:111:111,0:.,153.88,.	0/0:220:220,0:.,304.98,.	0/0:93:93,0:.,128.93,.	0/0:52:52,0:.,72.09,.	0/0:279:279,0:.,386.78,.	0/1:176:107,69:.,243.99,.	0/0:80:80,0:.,110.9,.	0/0:163:163,0:.,225.97,.	0/0:63:63,0:.,87.34,.	0/0:19:19,0:.,26.34,.	0/0:552:552,0:.,765.23,.	./.:0:.,.:.,.,.	0/0:19:19,0:.,26.34,.	0/0:204:204,0:.,282.8,.	0/0:12:12,0:.,16.64,.	0/0:68:68,0:.,94.27,.	0/0:10:10,0:.,13.86,.	0/0:20:20,0:.,27.73,.	./.:0:.,.:.,.,.	0/0:59:59,0:.,81.79,.	0/0:141:141,0:.,195.47,.	0/0:78:78,0:.,108.13,.	0/0:98:98,0:.,135.86,.	0/0:74:74,0:.,102.59,.	0/0:78:78,0:.,108.13,.	0/0:105:105,0:.,145.56,.	0/0:104:104,0:.,144.17,.	0/0:52:52,0:.,72.09,.	./.:0:.,.:.,.,.	./.:0:.,.:.,.,.	0/0:141:141,0:.,195.47,.	0/0:68:68,0:.,94.27,.	0/0:228:228,0:.,316.08,.	0/0:274:274,0:.,379.84,.	0/0:88:88,0:.,121.99,.	0/0:97:97,0:.,134.47,.	0/0:147:147,0:.,203.79,.	0/0:45:45,0:.,62.38,.	0/0:357:357,0:.,494.91,.	./.:0:.,.:.,.,.	0/0:21:21,0:.,29.11,.	0/0:202:202,0:.,280.03,.	0/0:124:124,0:.,171.9,.	0/0:87:87,0:.,120.61,.	0/0:52:52,0:.,72.09,.	0/0:58:58,0:.,80.41,.	0/0:105:105,0:.,145.56,.	0/0:218:218,0:.,302.21,.	0/0:158:158,0:.,219.03,.	0/0:201:201,0:.,278.65,.	0/0:34:34,0:.,47.13,.	0/0:17:17,0:.,23.57,.	0/0:117:117,0:.,162.2,.	0/0:28:28,0:.,38.82,.	0/0:360:360,0:.,499.07,.	0/0:95:95,0:.,131.7,.	./.:0:.,.:.,.,.	./.:0:.,.:.,.,.	0/0:219:219,0:.,304.98,.	0/0:67:67,0:.,92.88,.	0/1:447:218,229:.,619.67,.	0/0:255:255,0:.,353.51,.	./.:0:.,.:.,.,.	0/0:85:85,0:.,117.84,.	0/0:70:70,0:.,97.04,.	0/0:142:142,0:.,196.85,.	0/0:130:130,0:.,180.22,.	0/0:134:134,0:.,185.76,.	0/0:49:49,0:.,67.93,.	0/0:170:170,0:.,235.67,.	0/0:102:102,0:.,141.4,.	0/0:89:89,0:.,123.38,.	0/0:66:66,0:.,91.5,.	0/0:607:607,0:.,841.48,.	./.:0:.,.:.,.,.	0/0:28:28,0:.,38.82,.	0/0:75:75,0:.,103.97,.	0/0:160:160,0:.,221.81,.	0/0:230:230,0:.,318.85,.	0/0:209:209,0:.,289.74,.	./.:0:.,.:.,.,.	0/0:144:144,0:.,199.63,.	./.:0:.,.:.,.,.	0/0:42:42,0:.,58.22,.	0/0:26:26,0:.,36.04,.	0/0:211:211,0:.,292.51,.	./.:0:.,.:.,.,.	./.:0:.,.:.,.,.	0/0:143:143,0:.,198.24,.	0/0:145:145,0:.,201.01,.	0/0:155:155,0:.,216.26,.	0/0:42:42,0:.,58.22,.	0/0:22:22,0:.,30.5,.	0/0:13:13,0:.,18.02,.	0/0:94:94,0:.,130.31,.	0/0:270:270,0:.,374.3,.	0/0:179:179,0:.,249.53,.	0/0:102:102,0:.,141.4,.	0/0:93:93,0:.,128.93,.	0/0:127:127,0:.,176.06,.	0/0:40:40,0:.,55.45,.	0/0:118:118,0:.,163.58,.	0/0:136:136,0:.,188.54,.	./.:0:.,.:.,.,.	0/0:68:68,0:.,94.27,.	0/0:117:117,0:.,162.2,.	0/0:119:119,0:.,164.97,.	0/0:49:49,0:.,67.93,.
1	8717	101	G	A	.	PASS	.	GT:DP:AD:GL	0/0:33:33,0:.,45.75,.	0/0:28:28,0:.,38.82,.	./.:0:.,.:.,.,.	0/0:70:70,0:.,97.04,.	0/0:42:42,0:.,58.22,.	0/0:118:118,0:.,163.58,.	0/0:112:112,0:.,155.26,.	0/0:22:22,0:.,30.5,.	0/0:102:102,0:.,141.4,.	0/0:165:165,0:.,228.74,.	0/0:75:75,0:.,103.97,.	0/0:165:165,0:.,228.74,.	0/0:66:66,0:.,91.5,.	./.:0:.,.:.,.,.	0/0:21:21,0:.,29.11,.	0/0:27:27,0:.,37.43,.	0/0:79:79,0:.,109.52,.	0/0:124:124,0:.,171.9,.	0/0:28:28,0:.,38.82,.	0/0:121:121,0:.,167.74,.	0/0:142:142,0:.,196.85,.	0/0:127:127,0:.,176.06,.	0/0:98:98,0:.,135.86,.	1/0:194:106,88:.,268.94,.	0/0:31:31,0:.,42.98,.	0/0:92:92,0:.,127.54,.	0/0:95:95,0:.,131.7,.	./.:0:.,.:.,.,.	0/0:13:13,0:.,18.02,.	0/0:166:166,0:.,230.12,.	./.:0:.,.:.,.,.	0/0:41:41,0:.,56.84,.	0/0:88:88,0:.,121.99,.	0/0:22:22,0:.,30.5,.	0/0:70:70,0:.,97.04,.	./.:0:.,.:.,.,.	./.:0:.,.:.,.,.	0/0:143:143,0:.,198.24,.	0/0:52:52,0:.,72.09,.	./.:0:.,.:.,.,.	0/0:42:42,0:.,58.22,.	0/0:43:43,0:.,59.61,.	0/0:21:21,0:.,29.11,.	0/0:24:24,0:.,33.27,.	0/0:31:31,0:.,42.98,.	./.:0:.,.:.,.,.	./.:0:.,.:.,.,.	0/0:23:23,0:.,31.88,.	0/0:16:16,0:.,22.18,.	0/0:70:70,0:.,97.04,.	0/0:75:75,0:.,103.97,.	0/0:89:89,0:.,123.38,.	0/0:34:34,0:.,47.13,.	0/0:52:52,0:.,72.09,.	0/0:31:31,0:.,42.98,.	0/0:115:115,0:.,159.42,.	0/0:97:97,0:.,134.47,.	0/0:108:108,0:.,149.72,.	0/0:73:73,0:.,101.2,.	0/0:93:93,0:.,128.93,.	0/0:88:88,0:.,121.99,.	./.:0:.,.:.,.,.	0/0:73:73,0:.,101.2,.	0/0:28:28,0:.,38.82,.	./.:0:.,.:.,.,.	0/0:28:28,0:.,38.82,.	0/0:144:144,0:.,199.63,.	./.:0:.,.:.,.,.	0/0:160:160,0:.,221.81,.	0/0:133:133,0:.,184.38,.	./.:0:.,.:.,.,.	1/0:58:12,46:.,80.41,.	0/0:127:127,0:.,176.06,.	./.:0:.,.:.,.,.	0/0:35:35,0:.,48.52,.	0/0:13:13,0:.,18.02,.	./.:0:.,.:.,.,.	0/0:46:46,0:.,63.77,.	0/0:50:50,0:.,69.31,.	0/0:170:170,0:.,235.67,.	0/0:316:316,0:.,438.07,.	0/0:99:99,0:.,137.24,.	0/0:46:46,0:.,63.77,.	0/0:35:35,0:.,48.52,.	0/0:118:118,0:.,163.58,.	0/0:30:30,0:.,41.59,.	./.:0:.,.:.,.,.	0/0:20:20,0:.,27.73,.	0/0:56:56,0:.,77.63,.	0/0:48:48,0:.,66.54,.	0/0:88:88,0:.,121.99,.	0/0:103:103,0:.,142.79,.	0/0:323:323,0:.,447.77,.	0/0:248:248,0:.,343.8,.	0/0:27:27,0:.,37.43,.	0/0:46:46,0:.,63.77,.	0/0:69:69,0:.,95.65,.	0/0:38:38,0:.,52.68,.	0/0:124:124,0:.,171.9,.	0/0:247:247,0:.,342.41,.	0/0:209:209,0:.,289.74,.	0/0:197:197,0:.,273.1,.	0/0:86:86,0:.,119.22,.	0/0:15:15,0:.,20.79,.	0/0:184:184,0:.,255.08,.	0/0:23:23,0:.,31.88,.	0/0:49:49,0:.,67.93,.	0/0:78:78,0:.,108.13,.	0/0:86:86,0:.,119.22,.	0/0:53:53,0:.,73.47,.	0/0:40:40,0:.,55.45,.	0/0:12:12,0:.,16.64,.	0/0:37:37,0:.,51.29,.	0/0:40:40,0:.,55.45,.	0/0:55:55,0:.,76.25,.	0/0:59:59,0:.,81.79,.	0/0:90:90,0:.,124.77,.	0/0:74:74,0:.,102.59,.	0/0:39:39,0:.,54.07,.	0/0:134:134,0:.,185.76,.	0/0:103:103,0:.,142.79,.	0/0:135:135,0:.,187.15,.	0/0:142:142,0:.,196.85,.	0/0:33:33,0:.,45.75,.	0/0:83:83,0:.,115.06,.	0/0:107:107,0:.,148.33,.	0/0:36:36,0:.,49.91,.
1	10601	122	C	A	.	PASS	.	GT:DP:AD:GL	0/0:13:13,0:.,18.02,.	0/0:56:56,0:.,77.63,.	./.:0:.,.:.,.,.	0/0:131:131,0:.,181.6,.	0/0:83:83,0:.,115.06,.	0/0:148:148,0:.,205.17,.	0/0:146:146,0:.,202.4,.	0/0:15:15,0:.,20.79,.	0/0:195:195,0:.,270.33,.	0/0:153:153,0:.,212.1,.	0/0:83:83,0:.,115.06,.	0/0:52:52,0:.,72.09,.	0/0:148:148,0:.,205.17,.	0/0:40:40,0:.,55.45,.	./.:0:.,.:.,.,.	0/0:35:35,0:.,48.52,.	0/0:178:178,0:.,246.76,.	0/0:110:110,0:.,152.49,.	1/0:32:11,21:.,44.36,.	0/0:154:154,0:.,213.49,.	0/0:179:179,0:.,248.15,.	0/0:118:118,0:.,163.58,.	0/0:34:34,0:.,47.13,.	0/0:177:177,0:.,245.37,.	0/0:77:77,0:.,106.74,.	0/0:113:113,0:.,156.65,.	1/0:35:10,25:.,48.52,.	0/0:84:84,0:.,116.45,.	0/0:20:20,0:.,27.73,.	0/0:204:204,0:.,282.8,.	0/0:786:786,0:.,1089.63,.	0/0:50:50,0:.,69.31,.	0/0:95:95,0:.,131.7,.	0/0:30:30,0:.,41.59,.	0/0:68:68,0:.,94.27,.	0/0:16:16,0:.,22.18,.	0/0:14:14,0:.,19.41,.	0/0:48:48,0:.,66.54,.	0/0:43:43,0:.,59.61,.	0/0:71:71,0:.,98.43,.	0/0:97:97,0:.,134.47,.	0/0:50:50,0:.,69.31,.	0/0:66:66,0:.,91.5,.	0/0:87:87,0:.,120.61,.	0/0:40:40,0:.,55.45,.	./.:0:.,.:.,.,.	0/0:18:18,0:.,24.95,.	./.:0:.,.:.,.,.	0/0:10:10,0:.,13.86,.	0/0:75:75,0:.,103.97,.	./.:0:.,.:.,.,.	0/0:137:137,0:.,189.92,.	0/0:205:205,0:.,284.19,.	0/0:45:45,0:.,62.38,.	0/0:25:25,0:.,34.66,.	0/0:13:13,0:.,18.02,.	./.:0:.,.:.,.,.	0/0:100:100,0:.,138.63,.	0/0:21:21,0:.,29.11,.	0/0:59:59,0:.,81.79,.	0/0:64:64,0:.,88.72,.	0/0:128:128,0:.,177.45,.	0/0:74:74,0:.,102.59,.	0/0:96:96,0:.,133.08,.	0/0:45:45,0:.,62.38,.	0/0:179:179,0:.,248.15,.	0/0:99:99,0:.,137.24,.	0/0:107:107,0:.,148.33,.	0/0:100:100,0:.,138.63,.	0/0:20:20,0:.,27.73,.	0/0:10:10,0:.,13.86,.	0/0:17:17,0:.,23.57,.	./.:0:.,.:.,.,.	0/0:199:199,0:.,275.87,.	0/0:36:36,0:.,49.91,.	0/0:198:198,0:.,274.49,.	0/0:32:32,0:.,44.36,.	0/0:117:117,0:.,162.2,.	0/0:39:39,0:.,54.07,.	0/0:37:37,0:.,51.29,.	0/0:163:163,0:.,225.97,.	0/0:85:85,0:.,117.84,.	0/0:25:25,0:.,34.66,.	0/0:35:35,0:.,48.52,.	0/0:142:142,0:.,196.85,.	0/0:132:132,0:.,182.99,.	0/0:161:161,0:.,223.19,.	0/0:34:34,0:.,47.13,.	0/0:25:25,0:.,34.66,.	0/0:67:67,0:.,92.88,.	0/0:33:33,0:.,45.75,.	0/0:78:78,0:.,108.13,.	0/0:403:403,0:.,558.68,.	0/0:45:45,0:.,62.38,.	0/0:33:33,0:.,45.75,.	0/0:196:196,0:.,271.71,.	0/0:114:114,0:.,158.04,.	0/0:241:241,0:.,334.1,.	0/0:103:103,0:.,142.79,.	0/0:181:181,0:.,250.92,.	0/0:132:132,0:.,182.99,.	0/0:153:153,0:.,212.1,.	0/0:233:233,0:.,323.01,.	0/0:33:33,0:.,45.75,.	0/0:176:176,0:.,243.99,.	0/0:16:16,0:.,22.18,.	0/0:133:133,0:.,184.38,.	0/0:121:121,0:.,167.74,.	0/0:15:15,0:.,20.79,.	0/0:152:152,0:.,210.72,.	0/0:23:23,0:.,31.88,.	0/0:39:39,0:.,54.07,.	0/0:48:48,0:.,66.54,.	0/0:161:161,0:.,223.19,.	0/0:56:56,0:.,77.63,.	0/0:135:135,0:.,187.15,.	./.:0:.,.:.,.,.	0/0:120:120,0:.,166.36,.	0/0:19:19,0:.,26.34,.	0/0:46:46,0:.,63.77,.	0/0:66:66,0:.,91.5,.	0/0:64:64,0:.,88.72,.	0/0:131:131,0:.,181.6,.	0/0:65:65,0:.,90.11,.	0/0:102:102,0:.,141.4,.	0/0:269:269,0:.,372.91,.	0/0:109:109,0:.,151.11,.
1	12220	141	G	A	.	PASS	.	GT:DP:AD:GL	0/0:93:93,0:.,128.93,.	1/0:20:5,15:.,27.73,.	0/0:13:13,0:.,18.02,.	./.:0:.,.:.,.,.	1/1:14:0,14:.,19.41,.	1/0:211:89,122:.,292.51,.	0/0:210:210,0:.,291.12,.	1/1:50:0,50:.,69.31,.	./.:0:.,.:.,.,.	./.:0:.,.:.,.,.	1/0:138:61,77:.,191.31,.	1/0:130:63,67:.,180.22,.	./.:0:.,.:.,.,.	0/0:106:106,0:.,146.95,.	0/0:39:39,0:.,54.07,.	1/1:33:0,33:.,45.75,.	1/1:152:0,152:.,210.72,.	1/0:171:63,108:.,237.06,.	1/0:55:25,30:.,76.25,.	0/0:63:63,0:.,87.34,.	1/0:206:108,98:.,285.58,.	0/0:87:87,0:.,120.61,.	1/0:114:37,77:.,158.04,.	0/0:395:395,0:.,547.59,.	0/0:172:172,0:.,238.44,.	1/0:285:107,178:.,395.09,.	0/0:103:103,0:.,142.79,.	0/0:101:101,0:.,140.02,.	1/0:42:27,15:.,58.22,.	./.:0:.,.:.,.,.	0/0:1021:1021,0:.,1415.41,.	0/0:99:99,0:.,137.24,.	0/0:155:155,0:.,214.88,.	./.:0:.,.:.,.,.	0/0:33:33,0:.,45.75,.	0/0:16:16,0:.,22.18,.	0/0:34:34,0:.,47.13,.	1/0:125:49,76:.,177.45,.	0/0:97:97,0:.,134.47,.	0/0:20:20,0:.,27.73,.	0/0:104:104,0:.,144.17,.	1/1:49:0,49:.,67.93,.	1/0:103:80,23:.,142.79,.	1/0:94:33,61:.,130.31,.	0/0:32:32,0:.,44.36,.	0/0:10:10,0:.,13.86,.	0/0:18:18,0:.,24.95,.	./.:0:.,.:.,.,.	0/0:18:18,0:.,24.95,.	1/0:194:88,106:.,268.94,.	0/0:102:102,0:.,141.4,.	0/0:34:34,0:.,47.13,.	0/0:229:229,0:.,317.46,.	0/0:154:154,0:.,213.49,.	./.:0:.,.:.,.,.	0/0:28:28,0:.,38.82,.	0/0:32:32,0:.,44.36,.	1/0:106:45,61:.,146.95,.	0/0:318:318,0:.,440.84,.	0/0:65:65,0:.,90.11,.	0/0:108:108,0:.,149.72,.	./.:0:.,.:.,.,.	1/0:90:40,50:.,124.77,.	1/1:23:0,23:.,31.88,.	./.:0:.,.:.,.,.	./.:0:.,.:.,.,.	1/1:383:0,383:.,530.95,.	1/1:241:0,241:.,334.1,.	1/1:24:0,24:.,33.27,.	1/0:39:27,12:.,54.07,.	0/0:18:18,0:.,24.95,.	1/0:129:51,78:.,178.83,.	1/0:77:26,51:.,106.74,.	1/0:339:215,124:.,469.95,.	1/1:128:0,128:.,177.45,.	0/0:163:163,0:.,225.97,.	0/0:77:77,0:.,106.74,.	./.:0:.,.:.,.,.	1/0:37:12,25:.,51.29,.	./.:0:.,.:.,.,.	0/0:242:242,0:.,335.48,.	./.:0:.,.:.,.,.	0/0:44:44,0:.,61,.	./.:0:.,.:.,.,.	0/0:235:235,0:.,325.78,.	./.:0:.,.:.,.,.	0/0:93:93,0:.,128.93,.	1/0:60:26,34:.,83.18,.	0/0:210:210,0:.,291.12,.	./.:0:.,.:.,.,.	0/0:90:90,0:.,124.77,.	0/0:65:65,0:.,90.11,.	0/0:539:539,0:.,747.21,.	./.:0:.,.:.,.,.	1/1:86:0,86:.,119.22,.	0/0:107:107,0:.,148.33,.	1/0:233:170,63:.,324.39,.	1/0:263:159,104:.,370.14,.	1/1:42:0,42:.,58.22,.	0/0:515:515,0:.,713.94,.	0/0:273:273,0:.,378.46,.	1/0:113:38,75:.,156.65,.	0/0:72:72,0:.,99.81,.	0/0:26:26,0:.,36.04,.	./.:0:.,.:.,.,.	1/0:108:80,28:.,149.72,.	0/0:159:159,0:.,220.42,.	1/1:177:0,177:.,245.37,.	0/0:173:173,0:.,239.83,.	0/0:298:298,0:.,413.12,.	0/0:168:168,0:.,232.9,.	1/0:58:16,42:.,80.41,.	1/1:49:0,49:.,67.93,.	1/0:226:91,135:.,316.08,.	1/1:17:0,17:.,23.57,.	1/1:185:0,185:.,256.46,.	1/1:61:0,61:.,84.56,.	1/1:145:0,145:.,201.01,.	0/0:108:108,0:.,149.72,.	1/1:105:0,105:.,145.56,.	1/0:124:68,56:.,171.9,.	1/1:126:0,126:.,174.67,.	1/1:236:0,236:.,327.17,.	1/0:105:61,44:.,145.56,.	1/0:158:88,70:.,219.03,.	1/0:206:88,118:.,285.58,.	./.:0:.,.:.,.,.
1	12719	147	G	A	.	PASS	.	GT:DP:AD:GL	0/0:23:23,0:.,31.88,.	0/0:198:198,0:.,274.49,.	0/0:135:135,0:.,187.15,.	0/0:37:37,0:.,51.29,.	0/0:116:116,0:.,160.81,.	0/0:74:74,0:.,102.59,.	0/0:72:72,0:.,99.81,.	0/0:32:32,0:.,44.36,.	0/0:186:186,0:.,257.85,.	0/0:314:314,0:.,435.3,.	0/0:150:150,0:.,207.94,.	0/0:104:104,0:.,144.17,.	0/0:142:142,0:.,196.85,.	0/0:113:113,0:.,156.65,.	0/0:147:147,0:.,203.79,.	./.:0:.,.:.,.,.	0/0:180:180,0:.,249.53,.	0/0:190:190,0:.,263.4,.	0/0:42:42,0:.,58.22,.	0/0:183:183,0:.,253.69,.	0/0:90:90,0:.,124.77,.	0/0:157:157,0:.,217.65,.	0/0:155:155,0:.,214.88,.	0/0:140:140,0:.,194.08,.	0/0:36:36,0:.,49.91,.	0/0:146:146,0:.,202.4,.	0/0:192:192,0:.,266.17,.	1/0:136:51,85:.,188.54,.	0/0:33:33,0:.,45.75,.	0/0:257:257,0:.,356.28,.	1/0:737:309,428:.,1023.09,.	0/0:62:62,0:.,85.95,.	0/0:157:157,0:.,217.65,.	0/0:35:35,0:.,48.52,.	0/0:47:47,0:.,65.16,.	./.:0:.,.:.,.,.	./.:0:.,.:.,.,.	0/0:110:110,0:.,152.49,.	0/0:98:98,0:.,135.86,.	./.:0:.,.:.,.,.	0/0:220:220,0:.,304.98,.	0/0:15:15,0:.,20.79,.	0/0:112:112,0:.,155.26,.	0/0:83:83,0:.,115.06,.	0/0:48:48,0:.,66.54,.	0/0:13:13,0:.,18.02,.	0/0:38:38,0:.,52.68,.	0/0:19:19,0:.,26.34,.	./.:0:.,.:.,.,.	0/0:234:234,0:.,324.39,.	./.:0:.,.:.,.,.	0/0:172:172,0:.,238.44,.	0/0:327:327,0:.,453.32,.	0/0:193:193,0:.,267.55,.	./.:0:.,.:.,.,.	0/0:28:28,0:.,38.82,.	0/0:57:57,0:.,79.02,.	0/0:164:164,0:.,227.35,.	0/0:36:36,0:.,49.91,.	0/0:117:117,0:.,162.2,.	0/0:136:136,0:.,188.54,.	0/0:131:131,0:.,181.6,.	0/0:98:98,0:.,135.86,.	0/0:50:50,0:.,69.31,.	0/0:36:36,0:.,49.91,.	0/0:92:92,0:.,127.54,.	0/0:137:137,0:.,189.92,.	0/0:260:260,0:.,360.44,.	0/0:149:149,0:.,206.56,.	0/0:41:41,0:.,56.84,.	0/0:19:19,0:.,26.34,.	0/0:32:32,0:.,44.36,.	0/0:109:109,0:.,151.11,.	0/0:330:330,0:.,458.86,.	0/0:182:182,0:.,252.31,.	0/0:71:71,0:.,98.43,.	./.:0:.,.:.,.,.	0/0:193:193,0:.,267.55,.	0/0:65:65,0:.,90.11,.	0/0:230:230,0:.,318.85,.	0/0:306:306,0:.,424.21,.	0/0:229:229,0:.,317.46,.	0/0:51:51,0:.,70.7,.	0/0:158:158,0:.,219.03,.	0/0:252:252,0:.,349.35,.	0/0:138:138,0:.,191.31,.	0/0:221:221,0:.,306.37,.	./.:0:.,.:.,.,.	0/0:46:46,0:.,63.77,.	0/0:175:175,0:.,242.6,.	0/0:150:150,0:.,207.94,.	0/0:126:126,0:.,174.67,.	0/0:634:634,0:.,878.91,.	0/0:73:73,0:.,101.2,.	0/0:53:53,0:.,73.47,.	0/0:107:107,0:.,148.33,.	0/0:243:243,0:.,336.87,.	0/0:253:253,0:.,350.73,.	0/0:235:235,0:.,325.78,.	0/0:766:766,0:.,1061.9,.	0/0:120:120,0:.,166.36,.	0/0:188:188,0:.,260.62,.	0/0:86:86,0:.,119.22,.	0/0:60:60,0:.,83.18,.	0/0:233:233,0:.,323.01,.	0/0:117:117,0:.,162.2,.	0/0:266:266,0:.,368.75,.	0/0:252:252,0:.,349.35,.	0/0:207:207,0:.,286.96,.	0/0:548:548,0:.,759.69,.	0/0:57:57,0:.,79.02,.	0/0:16:16,0:.,22.18,.	0/0:11:11,0:.,15.25,.	0/0:124:124,0:.,171.9,.	0/0:285:285,0:.,395.09,.	0/0:258:258,0:.,357.66,.	0/0:132:132,0:.,182.99,.	0/0:82:82,0:.,113.68,.	0/0:118:118,0:.,163.58,.	0/0:96:96,0:.,133.08,.	0/0:144:144,0:.,199.63,.	0/0:90:90,0:.,124.77,.	0/0:219:219,0:.,303.6,.	0/0:191:191,0:.,264.78,.	0/0:75:75,0:.,103.97,.	0/0:80:80,0:.,110.9,.	0/0:81:81,0:.,112.29,.
1	13065	151	T	G	.	PASS	.	GT:DP:AD:GL	0/0:25:25,0:.,34.66,.	0/0:32:32,0:.,44.36,.	./.:0:.,.:.,.,.	0/0:24:24,0:.,33.27,.	0/0:22:22,0:.,30.5,.	0/0:91:91,0:.,126.15,.	0/0:75:75,0:.,103.97,.	./.:0:.,.:.,.,.	0/0:84:84,0:.,116.45,.	0/0:136:136,0:.,188.54,.	0/0:72:72,0:.,99.81,.	0/0:67:67,0:.,92.88,.	0/0:19:19,0:.,26.34,.	0/0:100:100,0:.,138.63,.	0/0:27:27,0:.,37.43,.	./.:0:.,.:.,.,.	0/0:97:97,0:.,134.47,.	0/0:92:92,0:.,127.54,.	0/0:74:74,0:.,102.59,.	0/0:61:61,0:.,84.56,.	0/0:131:131,0:.,181.6,.	0/0:133:133,0:.,184.38,.	0/0:146:146,0:.,202.4,.	0/0:131:131,0:.,181.6,.	0/0:107:107,0:.,148.33,.	0/0:84:84,0:.,116.45,.	0/0:58:58,0:.,80.41,.	0/0:18:18,0:.,24.95,.	./.:0:.,.:.,.,.	0/0:84:84,0:.,116.45,.	0/0:234:234,0:.,324.39,.	0/0:26:26,0:.,36.04,.	0/0:75:75,0:.,103.97,.	0/0:17:17,0:.,23.57,.	0/0:41:41,0:.,56.84,.	0/0:11:11,0:.,15.25,.	0/0:22:22,0:.,30.5,.	0/0:31:31,0:.,42.98,.	0/0:42:42,0:.,58.22,.	./.:0:.,.:.,.,.	0/0:23:23,0:.,31.88,.	0/0:37:37,0:.,51.29,.	0/0:11:11,0:.,15.25,.	0/0:26:26,0:.,36.04,.	0/0:11:11,0:.,15.25,.	./.:0:.,.:.,.,.	0/0:25:25,0:.,34.66,.	./.:0:.,.:.,.,.	./.:0:.,.:.,.,.	0/0:94:94,0:.,130.31,.	0/0:36:36,0:.,49.91,.	0/0:81:81,0:.,112.29,.	0/0:120:120,0:.,166.36,.	0/0:73:73,0:.,101.2,.	0/0:140:140,0:.,194.08,.	0/0:106:106,0:.,146.95,.	./.:0:.,.:.,.,.	0/0:57:57,0:.,79.02,.	0/0:112:112,0:.,155.26,.	0/0:64:64,0:.,88.72,.	0/0:49:49,0:.,67.93,.	0/0:76:76,0:.,105.36,.	0/0:74:74,0:.,102.59,.	0/0:47:47,0:.,65.16,.	0/0:100:100,0:.,138.63,.	0/0:60:60,0:.,83.18,.	0/0:139:139,0:.,192.69,.	0/0:146:146,0:.,202.4,.	0/0:73:73,0:.,101.2,.	0/0:54:54,0:.,74.86,.	0/0:23:23,0:.,31.88,.	./.:0:.,.:.,.,.	0/0:84:84,0:.,116.45,.	0/0:89:89,0:.,123.38,.	0/0:11:11,0:.,15.25,.	0/0:143:143,0:.,198.24,.	0/0:36:36,0:.,49.91,.	0/0:121:121,0:.,167.74,.	0/0:39:39,0:.,54.07,.	0/0:282:282,0:.,390.93,.	0/0:238:238,0:.,329.94,.	0/0:108:108,0:.,149.72,.	0/0:39:39,0:.,54.07,.	0/0:117:117,0:.,162.2,.	0/0:146:146,0:.,202.4,.	0/0:46:46,0:.,63.77,.	0/0:99:99,0:.,137.24,.	./.:0:.,.:.,.,.	0/0:76:76,0:.,105.36,.	0/0:54:54,0:.,74.86,.	0/0:93:93,0:.,128.93,.	0/0:29:29,0:.,40.2,.	0/0:254:254,0:.,352.12,.	0/0:23:23,0:.,31.88,.	0/0:34:34,0:.,47.13,.	0/0:92:92,0:.,127.54,.	0/0:98:98,0:.,135.86,.	0/0:121:121,0:.,167.74,.	0/0:60:60,0:.,83.18,.	0/0:235:235,0:.,325.78,.	1/0:169:53,116:.,234.28,.	0/0:129:129,0:.,178.83,.	1/0:206:116,90:.,285.58,.	0/0:45:45,0:.,62.38,.	0/0:126:126,0:.,174.67,.	0/0:17:17,0:.,23.57,.	0/0:67:67,0:.,92.88,.	0/0:36:36,0:.,49.91,.	0/0:19:19,0:.,26.34,.	0/0:202:202,0:.,280.03,.	0/0:44:44,0:.,61,.	0/0:21:21,0:.,29.11,.	0/0:37:37,0:.,51.29,.	0/0:67:67,0:.,92.88,.	0/0:88:88,0:.,121.99,.	1/0:224:102,122:.,310.53,.	0/0:20:20,0:.,27.73,.	1/0:66:49,17:.,91.5,.	0/0:76:76,0:.,105.36,.	0/0:32:32,0:.,44.36,.	0/0:34:34,0:.,47.13,.	0/0:46:46,0:.,63.77,.	0/0:93:93,0:.,128.93,.	0/0:76:76,0:.,105.36,.	0/0:35:35,0:.,48.52,.	0/0:69:69,0:.,95.65,.	0/0:146:146,0:.,202.4,.
1	17036	196	T	C	.	PASS	.	GT:DP:AD:GL	0/0:69:69,0:.,95.65,.	0/0:209:209,0:.,289.74,.	0/0:73:73,0:.,101.2,.	0/0:45:45,0:.,62.38,.	0/0:173:173,0:.,239.83,.	0/0:294:294,0:.,407.57,.	0/0:130:130,0:.,180.22,.	0/0:87:87,0:.,120.61,.	0/0:277:277,0:.,384,.	0/0:380:380,0:.,526.79,.	0/0:149:149,0:.,206.56,.	0/0:299:299,0:.,414.5,.	0/0:67:67,0:.,92.88,.	0/0:162:162,0:.,224.58,.	0/0:32:32,0:.,44.36,.	0/0:54:54,0:.,74.86,.	0/0:97:97,0:.,134.47,.	0/0:294:294,0:.,407.57,.	0/0:47:47,0:.,65.16,.	0/0:217:217,0:.,300.83,.	0/0:173:173,0:.,239.83,.	0/0:191:191,0:.,264.78,.	0/0:166:166,0:.,230.12,.	0/0:488:488,0:.,676.51,.	0/0:248:248,0:.,343.8,.	0/0:148:148,0:.,205.17,.	0/0:55:55,0:.,76.25,.	0/0:111:111,0:.,153.88,.	0/0:45:45,0:.,62.38,.	0/0:462:462,0:.,640.47,.	0/0:1082:1082,0:.,1499.97,.	0/0:68:68,0:.,94.27,.	0/0:160:160,0:.,221.81,.	0/0:14:14,0:.,19.41,.	0/0:113:113,0:.,156.65,.	0/0:15:15,0:.,20.79,.	0/0:67:67,0:.,92.88,.	0/0:123:123,0:.,170.51,.	0/0:102:102,0:.,141.4,.	1/0:101:43,58:.,140.02,.	0/0:136:136,0:.,188.54,.	1/0:199:51,148:.,275.87,.	0/0:92:92,0:.,127.54,.	0/0:44:44,0:.,61,.	0/0:109:109,0:.,151.11,.	0/0:148:148,0:.,205.17,.	1/1:25:0,25:.,34.66,.	./.:0:.,.:.,.,.	0/0:14:14,0:.,19.41,.	0/0:227:227,0:.,314.69,.	0/0:129:129,0:.,178.83,.	0/0:170:170,0:.,235.67,.	1/0:303:124,179:.,420.05,.	0/0:237:237,0:.,328.55,.	0/0:108:108,0:.,149.72,.	0/0:37:37,0:.,51.29,.	0/0:79:79,0:.,109.52,.	0/0:141:141,0:.,195.47,.	0/0:37:37,0:.,51.29,.	0/0:30:30,0:.,41.59,.	0/0:166:166,0:.,230.12,.	0/0:24:24,0:.,33.27,.	0/0:131:131,0:.,181.6,.	0/0:110:110,0:.,152.49,.	./.:0:.,.:.,.,.	0/0:117:117,0:.,162.2,.	0/0:315:315,0:.,436.68,.	0/0:170:170,0:.,235.67,.	0/0:222:222,0:.,307.76,.	0/0:116:116,0:.,160.81,.	0/0:50:50,0:.,69.31,.	0/0:49:49,0:.,67.93,.	0/0:187:187,0:.,259.24,.	0/0:572:572,0:.,792.96,.	0/0:104:104,0:.,144.17,.	0/0:100:100,0:.,138.63,.	1/0:31:8,23:.,42.98,.	0/0:121:121,0:.,167.74,.	0/0:53:53,0:.,73.47,.	0/0:302:302,0:.,418.66,.	0/0:243:243,0:.,336.87,.	0/0:142:142,0:.,196.85,.	0/0:77:77,0:.,106.74,.	0/0:147:147,0:.,203.79,.	0/0:158:158,0:.,219.03,.	0/0:112:112,0:.,155.26,.	0/0:308:308,0:.,426.98,.	0/0:181:181,0:.,250.92,.	0/0:139:139,0:.,192.69,.	0/0:193:193,0:.,267.55,.	1/0:139:62,77:.,192.69,.	0/0:36:36,0:.,49.91,.	1/0:540:234,306:.,748.6,.	0/0:69:69,0:.,95.65,.	0/0:100:100,0:.,138.63,.	0/0:116:116,0:.,160.81,.	0/0:176:176,0:.,243.99,.	0/0:217:217,0:.,300.83,.	0/0:134:134,0:.,185.76,.	0/0:515:515,0:.,713.94,.	0/0:250:250,0:.,346.57,.	0/0:229:229,0:.,317.46,.	0/0:166:166,0:.,230.12,.	0/0:86:86,0:.,119.22,.	0/0:194:194,0:.,268.94,.	0/0:76:76,0:.,105.36,.	0/0:272:272,0:.,377.07,.	0/0:198:198,0:.,274.49,.	0/0:46:46,0:.,63.77,.	0/0:478:478,0:.,662.65,.	0/0:81:81,0:.,112.29,.	0/0:23:23,0:.,31.88,.	0/0:50:50,0:.,69.31,.	0/0:162:162,0:.,224.58,.	0/0:138:138,0:.,191.31,.	0/0:240:240,0:.,332.71,.	0/0:72:72,0:.,99.81,.	0/0:108:108,0:.,149.72,.	0/0:145:145,0:.,201.01,.	0/0:34:34,0:.,47.13,.	0/0:143:143,0:.,198.24,.	0/0:189:189,0:.,262.01,.	0/0:130:130,0:.,180.22,.	0/0:155:155,0:.,214.88,.	0/0:60:60,0:.,83.18,.	0/0:286:286,0:.,396.48,.	0/0:163:163,0:.,225.97,.
1	17212	198	A	G	.	PASS	.	GT:DP:AD:GL	0/0:56:56,0:.,77.63,.	0/0:115:115,0:.,159.42,.	0/1:79:35,44:.,109.52,.	./.:0:.,.:.,.,.	0/0:68:68,0:.,94.27,.	0/1:164:76,88:.,227.35,.	0/0:192:192,0:.,266.17,.	0/1:69:28,41:.,95.65,.	0/0:152:152,0:.,210.72,.	0/0:177:177,0:.,245.37,.	0/0:143:143,0:.,198.24,.	0/1:184:140,44:.,255.08,.	1/1:119:0,119:.,164.97,.	0/0:55:55,0:.,76.25,.	1/1:25:0,25:.,34.66,.	./.:0:.,.:.,.,.	0/0:128:128,0:.,177.45,.	1/1:120:0,120:.,166.36,.	0/1:109:79,30:.,151.11,.	1/1:82:0,82:.,113.68,.	0/0:151:151,0:.,209.33,.	0/0:158:158,0:.,219.03,.	0/0:47:47,0:.,65.16,.	0/0:212:212,0:.,293.89,.	0/0:169:169,0:.,234.28,.	./.:0:.,.:.,.,.	./.:0:.,.:.,.,.	./.:0:.,.:.,.,.	0/0:34:34,0:.,47.13,.	0/0:407:407,0:.,564.22,.	0/0:457:457,0:.,633.54,.	0/0:116:116,0:.,160.81,.	0/0:195:195,0:.,270.33,.	0/0:19:19,0:.,26.34,.	0/0:29:29,0:.,40.2,.	./.:0:.,.:.,.,.	0/0:34:34,0:.,47.13,.	0/0:78:78,0:.,108.13,.	0/0:38:38,0:.,52.68,.	0/0:102:102,0:.,141.4,.	0/0:53:53,0:.,73.47,.	0/0:126:126,0:.,174.67,.	0/0:24:24,0:.,33.27,.	0/0:71:71,0:.,98.43,.	1/1:57:0,57:.,79.02,.	0/1:75:22,53:.,103.97,.	0/0:60:60,0:.,83.18,.	0/0:22:22,0:.,30.5,.	./.:0:.,.:.,.,.	1/1:122:0,122:.,169.13,.	1/1:91:0,91:.,126.15,.	0/0:64:64,0:.,88.72,.	0/0:282:282,0:.,390.93,.	0/0:79:79,0:.,109.52,.	./.:0:.,.:.,.,.	0/0:135:135,0:.,187.15,.	0/0:301:301,0:.,417.27,.	0/0:285:285,0:.,395.09,.	0/0:44:44,0:.,61,.	0/1:166:50,116:.,230.12,.	0/0:60:60,0:.,83.18,.	0/0:158:158,0:.,219.03,.	0/0:72:72,0:.,99.81,.	0/0:41:41,0:.,56.84,.	0/1:74:22,52:.,102.59,.	0/0:153:153,0:.,212.1,.	./.:0:.,.:.,.,.	0/1:278:116,162:.,385.39,.	0/1:154:60,94:.,214.88,.	0/0:65:65,0:.,90.11,.	./.:0:.,.:.,.,.	0/1:287:138,149:.,397.87,.	1/1:45:0,45:.,62.38,.	1/1:330:0,330:.,458.86,.	./.:0:.,.:.,.,.	./.:0:.,.:.,.,.	0/0:137:137,0:.,189.92,.	0/0:109:109,0:.,151.11,.	./.:0:.,.:.,.,.	0/0:148:148,0:.,205.17,.	0/0:282:282,0:.,390.93,.	0/0:241:241,0:.,334.1,.	0/0:54:54,0:.,74.86,.	0/0:49:49,0:.,67.93,.	0/0:111:111,0:.,153.88,.	0/0:50:50,0:.,69.31,.	0/0:49:49,0:.,67.93,.	0/1:106:68,38:.,146.95,.	./.:0:.,.:.,.,.	1/1:91:0,91:.,126.15,.	0/0:179:179,0:.,248.15,.	0/0:170:170,0:.,235.67,.	0/0:533:533,0:.,738.89,.	0/0:107:107,0:.,148.33,.	0/1:89:67,22:.,123.38,.	0/0:80:80,0:.,110.9,.	1/1:192:0,192:.,267.55,.	0/0:220:220,0:.,304.98,.	0/1:105:71,34:.,145.56,.	./.:0:.,.:.,.,.	0/0:80:80,0:.,110.9,.	0/0:161:161,0:.,223.19,.	0/0:108:108,0:.,149.72,.	0/0:94:94,0:.,130.31,.	0/0:106:106,0:.,146.95,.	0/0:70:70,0:.,97.04,.	0/0:115:115,0:.,159.42,.	0/1:121:55,66:.,167.74,.	0/0:168:168,0:.,232.9,.	0/1:213:124,89:.,296.67,.	0/0:60:60,0:.,83.18,.	0/0:54:54,0:.,74.86,.	0/0:29:29,0:.,40.2,.	0/1:89:53,36:.,123.38,.	0/0:35:35,0:.,48.52,.	0/0:157:157,0:.,217.65,.	0/0:81:81,0:.,112.29,.	0/1:101:79,22:.,140.02,.	./.:0:.,.:.,.,.	0/0:86:86,0:.,119.22,.	0/0:227:227,0:.,314.69,.	0/0:215:215,0:.,298.05,.	0/0:72:72,0:.,99.81,.	0/0:114:114,0:.,158.04,.	0/0:105:105,0:.,145.56,.	./.:0:.,.:.,.,.	0/0:127:127,0:.,176.06,.
1	17331	200	C	A	.	PASS	.	GT:DP:AD:GL	0/0:113:113,0:.,156.65,.	0/0:48:48,0:.,66.54,.	./.:0:.,.:.,.,.	0/0:92:92,0:.,127.54,.	1/0:158:70,88:.,219.03,.	0/0:201:201,0:.,278.65,.	0/0:120:120,0:.,166.36,.	1/1:33:0,33:.,45.75,.	1/0:199:51,148:.,275.87,.	0/0:300:300,0:.,415.89,.	1/0:132:67,65:.,182.99,.	./.:0:.,.:.,.,.	0/0:14:14,0:.,19.41,.	./.:0:.,.:.,.,.	0/0:125:125,0:.,173.29,.	1/1:28:0,28:.,38.82,.	0/0:69:69,0:.,95.65,.	0/0:125:125,0:.,173.29,.	0/0:38:38,0:.,52.68,.	0/0:236:236,0:.,327.17,.	0/0:167:167,0:.,231.51,.	0/0:155:155,0:.,214.88,.	0/0:102:102,0:.,141.4,.	0/0:288:288,0:.,399.25,.	0/0:196:196,0:.,271.71,.	0/0:54:54,0:.,74.86,.	0/0:77:77,0:.,106.74,.	0/0:50:50,0:.,69.31,.	0/0:38:38,0:.,52.68,.	0/0:251:251,0:.,347.96,.	0/0:604:604,0:.,838.71,.	0/0:18:18,0:.,24.95,.	0/0:93:93,0:.,128.93,.	./.:0:.,.:.,.,.	0/0:51:51,0:.,70.7,.	0/0:31:31,0:.,42.98,.	./.:0:.,.:.,.,.	0/0:171:171,0:.,237.06,.	0/0:68:68,0:.,94.27,.	0/0:240:240,0:.,332.71,.	0/0:33:33,0:.,45.75,.	0/0:105:105,0:.,145.56,.	0/0:85:85,0:.,117.84,.	0/0:50:50,0:.,69.31,.	0/0:22:22,0:.,30.5,.	0/0:79:79,0:.,109.52,.	0/0:23:23,0:.,31.88,.	0/0:23:23,0:.,31.88,.	./.:0:.,.:.,.,.	0/0:160:160,0:.,221.81,.	0/0:196:196,0:.,271.71,.	0/0:119:119,0:.,164.97,.	0/0:146:146,0:.,203.79,.	./.:0:.,.:.,.,.	0/0:81:81,0:.,112.29,.	0/0:126:126,0:.,174.67,.	0/0:36:36,0:.,49.91,.	0/0:312:312,0:.,432.52,.	0/0:81:81,0:.,112.29,.	0/0:92:92,0:.,127.54,.	0/0:14:14,0:.,19.41,.	0/0:29:29,0:.,40.2,.	0/0:38:38,0:.,52.68,.	0/0:104:104,0:.,144.17,.	0/0:107:107,0:.,148.33,.	0/0:16:16,0:.,22.18,.	0/0:233:233,0:.,323.01,.	0/0:154:154,0:.,213.49,.	0/0:99:99,0:.,137.24,.	./.:0:.,.:.,.,.	0/0:62:62,0:.,85.95,.	0/0:94:94,0:.,130.31,.	0/0:25:25,0:.,34.66,.	0/0:351:351,0:.,486.59,.	0/0:27:27,0:.,37.43,.	0/0:130:130,0:.,180.22,.	0/0:56:56,0:.,77.63,.	0/0:161:161,0:.,223.19,.	0/0:63:63,0:.,87.34,.	0/0:175:175,0:.,242.6,.	./.:0:.,.:.,.,.	./.:0:.,.:.,.,.	0/0:37:37,0:.,51.29,.	0/0:30:30,0:.,41.59,.	0/0:106:106,0:.,146.95,.	./.:0:.,.:.,.,.	0/0:161:161,0:.,223.19,.	1/1:113:0,113:.,156.65,.	0/0:28:28,0:.,38.82,.	0/0:75:75,0:.,103.97,.	0/0:39:39,0:.,54.07,.	0/0:97:97,0:.,134.47,.	0/0:486:486,0:.,673.74,.	0/0:52:52,0:.,72.09,.	0/0:16:16,0:.,22.18,.	0/0:84:84,0:.,116.45,.	0/0:250:250,0:.,346.57,.	1/0:205:108,97:.,284.19,.	0/0:152:152,0:.,210.72,.	0/0:597:597,0:.,827.62,.	0/0:296:296,0:.,410.34,.	0/0:221:221,0:.,306.37,.	0/0:184:184,0:.,255.08,.	0/0:39:39,0:.,54.07,.	0/0:248:248,0:.,343.8,.	0/0:90:90,0:.,124.77,.	./.:0:.,.:.,.,.	0/0:214:214,0:.,296.67,.	0/0:61:61,0:.,84.56,.	0/0:293:293,0:.,406.18,.	./.:0:.,.:.,.,.	0/0:69:69,0:.,95.65,.	0/0:42:42,0:.,58.22,.	0/0:116:116,0:.,160.81,.	0/0:140:140,0:.,194.08,.	0/0:116:116,0:.,160.81,.	0/0:67:67,0:.,92.88,.	0/0:123:123,0:.,170.51,.	0/0:68:68,0:.,94.27,.	0/0:51:51,0:.,70.7,.	0/0:102:102,0:.,141.4,.	./.:0:.,.:.,.,.	0/0:232:232,0:.,321.62,.	0/0:83:83,0:.,115.06,.	0/0:48:48,0:.,66.54,.	0/0:354:354,0:.,490.75,.	0/0:126:126,0:.,174.67,.
1	20656	238	C	A	.	PASS	.	GT:DP:AD:GL	0/0:80:80,0:.,110.9,.	0/0:85:85,0:.,117.84,.	0/0:96:96,0:.,133.08,.	0/0:79:79,0:.,109.52,.	0/0:80:80,0:.,110.9,.	0/0:287:287,0:.,397.87,.	0/0:111:111,0:.,153.88,.	0/0:12:12,0:.,16.64,.	0/0:187:187,0:.,259.24,.	0/0:161:161,0:.,223.19,.	0/0:157:157,0:.,217.65,.	0/0:128:128,0:.,177.45,.	0/0:28:28,0:.,38.82,.	0/0:45:45,0:.,62.38,.	0/0:96:96,0:.,133.08,.	0/0:61:61,0:.,84.56,.	0/0:178:178,0:.,246.76,.	0/0:286:286,0:.,396.48,.	0/0:38:38,0:.,52.68,.	0/0:143:143,0:.,198.24,.	0/0:116:116,0:.,160.81,.	0/0:203:203,0:.,281.42,.	0/0:97:97,0:.,134.47,.	0/0:335:335,0:.,467.18,.	0/0:178:178,0:.,246.76,.	0/0:92:92,0:.,127.54,.	0/0:101:101,0:.,140.02,.	0/0:39:39,0:.,54.07,.	0/0:34:34,0:.,47.13,.	0/0:242:242,0:.,335.48,.	0/0:711:711,0:.,987.04,.	0/0:23:23,0:.,31.88,.	1/0:152:109,43:.,210.72,.	1/0:20:6,14:.,27.73,.	0/0:49:49,0:.,67.93,.	0/0:16:16,0:.,22.18,.	./.:0:.,.:.,.,.	0/0:148:148,0:.,205.17,.	1/0:63:14,49:.,87.34,.	./.:0:.,.:.,.,.	0/0:10:10,0:.,13.86,.	./.:0:.,.:.,.,.	1/0:63:43,20:.,87.34,.	1/0:42:19,23:.,58.22,.	0/0:26:26,0:.,36.04,.	0/0:63:63,0:.,87.34,.	0/0:22:22,0:.,30.5,.	./.:18:.,.:.,.,.	./.:0:.,.:.,.,.	1/0:150:79,71:.,207.94,.	0/0:121:121,0:.,167.74,.	0/0:117:117,0:.,162.2,.	0/0:347:347,0:.,481.04,.	0/0:227:227,0:.,314.69,.	0/0:76:76,0:.,105.36,.	./.:0:.,.:.,.,.	0/0:174:174,0:.,241.22,.	0/0:102:102,0:.,141.4,.	./.:0:.,.:.,.,.	0/0:19:19,0:.,26.34,.	0/0:61:61,0:.,84.56,.	0/0:181:181,0:.,250.92,.	0/0:101:101,0:.,140.02,.	./.:0:.,.:.,.,.	0/0:126:126,0:.,174.67,.	0/0:38:38,0:.,52.68,.	0/0:271:271,0:.,375.69,.	0/0:281:281,0:.,389.55,.	0/0:159:159,0:.,220.42,.	0/0:111:111,0:.,153.88,.	0/0:12:12,0:.,16.64,.	0/0:47:47,0:.,65.16,.	./.:0:.,.:.,.,.	0/0:443:443,0:.,614.13,.	./.:0:.,.:.,.,.	./.:0:.,.:.,.,.	0/0:91:91,0:.,126.15,.	0/0:93:93,0:.,128.93,.	0/0:138:138,0:.,191.31,.	./.:0:.,.:.,.,.	0/0:65:65,0:.,90.11,.	0/0:92:92,0:.,127.54,.	1/0:23:6,17:.,31.88,.	0/0:151:151,0:.,209.33,.	./.:0:.,.:.,.,.	0/0:134:134,0:.,185.76,.	1/0:134:50,84:.,185.76,.	0/0:32:32,0:.,44.36,.	0/0:81:81,0:.,112.29,.	0/0:72:72,0:.,99.81,.	0/0:93:93,0:.,128.93,.	0/0:48:48,0:.,66.54,.	0/0:503:503,0:.,697.31,.	./.:0:.,.:.,.,.	0/0:159:159,0:.,220.42,.	0/0:127:127,0:.,176.06,.	0/0:334:334,0:.,463.02,.	0/0:219:219,0:.,303.6,.	0/0:254:254,0:.,352.12,.	0/0:564:564,0:.,781.87,.	0/0:137:137,0:.,189.92,.	0/0:155:155,0:.,214.88,.	0/0:171:171,0:.,237.06,.	0/0:48:48,0:.,66.54,.	0/0:293:293,0:.,406.18,.	./.:21:.,.:.,.,.	0/0:275:275,0:.,381.23,.	0/0:173:173,0:.,239.83,.	0/0:36:36,0:.,49.91,.	0/0:366:366,0:.,507.38,.	./.:0:.,.:.,.,.	0/0:12:12,0:.,16.64,.	0/0:42:42,0:.,58.22,.	0/0:180:180,0:.,249.53,.	0/0:364:364,0:.,504.61,.	0/0:205:205,0:.,284.19,.	0/0:108:108,0:.,149.72,.	0/0:191:191,0:.,264.78,.	0/0:201:201,0:.,278.65,.	0/0:76:76,0:.,105.36,.	0/0:120:120,0:.,166.36,.	0/0:174:174,0:.,241.22,.	0/0:238:238,0:.,329.94,.	0/0:194:194,0:.,268.94,.	0/0:85:85,0:.,117.84,.	0/0:371:371,0:.,514.32,.	0/0:67:67,0:.,92.88,.
1	20965	241	A	G	.	PASS	.	GT:DP:AD:GL	0/0:80:80,0:.,110.9,.	0/0:32:32,0:.,44.36,.	0/0:43:43,0:.,59.61,.	0/0:16:16,0:.,22.18,.	0/0:33:33,0:.,45.75,.	0/0:276:276,0:.,382.62,.	0/0:245:245,0:.,339.64,.	0/1:49:21,28:.,67.93,.	0/0:113:113,0:.,156.65,.	0/1:257:146,111:.,356.28,.	0/0:192:192,0:.,266.17,.	0/0:280:280,0:.,388.16,.	./.:0:.,.:.,.,.	0/0:42:42,0:.,58.22,.	0/0:88:88,0:.,121.99,.	./.:23:.,.:.,.,.	0/0:148:148,0:.,205.17,.	./.:0:.,.:.,.,.	./.:0:.,.:.,.,.	0/0:142:142,0:.,196.85,.	0/0:190:190,0:.,264.78,.	0/0:227:227,0:.,316.08,.	0/0:122:122,0:.,169.13,.	0/0:233:233,0:.,323.01,.	./.:0:.,.:.,.,.	0/0:52:52,0:.,72.09,.	0/0:145:145,0:.,201.01,.	0/1:63:27,36:.,87.34,.	./.:0:.,.:.,.,.	./.:0:.,.:.,.,.	./.:0:.,.:.,.,.	0/0:42:42,0:.,58.22,.	0/0:146:146,0:.,202.4,.	0/0:24:24,0:.,33.27,.	0/0:71:71,0:.,98.43,.	0/0:32:32,0:.,44.36,.	./.:0:.,.:.,.,.	0/0:169:169,0:.,234.28,.	0/0:18:18,0:.,24.95,.	0/0:114:114,0:.,158.04,.	0/0:73:73,0:.,101.2,.	0/0:95:95,0:.,131.7,.	0/0:53:53,0:.,73.47,.	./.:0:.,.:.,.,.	0/0:96:96,0:.,133.08,.	0/0:74:74,0:.,102.59,.	0/0:32:32,0:.,44.36,.	./.:0:.,.:.,.,.	0/0:47:47,0:.,65.16,.	0/0:154:154,0:.,213.49,.	0/0:74:74,0:.,102.59,.	0/0:254:254,0:.,352.12,.	0/0:296:296,0:.,410.34,.	0/0:92:92,0:.,127.54,.	0/0:39:39,0:.,54.07,.	0/0:43:43,0:.,59.61,.	0/0:138:138,0:.,191.31,.	0/0:192:192,0:.,266.17,.	0/0:51:51,0:.,70.7,.	0/0:35:35,0:.,48.52,.	0/0:114:114,0:.,158.04,.	0/0:50:50,0:.,69.31,.	0/0:54:54,0:.,74.86,.	0/0:62:62,0:.,85.95,.	0/0:74:74,0:.,105.36,.	0/0:127:127,0:.,176.06,.	0/0:262:262,0:.,363.21,.	0/0:204:204,0:.,282.8,.	0/0:246:246,0:.,341.03,.	0/0:95:95,0:.,131.7,.	0/0:32:32,0:.,44.36,.	0/0:119:119,0:.,164.97,.	0/0:31:31,0:.,42.98,.	0/0:337:337,0:.,467.18,.	0/0:89:89,0:.,123.38,.	0/0:137:137,0:.,189.92,.	0/0:48:48,0:.,66.54,.	0/0:61:61,0:.,84.56,.	0/0:27:27,0:.,37.43,.	0/0:218:218,0:.,302.21,.	0/0:266:266,0:.,368.75,.	./.:0:.,.:.,.,.	./.:0:.,.:.,.,.	0/0:52:52,0:.,72.09,.	0/0:176:176,0:.,243.99,.	0/0:118:118,0:.,163.58,.	0/0:88:88,0:.,121.99,.	0/0:125:125,0:.,173.29,.	0/0:21:21,0:.,29.11,.	0/0:137:137,0:.,189.92,.	0/0:88:88,0:.,121.99,.	0/0:73:73,0:.,101.2,.	0/0:455:455,0:.,630.76,.	0/0:33:33,0:.,45.75,.	./.:0:.,.:.,.,.	0/0:29:29,0:.,40.2,.	0/0:303:303,0:.,421.43,.	0/0:136:136,0:.,188.54,.	0/0:129:129,0:.,178.83,.	0/0:449:449,0:.,623.83,.	0/0:136:136,0:.,188.54,.	0/0:147:147,0:.,203.79,.	./.:0:.,.:.,.,.	./.:0:.,.:.,.,.	0/0:136:136,0:.,188.54,.	0/0:164:164,0:.,227.35,.	0/0:208:208,0:.,288.35,.	0/0:177:177,0:.,245.37,.	0/0:98:98,0:.,135.86,.	0/0:172:172,0:.,238.44,.	0/0:101:101,0:.,140.02,.	0/0:27:27,0:.,37.43,.	0/0:28:28,0:.,38.82,.	0/0:48:48,0:.,66.54,.	0/0:139:139,0:.,192.69,.	0/0:66:66,0:.,91.5,.	0/1:78:53,25:.,108.13,.	0/0:41:41,0:.,56.84,.	0/0:41:41,0:.,56.84,.	0/0:111:111,0:.,153.88,.	0/1:111:37,74:.,153.88,.	./.:0:.,.:.,.,.	0/0:104:104,0:.,144.17,.	0/0:109:109,0:.,151.11,.	0/0:58:58,0:.,80.41,.	0/0:332:332,0:.,460.25,.	1/1:84:0,84:.,116.45,.
1	21873	252	C	A	.	PASS	.	GT:DP:AD:GL	0/0:187:187,0:.,259.24,.	0/0:23:23,0:.,31.88,.	./.:0:.,.:.,.,.	0/0:23:23,0:.,31.88,.	0/0:54:54,0:.,74.86,.	0/0:201:201,0:.,280.03,.	0/0:110:110,0:.,152.49,.	0/0:61:61,0:.,84.56,.	0/0:90:90,0:.,124.77,.	0/0:175:175,0:.,242.6,.	0/0:158:158,0:.,219.03,.	0/0:122:122,0:.,169.13,.	0/0:42:42,0:.,58.22,.	0/0:117:117,0:.,162.2,.	0/0:151:151,0:.,209.33,.	0/0:14:14,0:.,19.41,.	0/0:106:106,0:.,146.95,.	0/0:219:219,0:.,303.6,.	0/0:71:71,0:.,98.43,.	0/0:114:114,0:.,158.04,.	0/0:78:78,0:.,108.13,.	0/0:141:141,0:.,195.47,.	0/0:19:19,0:.,26.34,.	0/0:165:165,0:.,228.74,.	0/0:199:199,0:.,275.87,.	0/0:185:185,0:.,256.46,.	0/0:173:173,0:.,239.83,.	0/0:28:28,0:.,38.82,.	0/0:38:38,0:.,52.68,.	0/0:481:481,0:.,666.81,.	0/0:694:694,0:.,962.09,.	0/0:71:71,0:.,98.43,.	0/0:158:158,0:.,219.03,.	./.:0:.,.:.,.,.	0/0:22:22,0:.,30.5,.	./.:0:.,.:.,.,.	0/0:31:31,0:.,42.98,.	0/0:196:196,0:.,271.71,.	0/0:146:146,0:.,202.4,.	0/0:216:216,0:.,299.44,.	0/0:145:145,0:.,201.01,.	./.:0:.,.:.,.,.	0/0:119:119,0:.,164.97,.	0/0:74:74,0:.,102.59,.	0/0:103:103,0:.,142.79,.	0/0:109:109,0:.,151.11,.	0/0:53:53,0:.,73.47,.	0/0:17:17,0:.,23.57,.	./.:0:.,.:.,.,.	1/0:194:131,63:.,268.94,.	0/0:24:24,0:.,33.27,.	0/0:99:99,0:.,137.24,.	0/0:135:135,0:.,187.15,.	0/0:139:139,0:.,192.69,.	./.:0:.,.:.,.,.	0/0:156:156,0:.,216.26,.	./.:0:.,.:.,.,.	0/0:74:74,0:.,102.59,.	0/0:82:82,0:.,113.68,.	0/0:70:70,0:.,97.04,.	./.:0:.,.:.,.,.	0/0:133:133,0:.,184.38,.	./.:0:.,.:.,.,.	0/0:29:29,0:.,40.2,.	0/0:131:131,0:.,181.6,.	0/0:63:63,0:.,87.34,.	0/0:196:196,0:.,271.71,.	0/0:147:147,0:.,203.79,.	0/0:259:259,0:.,359.05,.	0/0:44:44,0:.,61,.	./.:0:.,.:.,.,.	./.:0:.,.:.,.,.	0/0:137:137,0:.,189.92,.	0/0:400:400,0:.,554.52,.	0/0:59:59,0:.,81.79,.	0/0:296:296,0:.,410.34,.	0/0:14:14,0:.,19.41,.	0/0:55:55,0:.,76.25,.	0/0:35:35,0:.,48.52,.	0/0:287:287,0:.,397.87,.	0/0:399:399,0:.,553.13,.	0/0:277:277,0:.,384,.	0/0:106:106,0:.,146.95,.	0/0:137:137,0:.,189.92,.	0/0:138:138,0:.,191.31,.	0/0:116:116,0:.,160.81,.	0/0:82:82,0:.,113.68,.	0/0:123:123,0:.,170.51,.	0/0:112:112,0:.,155.26,.	0/0:192:192,0:.,266.17,.	0/0:39:39,0:.,54.07,.	0/0:33:33,0:.,45.75,.	0/0:545:545,0:.,755.53,.	0/0:20:20,0:.,27.73,.	0/0:61:61,0:.,84.56,.	0/0:119:119,0:.,164.97,.	0/0:166:166,0:.,230.12,.	0/0:170:170,0:.,235.67,.	0/0:96:96,0:.,133.08,.	1/0:435:191,244:.,604.42,.	1/0:112:73,39:.,155.26,.	0/0:250:250,0:.,346.57,.	0/0:244:244,0:.,338.26,.	0/0:45:45,0:.,62.38,.	0/0:236:236,0:.,327.17,.	0/0:133:133,0:.,184.38,.	0/0:114:114,0:.,158.04,.	0/0:127:127,0:.,176.06,.	0/0:119:119,0:.,164.97,.	0/0:74:74,0:.,102.59,.	./.:0:.,.:.,.,.	0/0:39:39,0:.,54.07,.	0/0:122:122,0:.,169.13,.	1/0:143:76,67:.,198.24,.	0/0:182:182,0:.,252.31,.	0/0:196:196,0:.,271.71,.	0/0:41:41,0:.,56.84,.	0/0:111:111,0:.,153.88,.	0/0:91:91,0:.,126.15,.	0/0:109:109,0:.,151.11,.	0/0:130:130,0:.,180.22,.	0/0:251:251,0:.,347.96,.	0/0:198:198,0:.,274.49,.	0/0:127:127,0:.,176.06,.	0/0:95:95,0:.,131.7,.	0/0:255:255,0:.,353.51,.	0/0:204:204,0:.,282.8,.
1	23388	269	A	G	.	PASS	.	GT:DP:AD:GL	0/0:30:30,0:.,41.59,.	0/0:39:39,0:.,54.07,.	0/0:90:90,0:.,124.77,.	0/0:45:45,0:.,62.38,.	0/0:190:190,0:.,263.4,.	./.:0:.,.:.,.,.	0/0:139:139,0:.,192.69,.	0/0:56:56,0:.,77.63,.	0/0:74:74,0:.,102.59,.	./.:0:.,.:.,.,.	0/0:204:204,0:.,282.8,.	0/0:179:179,0:.,248.15,.	0/0:68:68,0:.,94.27,.	0/0:29:29,0:.,40.2,.	1/1:88:0,88:.,121.99,.	0/0:32:32,0:.,44.36,.	1/1:129:0,129:.,178.83,.	0/0:155:155,0:.,214.88,.	0/0:96:96,0:.,133.08,.	0/0:40:40,0:.,55.45,.	0/1:144:91,53:.,199.63,.	0/0:137:137,0:.,189.92,.	0/0:104:104,0:.,144.17,.	0/1:312:121,191:.,435.3,.	0/0:65:65,0:.,90.11,.	0/0:109:109,0:.,151.11,.	0/0:116:116,0:.,160.81,.	0/1:145:57,88:.,201.01,.	./.:0:.,.:.,.,.	./.:0:.,.:.,.,.	0/0:269:269,0:.,372.91,.	./.:0:.,.:.,.,.	0/0:362:362,0:.,501.84,.	0/0:34:34,0:.,47.13,.	0/0:49:49,0:.,67.93,.	./.:0:.,.:.,.,.	0/0:17:17,0:.,23.57,.	0/0:139:139,0:.,192.69,.	0/0:134:134,0:.,185.76,.	0/0:86:86,0:.,119.22,.	0/0:88:88,0:.,121.99,.	0/0:111:111,0:.,153.88,.	0/0:15:15,0:.,20.79,.	./.:19:.,.:.,.,.	./.:0:.,.:.,.,.	./.:0:.,.:.,.,.	0/0:73:73,0:.,101.2,.	./.:0:.,.:.,.,.	0/0:23:23,0:.,31.88,.	0/0:127:127,0:.,176.06,.	./.:0:.,.:.,.,.	0/0:122:122,0:.,169.13,.	0/0:199:199,0:.,275.87,.	0/0:99:99,0:.,137.24,.	0/0:60:60,0:.,83.18,.	0/0:103:103,0:.,142.79,.	./.:0:.,.:.,.,.	0/0:97:97,0:.,134.47,.	0/0:100:100,0:.,138.63,.	0/0:76:76,0:.,105.36,.	./.:0:.,.:.,.,.	0/0:59:59,0:.,81.79,.	0/0:92:92,0:.,127.54,.	0/0:146:146,0:.,202.4,.	0/0:24:24,0:.,33.27,.	1/1:74:0,74:.,102.59,.	0/0:306:306,0:.,424.21,.	0/1:108:66,42:.,149.72,.	0/0:23:23,0:.,31.88,.	0/0:75:75,0:.,103.97,.	0/0:16:16,0:.,22.18,.	0/0:51:51,0:.,70.7,.	0/0:20:20,0:.,27.73,.	0/0:274:274,0:.,379.84,.	./.:0:.,.:.,.,.	./.:0:.,.:.,.,.	0/0:76:76,0:.,105.36,.	0/0:69:69,0:.,95.65,.	0/0:38:38,0:.,52.68,.	0/0:260:260,0:.,360.44,.	0/0:301:301,0:.,417.27,.	0/0:72:72,0:.,99.81,.	0/0:15:15,0:.,20.79,.	0/0:97:97,0:.,134.47,.	0/0:161:161,0:.,223.19,.	0/0:61:61,0:.,84.56,.	0/0:61:61,0:.,84.56,.	0/0:34:34,0:.,47.13,.	0/0:121:121,0:.,167.74,.	./.:0:.,.:.,.,.	0/0:94:94,0:.,130.31,.	0/0:97:97,0:.,134.47,.	0/0:568:568,0:.,787.42,.	0/0:23:23,0:.,31.88,.	0/0:49:49,0:.,67.93,.	0/0:99:99,0:.,137.24,.	0/0:62:62,0:.,85.95,.	0/0:81:81,0:.,112.29,.	0/0:126:126,0:.,174.67,.	0/0:534:534,0:.,740.28,.	0/0:233:233,0:.,324.39,.	0/0:106:106,0:.,146.95,.	0/0:199:199,0:.,275.87,.	./.:0:.,.:.,.,.	0/0:174:174,0:.,241.22,.	0/0:94:94,0:.,130.31,.	0/0:158:158,0:.,219.03,.	0/0:103:103,0:.,142.79,.	0/0:24:24,0:.,33.27,.	0/1:218:170,48:.,302.21,.	0/0:18:18,0:.,24.95,.	0/0:19:19,0:.,26.34,.	0/0:55:55,0:.,76.25,.	0/0:50:50,0:.,69.31,.	0/0:133:133,0:.,184.38,.	0/0:177:177,0:.,245.37,.	0/0:10:10,0:.,13.86,.	./.:0:.,.:.,.,.	0/0:31:31,0:.,42.98,.	0/0:76:76,0:.,105.36,.	0/0:68:68,0:.,94.27,.	0/0:14:14,0:.,19.41,.	0/0:51:51,0:.,70.7,.	0/0:74:74,0:.,102.59,.	0/0:48:48,0:.,66.54,.	./.:0:.,.:.,.,.	0/0:10:10,0:.,13.86,.
1	23446	270	G	A	.	PASS	.	GT:DP:AD:GL	0/0:35:35,0:.,48.52,.	0/0:66:66,0:.,91.5,.	0/0:46:46,0:.,63.77,.	./.:0:.,.:.,.,.	0/0:233:233,0:.,323.01,.	0/0:176:176,0:.,243.99,.	0/0:88:88,0:.,121.99,.	0/0:74:74,0:.,102.59,.	0/0:213:213,0:.,295.28,.	0/0:390:390,0:.,540.65,.	0/0:103:103,0:.,142.79,.	0/0:157:157,0:.,217.65,.	./.:0:.,.:.,.,.	0/0:46:46,0:.,63.77,.	0/0:32:32,0:.,44.36,.	0/0:93:93,0:.,128.93,.	0/0:184:184,0:.,255.08,.	0/0:225:225,0:.,311.92,.	0/0:97:97,0:.,134.47,.	0/0:104:104,0:.,144.17,.	0/0:130:130,0:.,180.22,.	0/0:71:71,0:.,98.43,.	0/0:32:32,0:.,44.36,.	0/0:253:253,0:.,350.73,.	0/0:149:149,0:.,206.56,.	0/0:87:87,0:.,120.61,.	0/0:82:82,0:.,113.68,.	./.:0:.,.:.,.,.	0/0:57:57,0:.,79.02,.	0/0:382:382,0:.,529.56,.	0/0:520:520,0:.,720.87,.	0/0:88:88,0:.,121.99,.	0/0:21:21,0:.,29.11,.	0/0:26:26,0:.,36.04,.	0/0:16:16,0:.,22.18,.	./.:0:.,.:.,.,.	./.:0:.,.:.,.,.	0/0:31:31,0:.,42.98,.	0/0:50:50,0:.,69.31,.	0/0:62:62,0:.,85.95,.	1/1:125:0,125:.,173.29,.	0/0:40:40,0:.,55.45,.	0/0:75:75,0:.,103.97,.	0/0:54:54,0:.,74.86,.	0/0:88:88,0:.,121.99,.	0/0:38:38,0:.,52.68,.	./.:0:.,.:.,.,.	./.:0:.,.:.,.,.	0/0:13:13,0:.,18.02,.	0/0:89:89,0:.,123.38,.	./.:0:.,.:.,.,.	0/0:145:145,0:.,201.01,.	1/0:217:82,135:.,300.83,.	0/0:169:169,0:.,234.28,.	0/0:41:41,0:.,56.84,.	1/1:126:0,126:.,174.67,.	1/1:43:0,43:.,59.61,.	1/0:87:27,60:.,120.61,.	0/0:100:100,0:.,138.63,.	0/0:190:190,0:.,263.4,.	./.:0:.,.:.,.,.	0/0:19:19,0:.,26.34,.	0/0:16:16,0:.,22.18,.	0/0:13:13,0:.,18.02,.	./.:0:.,.:.,.,.	0/0:94:94,0:.,130.31,.	./.:0:.,.:.,.,.	0/0:238:238,0:.,329.94,.	0/0:135:135,0:.,187.15,.	0/0:74:74,0:.,102.59,.	./.:0:.,.:.,.,.	./.:0:.,.:.,.,.	0/0:38:38,0:.,52.68,.	./.:0:.,.:.,.,.	./.:0:.,.:.,.,.	1/1:75:0,75:.,103.97,.	./.:0:.,.:.,.,.	0/0:135:135,0:.,187.15,.	0/0:48:48,0:.,66.54,.	0/0:241:241,0:.,334.1,.	0/0:198:198,0:.,274.49,.	0/0:124:124,0:.,171.9,.	0/0:107:107,0:.,148.33,.	0/0:85:85,0:.,117.84,.	0/0:129:129,0:.,178.83,.	0/0:94:94,0:.,130.31,.	0/0:183:183,0:.,253.69,.	0/0:95:95,0:.,131.7,.	0/0:44:44,0:.,61,.	0/0:171:171,0:.,237.06,.	0/0:65:65,0:.,90.11,.	0/0:49:49,0:.,67.93,.	0/0:279:279,0:.,386.78,.	1/1:101:0,101:.,140.02,.	./.:0:.,.:.,.,.	./.:0:.,.:.,.,.	0/0:145:145,0:.,201.01,.	0/0:149:149,0:.,206.56,.	0/0:68:68,0:.,94.27,.	0/0:53:53,0:.,73.47,.	0/0:79:79,0:.,109.52,.	./.:0:.,.:.,.,.	0/0:141:141,0:.,195.47,.	0/0:69:69,0:.,95.65,.	./.:0:.,.:.,.,.	./.:0:.,.:.,.,.	0/0:137:137,0:.,189.92,.	0/0:70:70,0:.,97.04,.	./.:0:.,.:.,.,.	0/0:294:294,0:.,407.57,.	./.:0:.,.:.,.,.	./.:0:.,.:.,.,.	0/0:50:50,0:.,69.31,.	0/0:124:124,0:.,171.9,.	0/0:61:61,0:.,84.56,.	0/0:194:194,0:.,268.94,.	./.:0:.,.:.,.,.	0/0:115:115,0:.,159.42,.	0/0:73:73,0:.,101.2,.	0/0:181:181,0:.,250.92,.	0/0:154:154,0:.,213.49,.	0/0:55:55,0:.,76.25,.	0/0:259:259,0:.,359.05,.	0/0:73:73,0:.,101.2,.	0/0:62:62,0:.,85.95,.	0/0:347:347,0:.,481.04,.	./.:0:.,.:.,.,.
1	24481	282	C	A	.	PASS	.	GT:DP:AD:GL	0/0:53:53,0:.,73.47,.	0/0:47:47,0:.,65.16,.	0/0:49:49,0:.,67.93,.	0/0:19:19,0:.,26.34,.	0/0:91:91,0:.,126.15,.	0/0:145:145,0:.,201.01,.	0/0:139:139,0:.,192.69,.	./.:0:.,.:.,.,.	0/0:203:203,0:.,281.42,.	0/0:273:273,0:.,378.46,.	0/0:173:173,0:.,239.83,.	0/0:72:72,0:.,99.81,.	0/0:40:40,0:.,55.45,.	0/0:75:75,0:.,103.97,.	./.:0:.,.:.,.,.	0/0:39:39,0:.,54.07,.	0/0:162:162,0:.,224.58,.	0/0:62:62,0:.,85.95,.	0/0:60:60,0:.,83.18,.	0/0:167:167,0:.,231.51,.	0/0:149:149,0:.,206.56,.	0/0:235:235,0:.,325.78,.	0/0:108:108,0:.,149.72,.	0/0:324:324,0:.,449.16,.	0/0:32:32,0:.,44.36,.	0/0:88:88,0:.,123.38,.	0/0:91:91,0:.,126.15,.	0/0:55:55,0:.,76.25,.	./.:0:.,.:.,.,.	0/0:42:42,0:.,58.22,.	0/0:590:590,0:.,817.91,.	0/0:21:21,0:.,29.11,.	1/0:98:34,64:.,135.86,.	./.:0:.,.:.,.,.	0/0:92:92,0:.,127.54,.	0/0:15:15,0:.,20.79,.	0/0:13:13,0:.,18.02,.	0/0:81:81,0:.,112.29,.	0/0:38:38,0:.,52.68,.	./.:0:.,.:.,.,.	./.:0:.,.:.,.,.	0/0:50:50,0:.,69.31,.	0/0:39:39,0:.,54.07,.	0/0:45:45,0:.,62.38,.	0/0:55:55,0:.,76.25,.	0/0:60:60,0:.,83.18,.	./.:0:.,.:.,.,.	0/0:13:13,0:.,18.02,.	0/0:12:12,0:.,16.64,.	./.:0:.,.:.,.,.	0/0:12:12,0:.,16.64,.	0/0:60:60,0:.,83.18,.	0/0:141:141,0:.,195.47,.	./.:0:.,.:.,.,.	./.:0:.,.:.,.,.	./.:0:.,.:.,.,.	0/0:74:74,0:.,102.59,.	0/0:84:84,0:.,116.45,.	0/0:34:34,0:.,47.13,.	0/0:14:14,0:.,19.41,.	./.:0:.,.:.,.,.	0/0:72:72,0:.,99.81,.	0/0:111:111,0:.,153.88,.	./.:0:.,.:.,.,.	0/0:198:198,0:.,274.49,.	0/0:162:162,0:.,224.58,.	./.:0:.,.:.,.,.	0/0:33:33,0:.,45.75,.	0/0:38:38,0:.,52.68,.	0/0:23:23,0:.,31.88,.	0/0:19:19,0:.,26.34,.	0/0:57:57,0:.,79.02,.	0/0:21:21,0:.,29.11,.	0/0:252:252,0:.,349.35,.	./.:0:.,.:.,.,.	0/0:117:117,0:.,162.2,.	./.:0:.,.:.,.,.	0/0:50:50,0:.,69.31,.	0/0:30:30,0:.,41.59,.	0/0:54:54,0:.,74.86,.	./.:0:.,.:.,.,.	0/0:128:128,0:.,177.45,.	0/0:17:17,0:.,24.95,.	0/0:175:175,0:.,242.6,.	0/0:92:92,0:.,127.54,.	0/0:67:67,0:.,92.88,.	0/0:195:195,0:.,270.33,.	0/0:47:47,0:.,65.16,.	0/0:43:43,0:.,59.61,.	1/0:94:62,32:.,130.31,.	0/0:95:95,0:.,131.7,.	0/0:21:21,0:.,29.11,.	1/1:256:0,256:.,354.89,.	0/0:33:33,0:.,45.75,.	./.:0:.,.:.,.,.	0/0:100:100,0:.,138.63,.	0/0:176:176,0:.,243.99,.	0/0:217:217,0:.,300.83,.	0/0:151:151,0:.,209.33,.	0/0:144:144,0:.,199.63,.	0/0:108:108,0:.,149.72,.	0/0:86:86,0:.,119.22,.	0/0:170:170,0:.,235.67,.	0/0:53:53,0:.,73.47,.	0/0:14:14,0:.,19.41,.	0/0:54:54,0:.,74.86,.	0/0:75:75,0:.,103.97,.	0/0:170:170,0:.,235.67,.	0/0:19:19,0:.,26.34,.	0/0:242:242,0:.,335.48,.	0/0:86:86,0:.,119.22,.	0/0:46:46,0:.,63.77,.	0/0:22:22,0:.,30.5,.	0/0:134:134,0:.,187.15,.	0/0:208:208,0:.,288.35,.	0/0:238:238,0:.,329.94,.	0/0:33:33,0:.,45.75,.	0/0:87:87,0:.,120.61,.	0/0:110:110,0:.,152.49,.	0/0:118:118,0:.,163.58,.	0/0:117:117,0:.,162.2,.	0/0:105:105,0:.,145.56,.	0/0:71:71,0:.,98.43,.	0/0:77:77,0:.,106.74,.	0/0:49:49,0:.,67.93,.	0/0:121:121,0:.,167.74,.	0/0:28:28,0:.,38.82,.
1	24829	286	G	A	.	PASS	.	GT:DP:AD:GL	0/0:19:19,0:.,26.34,.	0/0:21:21,0:.,29.11,.	./.:0:.,.:.,.,.	./.:0:.,.:.,.,.	0/0:36:36,0:.,49.91,.	0/0:214:214,0:.,296.67,.	0/0:124:124,0:.,171.9,.	0/0:29:29,0:.,40.2,.	0/0:198:198,0:.,274.49,.	0/0:155:155,0:.,214.88,.	0/0:97:97,0:.,134.47,.	0/0:202:202,0:.,280.03,.	0/0:16:16,0:.,22.18,.	./.:0:.,.:.,.,.	0/0:62:62,0:.,85.95,.	0/0:51:51,0:.,70.7,.	0/0:48:48,0:.,66.54,.	0/0:106:106,0:.,146.95,.	0/0:48:48,0:.,66.54,.	0/0:151:151,0:.,209.33,.	0/0:168:168,0:.,232.9,.	0/0:214:214,0:.,296.67,.	0/0:229:229,0:.,317.46,.	0/0:388:388,0:.,537.88,.	0/0:139:139,0:.,192.69,.	0/0:132:132,0:.,182.99,.	0/0:237:237,0:.,328.55,.	0/0:111:111,0:.,153.88,.	0/0:66:66,0:.,91.5,.	0/0:152:152,0:.,210.72,.	0/0:684:684,0:.,948.23,.	0/0:105:105,0:.,145.56,.	0/0:86:86,0:.,119.22,.	./.:0:.,.:.,.,.	0/0:127:127,0:.,176.06,.	0/0:10:10,0:.,13.86,.	0/0:20:20,0:.,27.73,.	0/0:195:195,0:.,270.33,.	1/0:82:39,43:.,113.68,.	0/0:52:52,0:.,72.09,.	0/0:72:72,0:.,99.81,.	0/0:55:55,0:.,76.25,.	0/0:93:93,0:.,128.93,.	0/0:79:79,0:.,109.52,.	0/0:12:12,0:.,16.64,.	0/0:31:31,0:.,42.98,.	0/0:53:53,0:.,73.47,.	0/0:21:21,0:.,29.11,.	0/0:26:26,0:.,36.04,.	1/0:232:136,96:.,321.62,.	0/0:21:21,0:.,29.11,.	0/0:244:244,0:.,338.26,.	0/0:199:199,0:.,275.87,.	0/0:229:229,0:.,317.46,.	0/0:48:48,0:.,66.54,.	0/0:97:97,0:.,134.47,.	0/0:85:85,0:.,117.84,.	0/0:50:50,0:.,69.31,.	0/0:13:13,0:.,18.02,.	0/0:51:51,0:.,70.7,.	0/0:90:90,0:.,124.77,.	0/0:33:33,0:.,45.75,.	0/0:48:48,0:.,66.54,.	./.:0:.,.:.,.,.	0/0:72:72,0:.,99.81,.	0/0:63:63,0:.,87.34,.	0/0:41:41,0:.,56.84,.	0/0:265:265,0:.,367.37,.	0/0:49:49,0:.,67.93,.	0/0:168:168,0:.,232.9,.	0/0:15:15,0:.,20.79,.	./.:0:.,.:.,.,.	0/0:191:191,0:.,264.78,.	0/0:245:245,0:.,339.64,.	0/0:32:32,0:.,44.36,.	0/0:180:180,0:.,249.53,.	./.:0:.,.:.,.,.	0/0:227:227,0:.,314.69,.	0/0:97:97,0:.,134.47,.	0/0:355:355,0:.,492.13,.	0/0:259:259,0:.,359.05,.	0/0:224:224,0:.,310.53,.	0/0:96:96,0:.,133.08,.	0/0:54:54,0:.,74.86,.	0/0:210:210,0:.,291.12,.	0/0:96:96,0:.,133.08,.	0/0:162:162,0:.,224.58,.	0/0:38:38,0:.,52.68,.	0/0:139:139,0:.,192.69,.	0/0:45:45,0:.,62.38,.	0/0:27:27,0:.,37.43,.	0/0:101:101,0:.,140.02,.	0/0:490:490,0:.,679.28,.	0/0:96:96,0:.,133.08,.	0/0:50:50,0:.,69.31,.	0/0:150:150,0:.,207.94,.	0/0:116:116,0:.,160.81,.	0/0:305:305,0:.,422.82,.	0/0:126:126,0:.,174.67,.	0/0:589:589,0:.,816.53,.	0/0:223:223,0:.,309.14,.	0/0:166:166,0:.,230.12,.	0/0:166:166,0:.,230.12,.	0/0:40:40,0:.,55.45,.	0/0:83:83,0:.,115.06,.	0/0:85:85,0:.,117.84,.	0/0:233:233,0:.,323.01,.	0/0:180:180,0:.,249.53,.	0/0:105:105,0:.,145.56,.	0/0:194:194,0:.,268.94,.	0/0:67:67,0:.,92.88,.	0/0:41:41,0:.,56.84,.	0/0:44:44,0:.,61,.	0/0:74:74,0:.,102.59,.	0/0:162:162,0:.,224.58,.	0/0:159:159,0:.,220.42,.	0/0:111:111,0:.,153.88,.	0/0:91:91,0:.,126.15,.	0/0:100:100,0:.,138.63,.	./.:0:.,.:.,.,.	0/0:149:149,0:.,206.56,.	0/0:80:80,0:.,110.9,.	0/0:114:114,0:.,158.04,.	0/0:138:138,0:.,191.31,.	0/0:42:42,0:.,58.22,.	0/0:290:290,0:.,402.03,.	0/0:101:101,0:.,140.02,.
1	24916	287	G	C	.	PASS	.	GT:DP:AD:GL	0/0:52:52,0:.,72.09,.	0/0:92:92,0:.,127.54,.	./.:0:.,.:.,.,.	1/1:60:0,60:.,83.18,.	0/0:65:65,0:.,90.11,.	0/0:82:82,0:.,113.68,.	0/0:111:111,0:.,153.88,.	0/0:27:27,0:.,37.43,.	./.:0:.,.:.,.,.	0/0:112:112,0:.,155.26,.	0/0:137:137,0:.,189.92,.	0/0:189:189,0:.,262.01,.	0/0:60:60,0:.,83.18,.	0/0:19:19,0:.,26.34,.	0/0:106:106,0:.,146.95,.	0/0:80:80,0:.,110.9,.	0/0:86:86,0:.,119.22,.	0/0:74:74,0:.,102.59,.	./.:0:.,.:.,.,.	0/0:64:64,0:.,88.72,.	0/0:235:235,0:.,325.78,.	0/0:31:31,0:.,42.98,.	0/0:58:58,0:.,80.41,.	0/0:315:315,0:.,436.68,.	0/0:46:46,0:.,63.77,.	0/0:152:152,0:.,210.72,.	0/0:190:190,0:.,263.4,.	0/0:81:81,0:.,112.29,.	0/0:19:19,0:.,26.34,.	0/0:367:367,0:.,508.77,.	0/0:626:626,0:.,867.82,.	1/1:41:0,41:.,56.84,.	0/0:181:181,0:.,250.92,.	0/0:17:17,0:.,23.57,.	0/0:19:19,0:.,26.34,.	./.:0:.,.:.,.,.	./.:0:.,.:.,.,.	0/0:104:104,0:.,144.17,.	0/0:91:91,0:.,126.15,.	1/1:46:0,46:.,63.77,.	./.:0:.,.:.,.,.	./.:0:.,.:.,.,.	0/0:26:26,0:.,36.04,.	0/0:21:21,0:.,29.11,.	0/0:52:52,0:.,72.09,.	0/0:45:45,0:.,62.38,.	1/1:35:0,35:.,48.52,.	./.:0:.,.:.,.,.	0/0:28:28,0:.,38.82,.	0/0:194:194,0:.,268.94,.	0/0:27:27,0:.,37.43,.	1/1:27:0,27:.,37.43,.	1/1:20:0,20:.,27.73,.	1/1:100:0,100:.,138.63,.	./.:0:.,.:.,.,.	1/1:83:0,83:.,115.06,.	1/1:42:0,42:.,58.22,.	1/1:156:0,156:.,216.26,.	1/1:39:0,39:.,54.07,.	1/1:53:0,53:.,73.47,.	1/1:59:0,59:.,81.79,.	1/1:131:0,131:.,181.6,.	0/0:40:40,0:.,55.45,.	0/0:18:18,0:.,24.95,.	0/0:21:21,0:.,29.11,.	0/0:49:49,0:.,67.93,.	./.:0:.,.:.,.,.	0/0:213:213,0:.,295.28,.	0/0:182:182,0:.,252.31,.	./.:0:.,.:.,.,.	0/0:29:29,0:.,40.2,.	0/0:43:43,0:.,59.61,.	0/0:89:89,0:.,123.38,.	0/0:355:355,0:.,492.13,.	0/0:41:41,0:.,56.84,.	0/0:82:82,0:.,113.68,.	1/1:91:0,91:.,126.15,.	0/0:64:64,0:.,88.72,.	0/0:37:37,0:.,51.29,.	1/1:206:0,206:.,285.58,.	1/1:190:0,190:.,263.4,.	1/1:94:0,94:.,130.31,.	1/0:24:9,15:.,33.27,.	1/1:67:0,67:.,92.88,.	1/1:58:0,58:.,80.41,.	./.:0:.,.:.,.,.	1/1:35:0,35:.,48.52,.	0/0:81:81,0:.,112.29,.	1/1:85:0,85:.,117.84,.	0/0:119:119,0:.,164.97,.	1/1:68:0,68:.,94.27,.	1/1:101:0,101:.,140.02,.	1/1:533:0,533:.,738.89,.	1/1:111:0,111:.,153.88,.	0/0:42:42,0:.,58.22,.	0/0:67:67,0:.,92.88,.	0/0:146:146,0:.,202.4,.	0/0:215:215,0:.,298.05,.	0/0:120:120,0:.,166.36,.	0/0:588:588,0:.,815.14,.	0/0:199:199,0:.,275.87,.	0/0:129:129,0:.,178.83,.	0/0:129:129,0:.,178.83,.	0/0:58:58,0:.,80.41,.	0/0:300:300,0:.,415.89,.	0/0:75:75,0:.,103.97,.	0/0:105:105,0:.,145.56,.	0/0:227:227,0:.,314.69,.	./.:0:.,.:.,.,.	0/0:265:265,0:.,367.37,.	0/0:39:39,0:.,54.07,.	0/0:20:20,0:.,27.73,.	0/0:51:51,0:.,70.7,.	0/0:51:51,0:.,70.7,.	0/0:64:64,0:.,88.72,.	0/0:253:253,0:.,350.73,.	0/0:36:36,0:.,49.91,.	0/0:103:103,0:.,142.79,.	0/0:47:47,0:.,65.16,.	0/0:29:29,0:.,40.2,.	0/0:76:76,0:.,105.36,.	0/0:154:154,0:.,213.49,.	0/0:97:97,0:.,134.47,.	0/0:49:49,0:.,67.93,.	0/0:19:19,0:.,26.34,.	0/0:275:275,0:.,381.23,.	0/0:52:52,0:.,72.09,.
1	25912	298	A	C	.	PASS	.	GT:DP:AD:GL	0/0:380:380,0:.,526.79,.	0/0:349:349,0:.,483.82,.	0/0:112:112,0:.,155.26,.	./.:0:.,.:.,.,.	./.:0:.,.:.,.,.	0/0:88:88,0:.,121.99,.	0/0:552:552,0:.,765.23,.	0/0:75:75,0:.,103.97,.	0/0:195:195,0:.,270.33,.	0/0:176:176,0:.,243.99,.	0/0:108:108,0:.,149.72,.	0/0:249:249,0:.,345.19,.	0/0:104:104,0:.,144.17,.	0/0:102:102,0:.,141.4,.	0/0:65:65,0:.,90.11,.	0/0:56:56,0:.,77.63,.	0/0:86:86,0:.,119.22,.	0/0:200:200,0:.,277.26,.	0/0:152:152,0:.,210.72,.	0/0:167:167,0:.,231.51,.	0/0:154:154,0:.,213.49,.	0/0:53:53,0:.,73.47,.	0/0:62:62,0:.,85.95,.	0/0:135:135,0:.,187.15,.	0/0:170:170,0:.,235.67,.	0/0:171:171,0:.,237.06,.	0/0:147:147,0:.,203.79,.	0/0:57:57,0:.,79.02,.	0/0:38:38,0:.,52.68,.	0/0:358:358,0:.,496.29,.	0/0:976:976,0:.,1353.02,.	0/0:165:165,0:.,228.74,.	0/0:205:205,0:.,284.19,.	0/0:34:34,0:.,47.13,.	0/0:88:88,0:.,121.99,.	0/0:14:14,0:.,19.41,.	./.:0:.,.:.,.,.	./.:0:.,.:.,.,.	0/0:75:75,0:.,103.97,.	0/0:96:96,0:.,134.47,.	./.:0:.,.:.,.,.	0/0:22:22,0:.,30.5,.	0/0:42:42,0:.,58.22,.	0/0:53:53,0:.,73.47,.	0/0:51:51,0:.,70.7,.	0/0:174:174,0:.,241.22,.	0/0:32:32,0:.,44.36,.	0/0:92:92,0:.,127.54,.	./.:0:.,.:.,.,.	0/0:173:173,0:.,239.83,.	0/0:88:88,0:.,121.99,.	0/0:56:56,0:.,77.63,.	0/0:130:130,0:.,180.22,.	1/1:107:0,107:.,148.33,.	0/0:66:66,0:.,91.5,.	0/0:148:148,0:.,205.17,.	0/0:57:57,0:.,79.02,.	0/0:68:68,0:.,94.27,.	0/0:142:142,0:.,196.85,.	0/0:92:92,0:.,127.54,.	0/0:159:159,0:.,220.42,.	./.:0:.,.:.,.,.	0/0:178:178,0:.,246.76,.	0/0:191:191,0:.,264.78,.	0/0:165:165,0:.,228.74,.	0/0:173:173,0:.,239.83,.	0/0:264:264,0:.,365.98,.	0/0:136:136,0:.,188.54,.	0/0:145:145,0:.,201.01,.	0/0:142:142,0:.,196.85,.	./.:0:.,.:.,.,.	./.:0:.,.:.,.,.	0/0:71:71,0:.,98.43,.	0/0:604:604,0:.,837.32,.	0/0:58:58,0:.,80.41,.	0/0:76:76,0:.,105.36,.	0/0:87:87,0:.,120.61,.	0/0:237:237,0:.,328.55,.	0/0:40:40,0:.,55.45,.	0/0:220:220,0:.,304.98,.	0/0:57:57,0:.,79.02,.	0/0:365:365,0:.,506,.	0/0:93:93,0:.,128.93,.	0/0:265:265,0:.,367.37,.	0/0:226:226,0:.,313.3,.	0/0:120:120,0:.,166.36,.	0/0:29:29,0:.,40.2,.	0/0:162:162,0:.,224.58,.	0/0:131:131,0:.,181.6,.	0/0:116:116,0:.,160.81,.	0/0:169:169,0:.,234.28,.	0/0:30:30,0:.,41.59,.	0/0:344:344,0:.,476.89,.	0/0:73:73,0:.,101.2,.	0/0:30:30,0:.,41.59,.	0/0:230:230,0:.,318.85,.	0/0:75:75,0:.,103.97,.	0/0:205:205,0:.,284.19,.	0/0:29:29,0:.,40.2,.	0/0:89:89,0:.,123.38,.	./.:0:.,.:.,.,.	./.:0:.,.:.,.,.	0/0:234:234,0:.,324.39,.	./.:0:.,.:.,.,.	0/0:198:198,0:.,274.49,.	0/0:33:33,0:.,45.75,.	0/0:221:221,0:.,306.37,.	./.:0:.,.:.,.,.	0/0:91:91,0:.,126.15,.	0/0:344:344,0:.,476.89,.	0/0:96:96,0:.,133.08,.	./.:0:.,.:.,.,.	0/0:70:70,0:.,97.04,.	0/0:254:254,0:.,352.12,.	0/0:44:44,0:.,61,.	0/0:127:127,0:.,176.06,.	0/0:147:147,0:.,203.79,.	0/0:204:204,0:.,282.8,.	0/0:405:405,0:.,561.45,.	./.:0:.,.:.,.,.	0/0:35:35,0:.,48.52,.	0/0:38:38,0:.,52.68,.	./.:0:.,.:.,.,.	0/0:19:19,0:.,26.34,.	0/0:74:74,0:.,102.59,.	0/0:182:182,0:.,252.31,.	./.:0:.,.:.,.,.
1	26056	300	T	A	.	PASS	.	GT:DP:AD:GL	0/0:21:21,0:.,29.11,.	0/0:15:15,0:.,20.79,.	0/0:51:51,0:.,70.7,.	0/0:169:169,0:.,234.28,.	0/0:192:192,0:.,266.17,.	0/0:173:173,0:.,239.83,.	0/0:94:94,0:.,130.31,.	0/0:46:46,0:.,63.77,.	0/0:76:76,0:.,105.36,.	0/0:338:338,0:.,468.57,.	0/0:172:172,0:.,238.44,.	0/0:190:190,0:.,263.4,.	0/0:58:58,0:.,80.41,.	0/0:241:241,0:.,334.1,.	./.:0:.,.:.,.,.	0/0:29:29,0:.,40.2,.	0/0:70:70,0:.,97.04,.	0/0:150:150,0:.,207.94,.	0/0:100:100,0:.,138.63,.	0/0:223:223,0:.,309.14,.	0/0:209:209,0:.,289.74,.	./.:0:.,.:.,.,.	0/0:80:80,0:.,110.9,.	0/0:428:428,0:.,593.33,.	0/0:183:183,0:.,253.69,.	0/0:150:150,0:.,207.94,.	0/0:184:184,0:.,255.08,.	0/0:77:77,0:.,106.74,.	./.:0:.,.:.,.,.	0/0:292:292,0:.,404.8,.	0/0:738:738,0:.,1023.09,.	0/0:73:73,0:.,101.2,.	0/0:215:215,0:.,298.05,.	./.:0:.,.:.,.,.	0/0:96:96,0:.,133.08,.	0/0:34:34,0:.,47.13,.	0/0:24:24,0:.,33.27,.	0/0:103:103,0:.,142.79,.	1/0:142:81,61:.,196.85,.	0/0:171:171,0:.,237.06,.	0/0:252:252,0:.,349.35,.	0/0:216:216,0:.,299.44,.	0/0:91:91,0:.,126.15,.	0/0:46:46,0:.,63.77,.	0/0:39:39,0:.,54.07,.	1/0:93:59,34:.,128.93,.	0/0:32:32,0:.,44.36,.	./.:0:.,.:.,.,.	0/0:50:50,0:.,69.31,.	1/0:147:41,106:.,203.79,.	./.:0:.,.:.,.,.	0/0:147:147,0:.,203.79,.	0/0:239:239,0:.,331.32,.	0/0:156:156,0:.,216.26,.	0/0:113:113,0:.,156.65,.	0/0:87:87,0:.,120.61,.	0/0:178:178,0:.,246.76,.	0/0:127:127,0:.,176.06,.	0/0:168:168,0:.,232.9,.	0/0:165:165,0:.,228.74,.	0/0:58:58,0:.,80.41,.	0/0:26:26,0:.,36.04,.	0/0:69:69,0:.,95.65,.	0/0:26:26,0:.,36.04,.	0/0:40:40,0:.,55.45,.	0/0:63:63,0:.,87.34,.	0/0:176:176,0:.,243.99,.	0/0:239:239,0:.,331.32,.	0/0:226:226,0:.,313.3,.	0/0:33:33,0:.,45.75,.	0/0:77:77,0:.,106.74,.	0/0:93:93,0:.,128.93,.	0/0:303:303,0:.,420.05,.	0/0:255:255,0:.,353.51,.	0/0:27:27,0:.,37.43,.	0/0:26:26,0:.,36.04,.	0/0:23:23,0:.,31.88,.	0/0:160:160,0:.,221.81,.	0/0:43:43,0:.,59.61,.	0/0:349:349,0:.,483.82,.	0/0:193:193,0:.,267.55,.	0/0:216:216,0:.,299.44,.	0/0:68:68,0:.,94.27,.	0/0:69:69,0:.,95.65,.	0/0:168:168,0:.,232.9,.	0/0:58:58,0:.,80.41,.	0/0:227:227,0:.,314.69,.	0/0:98:98,0:.,135.86,.	0/0:65:65,0:.,90.11,.	1/0:86:40,46:.,119.22,.	0/0:102:102,0:.,141.4,.	0/0:115:115,0:.,159.42,.	0/0:620:620,0:.,859.5,.	0/0:48:48,0:.,66.54,.	0/0:102:102,0:.,141.4,.	0/0:175:175,0:.,242.6,.	0/0:193:193,0:.,267.55,.	0/0:136:136,0:.,188.54,.	0/0:138:138,0:.,191.31,.	0/0:487:487,0:.,675.13,.	0/0:176:176,0:.,243.99,.	0/0:308:308,0:.,426.98,.	0/0:66:66,0:.,91.5,.	0/0:17:17,0:.,23.57,.	0/0:78:78,0:.,108.13,.	0/0:80:80,0:.,110.9,.	0/0:237:237,0:.,328.55,.	0/0:202:202,0:.,280.03,.	0/0:48:48,0:.,66.54,.	0/0:265:265,0:.,367.37,.	0/0:46:46,0:.,63.77,.	0/0:21:21,0:.,29.11,.	0/0:14:14,0:.,19.41,.	0/0:107:107,0:.,148.33,.	0/0:251:251,0:.,347.96,.	1/0:111:42,69:.,153.88,.	1/0:143:81,62:.,198.24,.	0/0:129:129,0:.,178.83,.	0/0:86:86,0:.,119.22,.	0/0:28:28,0:.,38.82,.	0/0:108:108,0:.,149.72,.	1/1:86:0,86:.,119.22,.	1/0:73:16,57:.,101.2,.	0/0:170:170,0:.,235.67,.	0/0:140:140,0:.,194.08,.	0/0:104:104,0:.,144.17,.	./.:0:.,.:.,.,.
1	26593	306	G	A	.	PASS	.	GT:DP:AD:GL	0/0:123:123,0:.,170.51,.	0/0:83:83,0:.,115.06,.	0/0:51:51,0:.,70.7,.	0/0:40:40,0:.,55.45,.	0/0:130:130,0:.,180.22,.	0/0:187:187,0:.,259.24,.	0/0:136:136,0:.,188.54,.	0/0:38:38,0:.,52.68,.	0/0:212:212,0:.,293.89,.	0/0:244:244,0:.,338.26,.	0/0:189:189,0:.,262.01,.	0/0:163:163,0:.,225.97,.	0/0:60:60,0:.,83.18,.	0/0:36:36,0:.,49.91,.	0/0:96:96,0:.,133.08,.	0/0:41:41,0:.,56.84,.	0/0:94:94,0:.,130.31,.	1/1:109:0,109:.,151.11,.	./.:0:.,.:.,.,.	./.:0:.,.:.,.,.	./.:0:.,.:.,.,.	./.:0:.,.:.,.,.	./.:0:.,.:.,.,.	0/0:272:272,0:.,377.07,.	./.:0:.,.:.,.,.	1/1:29:0,29:.,40.2,.	0/0:42:42,0:.,58.22,.	0/0:164:164,0:.,227.35,.	./.:0:.,.:.,.,.	./.:0:.,.:.,.,.	./.:0:.,.:.,.,.	0/0:46:46,0:.,63.77,.	0/0:103:103,0:.,142.79,.	0/0:45:45,0:.,62.38,.	0/0:29:29,0:.,40.2,.	0/0:13:13,0:.,18.02,.	0/0:30:30,0:.,41.59,.	1/0:75:39,36:.,103.97,.	0/0:152:152,0:.,210.72,.	0/0:53:53,0:.,73.47,.	0/0:76:76,0:.,105.36,.	0/0:128:128,0:.,177.45,.	0/0:27:27,0:.,37.43,.	0/0:34:34,0:.,47.13,.	1/1:97:0,97:.,134.47,.	./.:0:.,.:.,.,.	0/0:30:30,0:.,41.59,.	./.:0:.,.:.,.,.	./.:0:.,.:.,.,.	0/0:94:94,0:.,130.31,.	./.:0:.,.:.,.,.	0/0:125:125,0:.,173.29,.	0/0:211:211,0:.,292.51,.	0/0:207:207,0:.,286.96,.	0/0:92:92,0:.,127.54,.	0/0:44:44,0:.,61,.	0/0:76:76,0:.,105.36,.	0/0:147:147,0:.,203.79,.	0/0:22:22,0:.,30.5,.	0/0:25:25,0:.,34.66,.	0/0:50:50,0:.,69.31,.	0/0:164:164,0:.,227.35,.	./.:0:.,.:.,.,.	0/0:86:86,0:.,119.22,.	1/0:109:58,51:.,151.11,.	0/0:95:95,0:.,131.7,.	0/0:148:148,0:.,205.17,.	1/0:237:100,137:.,328.55,.	0/0:58:58,0:.,80.41,.	0/0:126:126,0:.,176.06,.	./.:0:.,.:.,.,.	0/0:84:84,0:.,116.45,.	1/0:122:37,85:.,169.13,.	0/0:226:226,0:.,313.3,.	0/0:100:100,0:.,138.63,.	1/1:28:0,28:.,38.82,.	0/0:13:13,0:.,18.02,.	0/0:145:145,0:.,201.01,.	./.:0:.,.:.,.,.	0/0:319:319,0:.,442.23,.	0/0:109:109,0:.,151.11,.	0/0:143:143,0:.,198.24,.	0/0:21:21,0:.,29.11,.	0/0:76:76,0:.,105.36,.	0/0:83:83,0:.,116.45,.	0/0:108:108,0:.,149.72,.	0/0:115:115,0:.,159.42,.	0/0:95:95,0:.,131.7,.	0/0:279:279,0:.,386.78,.	0/0:136:136,0:.,188.54,.	0/0:50:50,0:.,69.31,.	0/0:24:24,0:.,33.27,.	0/0:413:413,0:.,572.54,.	0/0:20:20,0:.,27.73,.	1/1:53:0,53:.,73.47,.	0/0:145:145,0:.,201.01,.	1/0:173:105,68:.,241.22,.	1/0:205:134,71:.,284.19,.	1/1:86:0,86:.,119.22,.	0/0:351:351,0:.,486.59,.	1/0:175:105,70:.,242.6,.	1/0:117:50,67:.,162.2,.	0/0:101:101,0:.,140.02,.	0/0:74:74,0:.,102.59,.	1/0:201:76,125:.,278.65,.	1/0:75:38,37:.,103.97,.	0/0:150:150,0:.,207.94,.	1/1:153:0,153:.,212.1,.	0/0:118:118,0:.,163.58,.	1/0:417:287,130:.,579.47,.	0/0:67:67,0:.,92.88,.	1/0:22:9,13:.,30.5,.	1/1:12:0,12:.,16.64,.	0/0:87:87,0:.,120.61,.	1/0:65:50,15:.,90.11,.	0/0:180:180,0:.,249.53,.	1/0:60:15,45:.,83.18,.	1/0:91:41,50:.,126.15,.	1/0:68:50,18:.,94.27,.	1/0:99:62,37:.,137.24,.	0/0:106:106,0:.,146.95,.	./.:0:.,.:.,.,.	0/0:89:89,0:.,123.38,.	0/0:123:123,0:.,170.51,.	0/0:45:45,0:.,62.38,.	./.:0:.,.:.,.,.	0/0:55:55,0:.,76.25,.
1	26735	308	C	T	.	PASS	.	GT:DP:AD:GL	0/0:69:69,0:.,95.65,.	0/0:30:30,0:.,41.59,.	0/0:51:51,0:.,70.7,.	./.:0:.,.:.,.,.	0/0:79:79,0:.,109.52,.	1/1:245:0,245:.,339.64,.	0/0:80:80,0:.,110.9,.	0/0:14:14,0:.,19.41,.	0/0:150:150,0:.,207.94,.	1/1:174:0,174:.,241.22,.	0/0:75:75,0:.,103.97,.	0/0:55:55,0:.,76.25,.	0/1:19:13,6:.,26.34,.	0/0:58:58,0:.,80.41,.	0/0:119:119,0:.,164.97,.	0/0:61:61,0:.,84.56,.	0/0:147:147,0:.,203.79,.	0/0:181:181,0:.,250.92,.	0/0:69:69,0:.,95.65,.	0/0:121:121,0:.,167.74,.	0/0:238:238,0:.,329.94,.	0/0:168:168,0:.,232.9,.	0/0:25:25,0:.,34.66,.	0/0:200:200,0:.,277.26,.	0/0:115:115,0:.,159.42,.	0/0:163:163,0:.,225.97,.	./.:0:.,.:.,.,.	0/0:68:68,0:.,94.27,.	0/0:27:27,0:.,37.43,.	0/0:197:197,0:.,273.1,.	0/0:863:863,0:.,1196.37,.	0/0:39:39,0:.,54.07,.	0/0:213:213,0:.,295.28,.	0/0:13:13,0:.,18.02,.	0/0:66:66,0:.,91.5,.	0/0:27:27,0:.,37.43,.	./.:0:.,.:.,.,.	0/0:71:71,0:.,98.43,.	0/0:68:68,0:.,94.27,.	0/0:63:63,0:.,87.34,.	0/0:98:98,0:.,135.86,.	0/0:48:48,0:.,66.54,.	0/0:97:97,0:.,134.47,.	0/0:53:53,0:.,73.47,.	0/0:76:76,0:.,105.36,.	0/0:145:145,0:.,201.01,.	0/0:10:10,0:.,13.86,.	./.:0:.,.:.,.,.	./.:0:.,.:.,.,.	0/0:104:104,0:.,144.17,.	0/0:51:51,0:.,70.7,.	0/0:29:29,0:.,40.2,.	0/0:137:137,0:.,189.92,.	0/0:23:23,0:.,31.88,.	./.:0:.,.:.,.,.	0/0:95:95,0:.,131.7,.	./.:0:.,.:.,.,.	0/0:57:57,0:.,79.02,.	0/0:92:92,0:.,127.54,.	0/0:42:42,0:.,58.22,.	./.:0:.,.:.,.,.	0/0:29:29,0:.,40.2,.	0/1:65:45,20:.,91.5,.	0/0:114:114,0:.,158.04,.	./.:0:.,.:.,.,.	0/0:179:179,0:.,248.15,.	0/0:148:148,0:.,205.17,.	0/0:363:363,0:.,503.22,.	0/0:97:97,0:.,134.47,.	0/0:51:51,0:.,70.7,.	./.:0:.,.:.,.,.	0/0:76:76,0:.,105.36,.	0/0:46:46,0:.,63.77,.	0/0:463:463,0:.,641.85,.	./.:0:.,.:.,.,.	./.:0:.,.:.,.,.	0/0:15:15,0:.,20.79,.	0/0:43:43,0:.,59.61,.	0/0:41:41,0:.,56.84,.	0/0:126:126,0:.,174.67,.	0/1:260:52,208:.,360.44,.	0/1:168:73,95:.,232.9,.	0/0:83:83,0:.,115.06,.	0/0:148:148,0:.,206.56,.	0/0:142:142,0:.,196.85,.	0/0:60:60,0:.,83.18,.	0/0:97:97,0:.,134.47,.	./.:0:.,.:.,.,.	0/0:31:31,0:.,42.98,.	./.:0:.,.:.,.,.	0/0:106:106,0:.,146.95,.	0/0:77:77,0:.,106.74,.	0/0:301:301,0:.,417.27,.	0/1:98:75,23:.,135.86,.	0/0:44:44,0:.,61,.	0/1:89:40,49:.,123.38,.	0/0:80:80,0:.,110.9,.	0/0:183:183,0:.,253.69,.	0/0:112:112,0:.,155.26,.	0/0:425:425,0:.,589.18,.	0/0:43:43,0:.,59.61,.	0/0:129:129,0:.,178.83,.	0/0:136:136,0:.,188.54,.	0/0:57:57,0:.,79.02,.	0/0:155:155,0:.,214.88,.	./.:0:.,.:.,.,.	0/0:59:59,0:.,81.79,.	0/0:94:94,0:.,130.31,.	0/0:64:64,0:.,88.72,.	0/0:258:258,0:.,357.66,.	0/0:39:39,0:.,54.07,.	0/0:52:52,0:.,72.09,.	0/0:20:20,0:.,27.73,.	0/0:126:126,0:.,176.06,.	0/0:190:190,0:.,263.4,.	0/0:35:35,0:.,48.52,.	0/0:36:36,0:.,49.91,.	0/0:219:219,0:.,303.6,.	0/0:18:18,0:.,24.95,.	0/0:130:130,0:.,180.22,.	0/0:87:87,0:.,120.61,.	0/0:30:30,0:.,41.59,.	0/0:77:77,0:.,106.74,.	0/0:40:40,0:.,55.45,.	0/0:88:88,0:.,121.99,.	0/0:90:90,0:.,124.77,.	0/0:152:152,0:.,210.72,.
1	27027	311	A	T	.	PASS	.	GT:DP:AD:GL	0/0:113:113,0:.,156.65,.	0/0:63:63,0:.,87.34,.	0/0:35:35,0:.,48.52,.	0/0:34:34,0:.,47.13,.	0/0:127:127,0:.,176.06,.	0/0:224:224,0:.,310.53,.	0/0:121:121,0:.,167.74,.	0/0:46:46,0:.,63.77,.	0/0:192:192,0:.,266.17,.	0/0:157:157,0:.,217.65,.	0/0:101:101,0:.,140.02,.	0/0:85:85,0:.,117.84,.	0/0:28:28,0:.,38.82,.	0/0:75:75,0:.,103.97,.	0/0:149:149,0:.,206.56,.	0/0:28:28,0:.,38.82,.	0/0:156:156,0:.,216.26,.	0/0:290:290,0:.,402.03,.	0/0:25:25,0:.,34.66,.	0/0:181:181,0:.,250.92,.	0/0:238:238,0:.,329.94,.	0/0:108:108,0:.,149.72,.	0/0:35:35,0:.,48.52,.	0/0:379:379,0:.,525.41,.	0/0:125:125,0:.,173.29,.	0/0:68:68,0:.,94.27,.	./.:0:.,.:.,.,.	0/0:52:52,0:.,72.09,.	./.:0:.,.:.,.,.	0/0:123:123,0:.,170.51,.	0/0:763:763,0:.,1057.74,.	0/0:16:16,0:.,22.18,.	0/0:242:242,0:.,335.48,.	./.:0:.,.:.,.,.	0/0:82:82,0:.,113.68,.	0/0:15:15,0:.,20.79,.	./.:0:.,.:.,.,.	0/0:82:82,0:.,113.68,.	0/0:159:159,0:.,220.42,.	0/0:33:33,0:.,45.75,.	0/0:202:202,0:.,280.03,.	0/0:70:70,0:.,97.04,.	0/0:40:40,0:.,55.45,.	0/0:52:52,0:.,72.09,.	0/0:75:75,0:.,103.97,.	0/0:101:101,0:.,140.02,.	0/0:10:10,0:.,13.86,.	0/0:44:44,0:.,61,.	0/0:34:34,0:.,47.13,.	0/0:146:146,0:.,202.4,.	0/0:19:19,0:.,26.34,.	0/0:229:229,0:.,317.46,.	0/0:179:179,0:.,248.15,.	0/1:170:47,123:.,235.67,.	0/0:74:74,0:.,102.59,.	0/0:190:190,0:.,263.4,.	0/0:14:14,0:.,19.41,.	0/0:83:83,0:.,115.06,.	0/0:196:196,0:.,271.71,.	./.:0:.,.:.,.,.	0/0:136:136,0:.,188.54,.	0/0:18:18,0:.,24.95,.	0/0:84:84,0:.,116.45,.	./.:0:.,.:.,.,.	0/0:65:65,0:.,90.11,.	0/0:133:133,0:.,184.38,.	0/0:262:262,0:.,363.21,.	0/0:187:187,0:.,259.24,.	0/0:21:21,0:.,29.11,.	0/0:118:118,0:.,163.58,.	0/0:10:10,0:.,13.86,.	0/0:76:76,0:.,105.36,.	0/0:74:74,0:.,102.59,.	0/0:118:118,0:.,163.58,.	0/0:66:66,0:.,91.5,.	0/0:85:85,0:.,117.84,.	./.:0:.,.:.,.,.	0/0:317:317,0:.,439.46,.	0/0:45:45,0:.,62.38,.	0/0:306:306,0:.,424.21,.	0/0:178:178,0:.,246.76,.	0/0:189:189,0:.,262.01,.	0/0:26:26,0:.,36.04,.	0/0:13:13,0:.,18.02,.	0/0:155:155,0:.,214.88,.	0/0:41:41,0:.,56.84,.	0/0:235:235,0:.,325.78,.	./.:0:.,.:.,.,.	0/0:75:75,0:.,103.97,.	0/0:15:15,0:.,20.79,.	0/1:55:37,18:.,76.25,.	0/0:80:80,0:.,110.9,.	0/0:294:294,0:.,407.57,.	0/0:37:37,0:.,51.29,.	0/0:93:93,0:.,128.93,.	0/0:113:113,0:.,156.65,.	0/0:127:127,0:.,176.06,.	0/0:177:177,0:.,245.37,.	0/0:185:185,0:.,256.46,.	0/0:246:246,0:.,341.03,.	0/0:119:119,0:.,164.97,.	0/0:156:156,0:.,216.26,.	0/0:159:159,0:.,220.42,.	0/0:28:28,0:.,38.82,.	0/0:185:185,0:.,256.46,.	./.:0:.,.:.,.,.	0/0:71:71,0:.,98.43,.	0/0:136:136,0:.,188.54,.	0/0:83:83,0:.,115.06,.	0/0:417:417,0:.,578.08,.	0/0:44:44,0:.,61,.	0/0:12:12,0:.,16.64,.	0/0:25:25,0:.,34.66,.	0/0:108:108,0:.,149.72,.	0/0:159:159,0:.,220.42,.	0/0:153:153,0:.,212.1,.	0/0:93:93,0:.,128.93,.	0/0:92:92,0:.,127.54,.	0/0:26:26,0:.,36.04,.	0/0:35:35,0:.,48.52,.	0/0:49:49,0:.,67.93,.	0/0:69:69,0:.,95.65,.	0/0:79:79,0:.,109.52,.	0/0:66:66,0:.,91.5,.	0/0:65:65,0:.,90.11,.	0/0:183:183,0:.,253.69,.	0/0:68:68,0:.,94.27,.
1	27693	319	G	A	.	PASS	.	GT:DP:AD:GL	0/0:32:32,0:.,44.36,.	./.:0:.,.:.,.,.	0/0:72:72,0:.,99.81,.	0/0:31:31,0:.,42.98,.	0/0:87:87,0:.,120.61,.	0/0:161:161,0:.,223.19,.	0/0:97:97,0:.,134.47,.	0/0:49:49,0:.,67.93,.	0/0:133:133,0:.,184.38,.	0/0:148:148,0:.,205.17,.	0/0:115:115,0:.,159.42,.	0/0:54:54,0:.,74.86,.	0/0:58:58,0:.,80.41,.	./.:0:.,.:.,.,.	./.:0:.,.:.,.,.	0/0:10:10,0:.,13.86,.	0/0:139:139,0:.,192.69,.	0/0:118:118,0:.,163.58,.	1/1:50:0,50:.,69.31,.	0/0:226:226,0:.,313.3,.	0/0:62:62,0:.,85.95,.	0/0:110:110,0:.,152.49,.	0/0:100:100,0:.,138.63,.	0/0:275:275,0:.,381.23,.	0/0:204:204,0:.,282.8,.	0/0:54:54,0:.,74.86,.	1/0:132:93,39:.,182.99,.	0/0:46:46,0:.,63.77,.	./.:0:.,.:.,.,.	0/0:237:237,0:.,328.55,.	0/0:504:504,0:.,698.69,.	0/0:69:69,0:.,95.65,.	0/0:159:159,0:.,220.42,.	0/0:14:14,0:.,19.41,.	./.:0:.,.:.,.,.	./.:0:.,.:.,.,.	0/0:30:30,0:.,41.59,.	0/0:98:98,0:.,135.86,.	0/0:97:97,0:.,134.47,.	0/0:45:45,0:.,62.38,.	0/0:105:105,0:.,145.56,.	0/0:68:68,0:.,94.27,.	0/0:37:37,0:.,51.29,.	0/0:41:41,0:.,56.84,.	0/0:68:68,0:.,94.27,.	0/0:66:66,0:.,91.5,.	0/0:51:51,0:.,70.7,.	0/0:16:16,0:.,22.18,.	./.:0:.,.:.,.,.	0/0:96:96,0:.,133.08,.	./.:0:.,.:.,.,.	0/0:141:141,0:.,195.47,.	0/0:196:196,0:.,271.71,.	0/0:50:50,0:.,69.31,.	0/0:77:77,0:.,106.74,.	0/0:45:45,0:.,62.38,.	0/0:196:196,0:.,271.71,.	0/0:12:12,0:.,16.64,.	0/0:50:50,0:.,69.31,.	0/0:35:35,0:.,48.52,.	0/0:39:39,0:.,54.07,.	0/0:28:28,0:.,38.82,.	0/0:72:72,0:.,99.81,.	0/0:51:51,0:.,70.7,.	1/1:66:0,66:.,91.5,.	0/0:30:30,0:.,41.59,.	0/0:117:117,0:.,162.2,.	0/0:190:190,0:.,263.4,.	0/0:142:142,0:.,196.85,.	0/0:90:90,0:.,124.77,.	0/0:24:24,0:.,33.27,.	./.:0:.,.:.,.,.	0/0:112:112,0:.,155.26,.	1/0:660:315,345:.,916.34,.	0/0:64:64,0:.,88.72,.	0/0:142:142,0:.,196.85,.	0/0:21:21,0:.,29.11,.	0/0:157:157,0:.,217.65,.	0/0:29:29,0:.,40.2,.	0/0:278:278,0:.,385.39,.	0/0:237:237,0:.,328.55,.	0/0:89:89,0:.,123.38,.	0/0:91:91,0:.,126.15,.	./.:0:.,.:.,.,.	0/0:102:102,0:.,141.4,.	0/0:231:231,0:.,320.23,.	0/0:50:50,0:.,69.31,.	0/0:31:31,0:.,42.98,.	0/0:187:187,0:.,259.24,.	0/0:94:94,0:.,130.31,.	0/0:106:106,0:.,146.95,.	0/0:84:84,0:.,116.45,.	0/0:198:198,0:.,274.49,.	0/0:60:60,0:.,83.18,.	0/0:55:55,0:.,76.25,.	0/0:38:38,0:.,52.68,.	0/0:81:81,0:.,112.29,.	0/0:214:214,0:.,296.67,.	0/0:51:51,0:.,70.7,.	0/0:360:360,0:.,500.45,.	0/0:157:157,0:.,217.65,.	0/0:104:104,0:.,144.17,.	0/0:71:71,0:.,98.43,.	0/0:32:32,0:.,44.36,.	0/0:98:98,0:.,135.86,.	0/0:39:39,0:.,54.07,.	0/0:44:44,0:.,61,.	0/0:82:82,0:.,115.06,.	./.:0:.,.:.,.,.	0/0:114:114,0:.,158.04,.	0/0:79:79,0:.,109.52,.	0/0:44:44,0:.,61,.	0/0:69:69,0:.,95.65,.	0/0:112:112,0:.,155.26,.	0/0:84:84,0:.,116.45,.	0/0:127:127,0:.,176.06,.	0/0:46:46,0:.,63.77,.	0/0:108:108,0:.,149.72,.	0/0:51:51,0:.,70.7,.	./.:0:.,.:.,.,.	0/0:107:107,0:.,148.33,.	0/0:53:53,0:.,73.47,.	0/0:143:143,0:.,199.63,.	0/0:72:72,0:.,99.81,.	0/0:55:55,0:.,76.25,.	0/0:69:69,0:.,95.65,.	./.:0:.,.:.,.,.
1	28235	325	A	G	.	PASS	.	GT:DP:AD:GL	0/0:21:21,0:.,29.11,.	./.:0:.,.:.,.,.	0/0:56:56,0:.,77.63,.	./.:0:.,.:.,.,.	0/0:83:83,0:.,115.06,.	0/0:93:93,0:.,128.93,.	0/0:91:91,0:.,126.15,.	0/0:11:11,0:.,15.25,.	0/0:138:138,0:.,191.31,.	0/0:226:226,0:.,313.3,.	0/0:233:233,0:.,323.01,.	0/0:92:92,0:.,127.54,.	0/0:45:45,0:.,62.38,.	0/0:32:32,0:.,44.36,.	0/0:62:62,0:.,85.95,.	0/0:45:45,0:.,62.38,.	1/1:151:0,151:.,209.33,.	0/0:96:96,0:.,133.08,.	0/0:46:46,0:.,63.77,.	0/0:44:44,0:.,61,.	0/1:203:83,120:.,281.42,.	0/0:66:66,0:.,91.5,.	1/1:83:0,83:.,115.06,.	0/0:368:368,0:.,510.16,.	0/0:60:60,0:.,83.18,.	0/0:217:217,0:.,300.83,.	0/0:129:129,0:.,178.83,.	0/0:131:131,0:.,181.6,.	./.:44:.,.:.,.,.	0/0:206:206,0:.,285.58,.	0/0:932:932,0:.,1292.03,.	0/0:56:56,0:.,77.63,.	0/0:175:175,0:.,242.6,.	0/0:28:28,0:.,38.82,.	0/0:83:83,0:.,115.06,.	./.:0:.,.:.,.,.	./.:0:.,.:.,.,.	0/0:71:71,0:.,98.43,.	0/0:87:87,0:.,120.61,.	0/0:110:110,0:.,152.49,.	./.:0:.,.:.,.,.	0/0:44:44,0:.,61,.	0/0:54:54,0:.,74.86,.	0/0:85:85,0:.,117.84,.	0/0:39:39,0:.,54.07,.	0/0:71:71,0:.,98.43,.	0/0:17:17,0:.,23.57,.	0/0:25:25,0:.,34.66,.	0/0:23:23,0:.,31.88,.	0/0:171:171,0:.,237.06,.	./.:0:.,.:.,.,.	0/0:45:45,0:.,62.38,.	0/0:80:80,0:.,110.9,.	0/0:52:52,0:.,72.09,.	0/0:128:128,0:.,177.45,.	0/0:40:40,0:.,55.45,.	0/0:58:58,0:.,80.41,.	0/0:127:127,0:.,176.06,.	./.:0:.,.:.,.,.	0/0:39:39,0:.,54.07,.	0/0:14:14,0:.,19.41,.	0/0:81:81,0:.,112.29,.	0/0:65:65,0:.,90.11,.	0/0:62:62,0:.,85.95,.	./.:0:.,.:.,.,.	0/0:11:11,0:.,15.25,.	0/0:113:113,0:.,156.65,.	0/0:52:52,0:.,72.09,.	0/0:122:122,0:.,169.13,.	0/0:162:162,0:.,224.58,.	0/0:36:36,0:.,49.91,.	0/0:62:62,0:.,85.95,.	0/0:116:116,0:.,160.81,.	0/0:351:351,0:.,486.59,.	0/0:36:36,0:.,49.91,.	0/0:42:42,0:.,58.22,.	0/0:165:165,0:.,228.74,.	0/0:139:139,0:.,192.69,.	0/0:13:13,0:.,18.02,.	0/0:82:82,0:.,113.68,.	0/0:232:232,0:.,321.62,.	0/0:40:40,0:.,55.45,.	0/0:20:20,0:.,27.73,.	0/0:10:10,0:.,13.86,.	0/0:30:30,0:.,41.59,.	0/0:101:101,0:.,140.02,.	./.:0:.,.:.,.,.	0/0:169:169,0:.,234.28,.	0/0:110:110,0:.,152.49,.	0/0:33:33,0:.,45.75,.	0/0:55:55,0:.,76.25,.	0/0:137:137,0:.,189.92,.	0/0:208:208,0:.,288.35,.	0/0:135:135,0:.,187.15,.	./.:0:.,.:.,.,.	0/0:68:68,0:.,94.27,.	0/0:282:282,0:.,390.93,.	0/0:236:236,0:.,327.17,.	0/0:108:108,0:.,149.72,.	0/0:508:508,0:.,704.24,.	0/0:130:130,0:.,180.22,.	0/0:52:52,0:.,72.09,.	0/0:118:118,0:.,163.58,.	0/0:56:56,0:.,77.63,.	0/0:113:113,0:.,156.65,.	0/0:103:103,0:.,142.79,.	0/0:192:192,0:.,266.17,.	0/0:165:165,0:.,228.74,.	0/0:88:88,0:.,121.99,.	0/0:372:372,0:.,515.7,.	0/1:73:31,42:.,101.2,.	0/0:33:33,0:.,45.75,.	./.:0:.,.:.,.,.	0/0:125:125,0:.,173.29,.	0/0:226:226,0:.,313.3,.	0/0:158:158,0:.,219.03,.	0/0:42:42,0:.,58.22,.	0/0:188:188,0:.,260.62,.	0/0:80:80,0:.,110.9,.	0/0:16:16,0:.,22.18,.	0/0:183:183,0:.,253.69,.	0/0:48:48,0:.,66.54,.	0/0:13:13,0:.,18.02,.	0/0:81:81,0:.,112.29,.	0/0:18:18,0:.,24.95,.	0/0:300:300,0:.,415.89,.	0/0:143:143,0:.,198.24,.
1	28703	330	G	T	.	PASS	.	GT:DP:AD:GL	0/0:43:43,0:.,59.61,.	0/0:46:46,0:.,63.77,.	0/0:43:43,0:.,59.61,.	./.:0:.,.:.,.,.	0/0:44:44,0:.,61,.	0/0:164:164,0:.,227.35,.	0/0:112:112,0:.,155.26,.	./.:0:.,.:.,.,.	0/0:124:124,0:.,171.9,.	0/0:98:98,0:.,135.86,.	0/0:112:112,0:.,155.26,.	0/0:18:18,0:.,24.95,.	0/0:141:141,0:.,195.47,.	0/0:44:44,0:.,61,.	0/0:44:44,0:.,61,.	./.:0:.,.:.,.,.	0/1:107:47,60:.,148.33,.	0/0:104:104,0:.,144.17,.	./.:0:.,.:.,.,.	1/1:87:0,87:.,120.61,.	./.:0:.,.:.,.,.	0/0:91:91,0:.,126.15,.	./.:0:.,.:.,.,.	0/0:182:182,0:.,252.31,.	0/0:130:130,0:.,181.6,.	1/1:53:0,53:.,73.47,.	0/1:106:30,76:.,146.95,.	1/1:23:0,23:.,31.88,.	./.:0:.,.:.,.,.	0/0:116:116,0:.,160.81,.	./.:0:.,.:.,.,.	./.:0:.,.:.,.,.	0/0:237:237,0:.,328.55,.	0/0:16:16,0:.,22.18,.	0/0:74:74,0:.,102.59,.	./.:0:.,.:.,.,.	0/0:22:22,0:.,30.5,.	0/0:63:63,0:.,87.34,.	0/0:63:63,0:.,87.34,.	0/0:86:86,0:.,119.22,.	0/0:20:20,0:.,27.73,.	0/0:53:53,0:.,73.47,.	0/0:40:40,0:.,55.45,.	0/0:21:21,0:.,29.11,.	./.:0:.,.:.,.,.	./.:0:.,.:.,.,.	0/0:50:50,0:.,69.31,.	0/0:17:17,0:.,23.57,.	./.:0:.,.:.,.,.	0/0:85:85,0:.,117.84,.	0/0:90:90,0:.,124.77,.	0/0:20:20,0:.,27.73,.	0/0:286:286,0:.,396.48,.	0/0:196:196,0:.,271.71,.	./.:0:.,.:.,.,.	0/0:15:15,0:.,20.79,.	0/0:57:57,0:.,79.02,.	0/0:115:115,0:.,159.42,.	./.:0:.,.:.,.,.	0/0:48:48,0:.,66.54,.	./.:0:.,.:.,.,.	./.:0:.,.:.,.,.	./.:0:.,.:.,.,.	0/0:104:104,0:.,144.17,.	0/0:29:29,0:.,40.2,.	0/0:46:46,0:.,63.77,.	0/0:191:191,0:.,264.78,.	0/0:83:83,0:.,115.06,.	./.:0:.,.:.,.,.	./.:0:.,.:.,.,.	0/0:14:14,0:.,19.41,.	0/0:92:92,0:.,127.54,.	0/0:61:61,0:.,84.56,.	0/0:154:154,0:.,213.49,.	1/1:23:0,23:.,31.88,.	0/0:65:65,0:.,90.11,.	0/0:81:81,0:.,112.29,.	0/0:96:96,0:.,133.08,.	./.:0:.,.:.,.,.	0/0:155:155,0:.,214.88,.	0/0:76:76,0:.,105.36,.	./.:0:.,.:.,.,.	0/0:11:11,0:.,15.25,.	0/0:46:46,0:.,63.77,.	0/0:64:64,0:.,88.72,.	0/0:41:41,0:.,56.84,.	0/0:14:14,0:.,19.41,.	0/0:32:32,0:.,44.36,.	0/0:53:53,0:.,73.47,.	0/0:105:105,0:.,145.56,.	./.:0:.,.:.,.,.	0/0:80:80,0:.,110.9,.	./.:0:.,.:.,.,.	0/0:31:31,0:.,42.98,.	./.:0:.,.:.,.,.	0/0:98:98,0:.,135.86,.	0/0:167:167,0:.,231.51,.	0/0:155:155,0:.,214.88,.	0/0:83:83,0:.,115.06,.	0/0:485:485,0:.,672.35,.	0/0:108:108,0:.,149.72,.	0/0:79:79,0:.,109.52,.	0/0:111:111,0:.,153.88,.	0/0:23:23,0:.,31.88,.	0/0:170:170,0:.,235.67,.	0/0:64:64,0:.,88.72,.	0/0:139:139,0:.,192.69,.	0/0:118:118,0:.,163.58,.	0/0:30:30,0:.,41.59,.	0/0:365:365,0:.,506,.	./.:0:.,.:.,.,.	0/0:18:18,0:.,24.95,.	./.:0:.,.:.,.,.	0/0:93:93,0:.,128.93,.	0/0:188:188,0:.,260.62,.	0/0:143:143,0:.,198.24,.	./.:0:.,.:.,.,.	0/0:22:22,0:.,30.5,.	0/0:102:102,0:.,141.4,.	./.:0:.,.:.,.,.	0/0:47:47,0:.,65.16,.	0/0:130:130,0:.,180.22,.	0/0:50:50,0:.,69.31,.	0/0:100:100,0:.,138.63,.	0/0:17:17,0:.,23.57,.	./.:0:.,.:.,.,.	0/0:72:72,0:.,99.81,.
1	29444	339	T	G	.	PASS	.	GT:DP:AD:GL	0/0:169:169,0:.,234.28,.	0/0:98:98,0:.,135.86,.	0/0:52:52,0:.,72.09,.	./.:0:.,.:.,.,.	0/0:68:68,0:.,94.27,.	0/0:224:224,0:.,310.53,.	0/0:149:149,0:.,206.56,.	0/0:33:33,0:.,45.75,.	0/0:234:234,0:.,324.39,.	0/0:239:239,0:.,331.32,.	0/0:146:146,0:.,202.4,.	0/0:87:87,0:.,120.61,.	0/0:88:88,0:.,121.99,.	0/0:27:27,0:.,37.43,.	0/0:65:65,0:.,90.11,.	0/0:10:10,0:.,13.86,.	0/0:81:81,0:.,112.29,.	0/0:200:200,0:.,277.26,.	0/0:170:170,0:.,235.67,.	0/0:169:169,0:.,234.28,.	0/0:225:225,0:.,311.92,.	0/0:167:167,0:.,231.51,.	0/0:84:84,0:.,116.45,.	0/0:379:379,0:.,525.41,.	0/0:95:95,0:.,131.7,.	0/0:95:95,0:.,131.7,.	0/0:131:131,0:.,181.6,.	0/0:35:35,0:.,48.52,.	./.:0:.,.:.,.,.	0/0:335:335,0:.,464.41,.	0/0:637:637,0:.,883.07,.	0/0:19:19,0:.,26.34,.	0/0:349:349,0:.,483.82,.	0/0:16:16,0:.,22.18,.	1/0:48:17,31:.,66.54,.	./.:0:.,.:.,.,.	0/0:24:24,0:.,33.27,.	1/0:129:80,49:.,178.83,.	0/0:46:46,0:.,63.77,.	0/0:152:152,0:.,210.72,.	0/0:125:125,0:.,173.29,.	0/0:81:81,0:.,112.29,.	1/0:45:34,11:.,62.38,.	0/0:81:81,0:.,112.29,.	0/0:48:48,0:.,66.54,.	0/0:52:52,0:.,72.09,.	0/0:19:19,0:.,26.34,.	0/0:20:20,0:.,27.73,.	./.:0:.,.:.,.,.	0/0:139:139,0:.,192.69,.	0/0:77:77,0:.,106.74,.	0/0:239:239,0:.,331.32,.	./.:0:.,.:.,.,.	./.:0:.,.:.,.,.	0/0:30:30,0:.,41.59,.	0/0:74:74,0:.,102.59,.	0/0:82:82,0:.,113.68,.	0/0:172:172,0:.,238.44,.	0/0:86:86,0:.,119.22,.	0/0:21:21,0:.,29.11,.	0/0:21:21,0:.,29.11,.	0/0:104:104,0:.,144.17,.	0/0:120:120,0:.,166.36,.	0/0:92:92,0:.,127.54,.	0/0:148:148,0:.,205.17,.	0/0:36:36,0:.,49.91,.	0/0:354:354,0:.,490.75,.	0/0:293:293,0:.,406.18,.	0/0:85:85,0:.,117.84,.	0/0:48:48,0:.,66.54,.	0/0:14:14,0:.,19.41,.	0/0:186:186,0:.,257.85,.	0/0:190:190,0:.,263.4,.	0/0:338:338,0:.,468.57,.	0/0:43:43,0:.,59.61,.	./.:0:.,.:.,.,.	0/0:109:109,0:.,151.11,.	0/0:79:79,0:.,109.52,.	0/0:37:37,0:.,51.29,.	0/0:382:382,0:.,529.56,.	0/0:315:315,0:.,436.68,.	0/0:126:126,0:.,174.67,.	0/0:62:62,0:.,85.95,.	0/0:111:111,0:.,153.88,.	0/0:184:184,0:.,255.08,.	0/0:80:80,0:.,110.9,.	./.:0:.,.:.,.,.	0/0:51:51,0:.,70.7,.	0/0:79:79,0:.,109.52,.	0/0:46:46,0:.,63.77,.	0/0:100:100,0:.,138.63,.	0/0:77:77,0:.,106.74,.	0/0:608:608,0:.,842.87,.	0/0:101:101,0:.,140.02,.	0/0:27:27,0:.,37.43,.	0/0:164:164,0:.,227.35,.	0/0:183:183,0:.,253.69,.	0/0:188:188,0:.,260.62,.	1/0:100:38,62:.,138.63,.	0/0:380:380,0:.,526.79,.	0/0:47:47,0:.,65.16,.	0/0:175:175,0:.,242.6,.	1/0:152:63,89:.,210.72,.	1/0:70:40,30:.,97.04,.	0/0:155:155,0:.,214.88,.	0/0:96:96,0:.,133.08,.	0/0:70:70,0:.,97.04,.	0/0:78:78,0:.,108.13,.	./.:0:.,.:.,.,.	0/0:313:313,0:.,433.91,.	0/0:52:52,0:.,72.09,.	./.:0:.,.:.,.,.	0/0:35:35,0:.,48.52,.	0/0:120:120,0:.,166.36,.	0/0:229:229,0:.,317.46,.	0/0:119:119,0:.,164.97,.	1/1:38:0,38:.,52.68,.	0/0:216:216,0:.,299.44,.	0/0:190:190,0:.,263.4,.	0/0:63:63,0:.,87.34,.	0/0:88:88,0:.,121.99,.	./.:0:.,.:.,.,.	0/0:174:174,0:.,241.22,.	0/0:34:34,0:.,47.13,.	0/0:32:32,0:.,44.36,.	0/0:245:245,0:.,339.64,.	0/0:33:33,0:.,45.75,.
1	29633	341	G	C	.	PASS	.	GT:DP:AD:GL	0/0:68:68,0:.,94.27,.	0/0:57:57,0:.,79.02,.	./.:0:.,.:.,.,.	0/0:33:33,0:.,45.75,.	0/0:87:87,0:.,120.61,.	./.:0:.,.:.,.,.	0/0:39:39,0:.,54.07,.	1/1:73:0,73:.,101.2,.	0/0:98:98,0:.,135.86,.	1/0:165:63,102:.,228.74,.	0/0:143:143,0:.,198.24,.	0/0:112:112,0:.,155.26,.	./.:0:.,.:.,.,.	0/0:45:45,0:.,62.38,.	./.:0:.,.:.,.,.	./.:0:.,.:.,.,.	0/0:70:70,0:.,97.04,.	0/0:103:103,0:.,142.79,.	0/0:89:89,0:.,123.38,.	0/0:81:81,0:.,112.29,.	0/0:72:72,0:.,99.81,.	0/0:191:191,0:.,264.78,.	1/0:113:33,80:.,156.65,.	0/0:253:253,0:.,350.73,.	0/0:58:58,0:.,80.41,.	0/0:71:71,0:.,98.43,.	0/0:100:100,0:.,138.63,.	0/0:109:109,0:.,151.11,.	./.:0:.,.:.,.,.	0/0:286:286,0:.,396.48,.	0/0:598:598,0:.,829,.	0/0:120:120,0:.,166.36,.	0/0:27:27,0:.,37.43,.	0/0:27:27,0:.,37.43,.	0/0:100:100,0:.,138.63,.	./.:0:.,.:.,.,.	0/0:25:25,0:.,34.66,.	0/0:182:182,0:.,252.31,.	0/0:110:110,0:.,152.49,.	0/0:54:54,0:.,74.86,.	0/0:68:68,0:.,94.27,.	0/0:46:46,0:.,63.77,.	./.:46:.,.:.,.,.	1/1:26:0,26:.,36.04,.	0/0:56:56,0:.,77.63,.	0/0:17:17,0:.,23.57,.	0/0:33:33,0:.,45.75,.	./.:0:.,.:.,.,.	./.:0:.,.:.,.,.	./.:0:.,.:.,.,.	./.:0:.,.:.,.,.	0/0:159:159,0:.,220.42,.	0/0:119:119,0:.,164.97,.	0/0:111:111,0:.,153.88,.	0/0:84:84,0:.,116.45,.	0/0:39:39,0:.,54.07,.	0/0:48:48,0:.,66.54,.	0/0:78:78,0:.,108.13,.	0/0:50:50,0:.,69.31,.	0/0:89:89,0:.,123.38,.	./.:0:.,.:.,.,.	0/0:15:15,0:.,20.79,.	0/0:24:24,0:.,33.27,.	./.:0:.,.:.,.,.	0/0:26:26,0:.,36.04,.	0/0:107:107,0:.,148.33,.	0/0:224:224,0:.,310.53,.	./.:0:.,.:.,.,.	0/0:169:169,0:.,234.28,.	./.:0:.,.:.,.,.	0/0:23:23,0:.,31.88,.	0/0:81:81,0:.,112.29,.	0/0:55:55,0:.,76.25,.	0/0:158:158,0:.,219.03,.	0/0:50:50,0:.,69.31,.	0/0:55:55,0:.,76.25,.	./.:0:.,.:.,.,.	0/0:135:135,0:.,187.15,.	0/0:16:16,0:.,22.18,.	0/0:283:283,0:.,392.32,.	0/0:131:131,0:.,181.6,.	0/0:66:66,0:.,91.5,.	0/0:52:52,0:.,72.09,.	0/0:172:172,0:.,238.44,.	0/0:154:154,0:.,213.49,.	0/0:130:130,0:.,180.22,.	0/0:174:174,0:.,241.22,.	0/0:133:133,0:.,184.38,.	0/0:107:107,0:.,148.33,.	0/0:83:83,0:.,115.06,.	0/0:88:88,0:.,121.99,.	0/0:122:122,0:.,169.13,.	0/0:580:580,0:.,804.05,.	0/0:43:43,0:.,59.61,.	0/0:41:41,0:.,56.84,.	0/0:83:83,0:.,115.06,.	0/0:68:68,0:.,94.27,.	0/0:253:253,0:.,350.73,.	0/0:21:21,0:.,29.11,.	0/0:221:221,0:.,306.37,.	0/0:220:220,0:.,304.98,.	0/0:77:77,0:.,106.74,.	0/0:209:209,0:.,289.74,.	1/1:35:0,35:.,48.52,.	0/0:41:41,0:.,56.84,.	0/0:32:32,0:.,44.36,.	0/0:238:238,0:.,329.94,.	1/0:169:102,67:.,234.28,.	0/0:117:117,0:.,162.2,.	0/0:199:199,0:.,275.87,.	0/0:99:99,0:.,137.24,.	0/0:45:45,0:.,62.38,.	0/0:21:21,0:.,29.11,.	0/0:185:185,0:.,256.46,.	0/0:73:73,0:.,101.2,.	./.:0:.,.:.,.,.	0/0:32:32,0:.,44.36,.	0/0:97:97,0:.,134.47,.	0/0:143:143,0:.,198.24,.	0/0:72:72,0:.,99.81,.	0/0:164:164,0:.,227.35,.	0/0:150:150,0:.,207.94,.	0/0:120:120,0:.,166.36,.	0/0:41:41,0:.,56.84,.	0/0:54:54,0:.,74.86,.	0/0:193:193,0:.,267.55,.	0/0:66:66,0:.,91.5,.
1	30036	346	G	A	.	PASS	.	GT:DP:AD:GL	0/0:14:14,0:.,19.41,.	0/0:193:193,0:.,267.55,.	0/0:65:65,0:.,90.11,.	0/0:62:62,0:.,85.95,.	0/0:152:152,0:.,210.72,.	0/0:329:329,0:.,456.09,.	0/0:109:109,0:.,151.11,.	0/0:62:62,0:.,85.95,.	0/0:317:317,0:.,439.46,.	0/0:261:261,0:.,361.82,.	0/0:137:137,0:.,189.92,.	0/0:331:331,0:.,458.86,.	0/0:30:30,0:.,41.59,.	0/0:34:34,0:.,47.13,.	0/0:174:174,0:.,241.22,.	0/0:85:85,0:.,117.84,.	0/0:162:162,0:.,224.58,.	0/0:329:329,0:.,456.09,.	0/0:59:59,0:.,81.79,.	0/0:200:200,0:.,277.26,.	0/0:228:228,0:.,316.08,.	0/0:256:256,0:.,354.89,.	0/0:109:109,0:.,151.11,.	0/0:308:308,0:.,426.98,.	0/0:203:203,0:.,281.42,.	0/0:191:191,0:.,264.78,.	0/0:93:93,0:.,128.93,.	0/0:104:104,0:.,144.17,.	./.:0:.,.:.,.,.	0/0:216:216,0:.,299.44,.	0/0:808:808,0:.,1120.13,.	0/0:136:136,0:.,188.54,.	0/0:307:307,0:.,425.59,.	0/0:21:21,0:.,29.11,.	0/0:44:44,0:.,61,.	./.:0:.,.:.,.,.	./.:0:.,.:.,.,.	0/0:181:181,0:.,250.92,.	0/0:174:174,0:.,241.22,.	0/0:112:112,0:.,155.26,.	0/0:66:66,0:.,91.5,.	0/0:62:62,0:.,85.95,.	0/0:46:46,0:.,63.77,.	0/0:67:67,0:.,92.88,.	0/0:30:30,0:.,41.59,.	0/0:241:241,0:.,334.1,.	0/0:41:41,0:.,56.84,.	0/0:62:62,0:.,85.95,.	0/0:12:12,0:.,16.64,.	0/0:50:50,0:.,69.31,.	0/0:61:61,0:.,84.56,.	0/0:157:157,0:.,217.65,.	0/0:281:281,0:.,389.55,.	0/0:80:80,0:.,110.9,.	0/0:84:84,0:.,116.45,.	0/0:56:56,0:.,77.63,.	0/0:24:24,0:.,33.27,.	0/0:300:300,0:.,415.89,.	0/0:154:154,0:.,213.49,.	0/0:126:126,0:.,174.67,.	0/0:141:141,0:.,195.47,.	0/0:64:64,0:.,88.72,.	0/0:103:103,0:.,142.79,.	0/0:165:165,0:.,228.74,.	0/0:69:69,0:.,95.65,.	0/0:106:106,0:.,146.95,.	0/0:308:308,0:.,426.98,.	0/0:359:359,0:.,497.68,.	0/0:154:154,0:.,213.49,.	0/0:122:122,0:.,169.13,.	./.:0:.,.:.,.,.	0/0:162:162,0:.,224.58,.	0/0:97:97,0:.,134.47,.	0/0:224:224,0:.,310.53,.	0/0:88:88,0:.,121.99,.	0/0:63:63,0:.,87.34,.	0/0:73:73,0:.,101.2,.	0/0:152:152,0:.,210.72,.	0/0:30:30,0:.,41.59,.	0/0:315:315,0:.,438.07,.	0/0:347:347,0:.,481.04,.	0/0:175:175,0:.,242.6,.	0/0:96:96,0:.,133.08,.	0/0:141:141,0:.,195.47,.	0/0:144:144,0:.,199.63,.	0/0:148:148,0:.,205.17,.	0/0:90:90,0:.,124.77,.	0/0:177:177,0:.,245.37,.	0/0:153:153,0:.,212.1,.	0/0:125:125,0:.,173.29,.	0/0:63:63,0:.,87.34,.	0/0:77:77,0:.,106.74,.	0/0:721:721,0:.,999.52,.	0/0:167:167,0:.,231.51,.	0/0:119:119,0:.,164.97,.	0/0:115:115,0:.,159.42,.	0/0:276:276,0:.,382.62,.	0/0:231:231,0:.,320.23,.	0/0:186:186,0:.,257.85,.	0/0:598:598,0:.,829,.	0/0:178:178,0:.,246.76,.	0/0:215:215,0:.,298.05,.	0/0:330:330,0:.,457.48,.	0/0:85:85,0:.,117.84,.	0/0:376:376,0:.,521.25,.	0/0:86:86,0:.,119.22,.	0/0:201:201,0:.,278.65,.	0/0:271:271,0:.,375.69,.	0/0:206:206,0:.,285.58,.	0/0:331:331,0:.,458.86,.	./.:0:.,.:.,.,.	0/0:47:47,0:.,65.16,.	0/0:14:14,0:.,19.41,.	0/0:172:172,0:.,238.44,.	0/0:258:258,0:.,357.66,.	0/0:196:196,0:.,271.71,.	0/0:91:91,0:.,126.15,.	1/0:177:93,84:.,245.37,.	1/0:56:34,22:.,77.63,.	0/0:125:125,0:.,173.29,.	0/0:165:165,0:.,228.74,.	./.:0:.,.:.,.,.	0/0:188:188,0:.,262.01,.	0/0:167:167,0:.,231.51,.	0/0:107:107,0:.,148.33,.	0/0:278:278,0:.,385.39,.	0/0:100:100,0:.,138.63,.
1	32903	379	T	G	.	PASS	.	GT:DP:AD:GL	0/0:82:82,0:.,113.68,.	0/0:52:52,0:.,72.09,.	0/0:35:35,0:.,48.52,.	0/0:66:66,0:.,91.5,.	0/0:89:89,0:.,123.38,.	0/0:226:226,0:.,313.3,.	0/0:172:172,0:.,238.44,.	./.:0:.,.:.,.,.	0/0:115:115,0:.,159.42,.	0/0:228:228,0:.,316.08,.	0/0:119:119,0:.,164.97,.	0/0:190:190,0:.,263.4,.	0/0:164:164,0:.,227.35,.	./.:0:.,.:.,.,.	0/0:134:134,0:.,185.76,.	0/0:37:37,0:.,51.29,.	0/0:122:122,0:.,169.13,.	0/0:238:238,0:.,329.94,.	0/0:99:99,0:.,137.24,.	1/0:187:60,127:.,259.24,.	0/0:212:212,0:.,293.89,.	0/0:137:137,0:.,189.92,.	0/0:25:25,0:.,34.66,.	0/0:237:237,0:.,328.55,.	0/0:82:82,0:.,113.68,.	0/0:205:205,0:.,284.19,.	0/0:97:97,0:.,134.47,.	0/0:71:71,0:.,98.43,.	0/0:17:17,0:.,23.57,.	0/0:157:157,0:.,217.65,.	0/0:587:587,0:.,813.75,.	0/0:68:68,0:.,94.27,.	0/0:115:115,0:.,159.42,.	0/0:17:17,0:.,23.57,.	0/0:51:51,0:.,70.7,.	0/0:16:16,0:.,22.18,.	./.:0:.,.:.,.,.	0/0:148:148,0:.,205.17,.	0/0:18:18,0:.,24.95,.	0/0:117:117,0:.,162.2,.	0/0:130:130,0:.,180.22,.	0/0:118:118,0:.,163.58,.	0/0:82:82,0:.,113.68,.	0/0:81:81,0:.,112.29,.	0/0:78:78,0:.,108.13,.	0/0:30:30,0:.,41.59,.	0/0:14:14,0:.,19.41,.	./.:0:.,.:.,.,.	./.:0:.,.:.,.,.	0/0:211:211,0:.,292.51,.	./.:0:.,.:.,.,.	0/0:90:90,0:.,124.77,.	0/0:296:296,0:.,410.34,.	0/0:77:77,0:.,106.74,.	0/0:24:24,0:.,33.27,.	0/0:149:149,0:.,206.56,.	0/0:32:32,0:.,44.36,.	0/0:224:224,0:.,310.53,.	0/0:60:60,0:.,83.18,.	0/0:177:177,0:.,245.37,.	0/0:24:24,0:.,33.27,.	0/0:126:126,0:.,174.67,.	0/0:35:35,0:.,48.52,.	0/0:64:64,0:.,88.72,.	0/0:119:119,0:.,164.97,.	0/0:189:189,0:.,262.01,.	0/0:157:157,0:.,217.65,.	0/0:156:156,0:.,216.26,.	0/0:106:106,0:.,146.95,.	0/0:104:104,0:.,144.17,.	./.:0:.,.:.,.,.	0/0:41:41,0:.,56.84,.	0/0:40:40,0:.,55.45,.	0/0:193:193,0:.,267.55,.	./.:0:.,.:.,.,.	0/0:72:72,0:.,99.81,.	0/0:67:67,0:.,92.88,.	0/0:230:230,0:.,318.85,.	0/0:107:107,0:.,148.33,.	0/0:243:243,0:.,336.87,.	0/0:265:265,0:.,367.37,.	0/0:143:143,0:.,198.24,.	0/0:73:73,0:.,101.2,.	0/0:62:62,0:.,85.95,.	0/0:85:85,0:.,117.84,.	0/0:98:98,0:.,135.86,.	0/0:191:191,0:.,264.78,.	./.:0:.,.:.,.,.	0/0:178:178,0:.,246.76,.	0/0:75:75,0:.,103.97,.	0/0:82:82,0:.,113.68,.	0/0:26:26,0:.,36.04,.	0/0:464:464,0:.,643.24,.	./.:0:.,.:.,.,.	0/0:28:28,0:.,38.82,.	0/0:192:192,0:.,266.17,.	0/0:200:200,0:.,277.26,.	0/0:312:312,0:.,432.52,.	0/0:116:116,0:.,160.81,.	0/0:613:613,0:.,849.8,.	0/0:166:166,0:.,230.12,.	0/0:165:165,0:.,228.74,.	0/0:117:117,0:.,162.2,.	0/0:33:33,0:.,45.75,.	0/0:218:218,0:.,302.21,.	0/0:88:88,0:.,121.99,.	1/0:150:48,102:.,207.94,.	0/0:112:112,0:.,155.26,.	0/0:180:180,0:.,249.53,.	0/0:366:366,0:.,507.38,.	0/0:47:47,0:.,65.16,.	0/0:11:11,0:.,15.25,.	0/0:38:38,0:.,52.68,.	./.:0:.,.:.,.,.	0/0:226:226,0:.,313.3,.	0/0:201:201,0:.,278.65,.	1/0:160:89,71:.,221.81,.	0/0:196:196,0:.,271.71,.	0/0:61:61,0:.,84.56,.	0/0:57:57,0:.,79.02,.	0/0:110:110,0:.,152.49,.	0/0:38:38,0:.,52.68,.	0/0:153:153,0:.,212.1,.	0/0:79:79,0:.,109.52,.	0/0:51:51,0:.,70.7,.	0/0:286:286,0:.,396.48,.	0/0:63:63,0:.,87.34,.
1	33314	383	G	T	.	PASS	.	GT:DP:AD:GL	0/0:69:69,0:.,95.65,.	0/0:175:175,0:.,242.6,.	0/0:146:146,0:.,202.4,.	0/0:60:60,0:.,83.18,.	0/0:230:230,0:.,318.85,.	0/0:185:185,0:.,256.46,.	0/0:156:156,0:.,216.26,.	0/0:76:76,0:.,105.36,.	0/0:265:265,0:.,367.37,.	0/0:490:490,0:.,679.28,.	0/0:167:167,0:.,231.51,.	0/0:99:99,0:.,137.24,.	0/0:139:139,0:.,192.69,.	0/0:93:93,0:.,128.93,.	0/0:208:208,0:.,288.35,.	0/0:128:128,0:.,177.45,.	./.:0:.,.:.,.,.	./.:0:.,.:.,.,.	0/0:124:124,0:.,171.9,.	0/0:306:306,0:.,424.21,.	0/0:245:245,0:.,339.64,.	0/0:28:28,0:.,38.82,.	0/0:46:46,0:.,63.77,.	./.:0:.,.:.,.,.	0/0:92:92,0:.,127.54,.	0/0:128:128,0:.,177.45,.	0/0:60:60,0:.,83.18,.	0/0:194:194,0:.,268.94,.	0/0:11:11,0:.,15.25,.	0/0:534:534,0:.,740.28,.	0/0:842:842,0:.,1167.26,.	./.:0:.,.:.,.,.	0/0:104:104,0:.,144.17,.	0/0:39:39,0:.,54.07,.	0/0:203:203,0:.,281.42,.	0/0:24:24,0:.,33.27,.	0/0:18:18,0:.,24.95,.	0/0:34:34,0:.,47.13,.	0/0:182:182,0:.,252.31,.	0/0:103:103,0:.,144.17,.	0/0:88:88,0:.,121.99,.	0/0:44:44,0:.,61,.	0/0:135:135,0:.,187.15,.	0/0:111:111,0:.,153.88,.	0/0:116:116,0:.,160.81,.	0/0:35:35,0:.,48.52,.	0/0:39:39,0:.,54.07,.	0/0:41:41,0:.,56.84,.	0/0:33:33,0:.,45.75,.	0/0:194:194,0:.,268.94,.	0/0:44:44,0:.,61,.	0/0:128:128,0:.,177.45,.	./.:0:.,.:.,.,.	./.:0:.,.:.,.,.	0/0:19:19,0:.,26.34,.	0/0:89:89,0:.,123.38,.	0/0:85:85,0:.,117.84,.	./.:0:.,.:.,.,.	0/0:32:32,0:.,44.36,.	0/0:61:61,0:.,84.56,.	./.:0:.,.:.,.,.	0/0:161:161,0:.,223.19,.	0/0:77:77,0:.,106.74,.	0/0:136:136,0:.,188.54,.	0/0:139:139,0:.,192.69,.	0/0:70:70,0:.,97.04,.	./.:0:.,.:.,.,.	./.:0:.,.:.,.,.	0/0:185:185,0:.,256.46,.	0/0:32:32,0:.,44.36,.	0/0:23:23,0:.,31.88,.	0/0:72:72,0:.,99.81,.	./.:0:.,.:.,.,.	./.:0:.,.:.,.,.	0/0:118:118,0:.,163.58,.	0/0:59:59,0:.,81.79,.	0/0:72:72,0:.,99.81,.	0/0:235:235,0:.,325.78,.	0/0:55:55,0:.,76.25,.	0/0:44:44,0:.,61,.	0/0:326:326,0:.,451.93,.	0/0:60:60,0:.,83.18,.	./.:0:.,.:.,.,.	./.:0:.,.:.,.,.	./.:0:.,.:.,.,.	./.:0:.,.:.,.,.	0/0:31:31,0:.,42.98,.	0/0:99:99,0:.,137.24,.	0/0:183:183,0:.,253.69,.	0/0:68:68,0:.,94.27,.	./.:0:.,.:.,.,.	0/0:21:21,0:.,29.11,.	./.:0:.,.:.,.,.	0/0:37:37,0:.,51.29,.	0/0:49:49,0:.,67.93,.	0/0:182:182,0:.,252.31,.	./.:0:.,.:.,.,.	0/0:553:553,0:.,766.62,.	0/0:315:315,0:.,438.07,.	0/0:543:543,0:.,752.76,.	0/0:204:204,0:.,282.8,.	0/0:236:236,0:.,327.17,.	0/0:197:197,0:.,273.1,.	0/0:125:125,0:.,173.29,.	0/0:490:490,0:.,679.28,.	0/0:173:173,0:.,239.83,.	0/0:127:127,0:.,176.06,.	0/0:176:176,0:.,243.99,.	0/0:141:141,0:.,195.47,.	0/0:289:289,0:.,400.64,.	./.:0:.,.:.,.,.	0/0:28:28,0:.,38.82,.	0/0:82:82,0:.,113.68,.	0/0:296:296,0:.,411.73,.	./.:0:.,.:.,.,.	0/0:231:231,0:.,320.23,.	0/0:173:173,0:.,239.83,.	0/0:61:61,0:.,84.56,.	1/1:23:0,23:.,31.88,.	0/0:124:124,0:.,171.9,.	0/0:196:196,0:.,271.71,.	0/0:487:487,0:.,676.51,.	0/0:95:95,0:.,131.7,.	./.:0:.,.:.,.,.	0/0:115:115,0:.,159.42,.	0/0:296:296,0:.,410.34,.	0/0:73:73,0:.,101.2,.
1	33879	390	T	A	.	PASS	.	GT:DP:AD:GL	0/0:45:45,0:.,62.38,.	0/0:95:95,0:.,131.7,.	0/0:44:44,0:.,61,.	0/0:53:53,0:.,73.47,.	0/0:92:92,0:.,127.54,.	0/0:108:108,0:.,149.72,.	0/0:59:59,0:.,81.79,.	0/0:55:55,0:.,76.25,.	0/0:77:77,0:.,106.74,.	0/0:263:263,0:.,364.6,.	0/0:115:115,0:.,159.42,.	1/0:133:46,87:.,184.38,.	./.:0:.,.:.,.,.	0/0:74:74,0:.,102.59,.	./.:0:.,.:.,.,.	./.:0:.,.:.,.,.	0/0:106:106,0:.,146.95,.	1/0:236:130,106:.,327.17,.	0/0:37:37,0:.,51.29,.	1/0:136:71,65:.,188.54,.	1/0:166:80,86:.,230.12,.	0/0:134:134,0:.,185.76,.	0/0:109:109,0:.,151.11,.	0/0:340:340,0:.,471.34,.	0/0:68:68,0:.,94.27,.	0/0:65:65,0:.,90.11,.	0/0:86:86,0:.,119.22,.	0/0:79:79,0:.,109.52,.	1/0:33:17,16:.,45.75,.	0/0:230:230,0:.,318.85,.	0/0:509:509,0:.,705.62,.	./.:0:.,.:.,.,.	0/0:84:84,0:.,116.45,.	./.:0:.,.:.,.,.	0/0:45:45,0:.,62.38,.	./.:0:.,.:.,.,.	0/0:37:37,0:.,51.29,.	0/0:164:164,0:.,227.35,.	1/1:23:0,23:.,31.88,.	0/0:52:52,0:.,72.09,.	0/0:42:42,0:.,58.22,.	0/0:60:60,0:.,83.18,.	0/0:69:69,0:.,95.65,.	0/0:34:34,0:.,47.13,.	0/0:18:18,0:.,24.95,.	0/0:78:78,0:.,108.13,.	0/0:28:28,0:.,38.82,.	./.:0:.,.:.,.,.	0/0:19:19,0:.,26.34,.	0/0:129:129,0:.,178.83,.	0/0:16:16,0:.,22.18,.	0/0:41:41,0:.,56.84,.	0/0:172:172,0:.,238.44,.	0/0:186:186,0:.,257.85,.	0/0:33:33,0:.,45.75,.	0/0:88:88,0:.,121.99,.	0/0:78:78,0:.,108.13,.	0/0:159:159,0:.,220.42,.	0/0:19:19,0:.,26.34,.	0/0:37:37,0:.,51.29,.	0/0:102:102,0:.,141.4,.	1/1:23:0,23:.,31.88,.	0/0:16:16,0:.,22.18,.	./.:0:.,.:.,.,.	0/0:55:55,0:.,76.25,.	0/0:44:44,0:.,61,.	0/0:58:58,0:.,80.41,.	0/0:66:66,0:.,91.5,.	0/0:149:149,0:.,206.56,.	0/0:86:86,0:.,119.22,.	./.:0:.,.:.,.,.	0/0:96:96,0:.,133.08,.	./.:0:.,.:.,.,.	0/0:156:156,0:.,216.26,.	0/0:27:27,0:.,37.43,.	./.:0:.,.:.,.,.	0/0:179:179,0:.,248.15,.	0/0:151:151,0:.,209.33,.	./.:0:.,.:.,.,.	0/0:169:169,0:.,234.28,.	0/0:198:198,0:.,274.49,.	0/0:140:140,0:.,194.08,.	0/0:13:13,0:.,18.02,.	./.:0:.,.:.,.,.	0/0:128:128,0:.,177.45,.	0/0:204:204,0:.,282.8,.	0/0:194:194,0:.,268.94,.	0/0:34:34,0:.,47.13,.	0/0:219:219,0:.,303.6,.	0/0:37:37,0:.,51.29,.	0/0:67:67,0:.,92.88,.	0/0:74:74,0:.,102.59,.	0/0:176:176,0:.,243.99,.	0/0:124:124,0:.,171.9,.	1/1:57:0,57:.,79.02,.	0/0:94:94,0:.,130.31,.	0/0:196:196,0:.,271.71,.	1/0:180:100,80:.,249.53,.	0/0:47:47,0:.,65.16,.	0/0:533:533,0:.,740.28,.	0/0:112:112,0:.,155.26,.	0/0:128:128,0:.,177.45,.	0/0:42:42,0:.,58.22,.	./.:0:.,.:.,.,.	1/0:213:146,67:.,295.28,.	1/0:59:15,44:.,81.79,.	1/0:226:127,99:.,313.3,.	0/0:45:45,0:.,62.38,.	1/1:28:0,28:.,38.82,.	1/0:230:98,132:.,318.85,.	0/0:46:46,0:.,63.77,.	0/0:48:48,0:.,66.54,.	0/0:26:26,0:.,36.04,.	0/0:117:117,0:.,162.2,.	0/0:40:40,0:.,55.45,.	0/0:161:161,0:.,223.19,.	./.:0:.,.:.,.,.	./.:0:.,.:.,.,.	0/0:163:163,0:.,225.97,.	./.:0:.,.:.,.,.	0/0:92:92,0:.,127.54,.	0/0:117:117,0:.,162.2,.	0/0:137:137,0:.,189.92,.	0/0:25:25,0:.,34.66,.	1/0:96:65,31:.,133.08,.	0/0:135:135,0:.,187.15,.	1/1:30:0,30:.,41.59,.
1	33962	391	G	A	.	PASS	.	GT:DP:AD:GL	0/0:24:24,0:.,33.27,.	0/0:36:36,0:.,49.91,.	./.:0:.,.:.,.,.	0/0:111:111,0:.,153.88,.	0/0:105:105,0:.,145.56,.	0/0:224:224,0:.,310.53,.	0/0:194:194,0:.,268.94,.	0/0:37:37,0:.,51.29,.	0/0:111:111,0:.,153.88,.	0/0:249:249,0:.,346.57,.	0/0:430:430,0:.,596.11,.	0/0:95:95,0:.,131.7,.	./.:0:.,.:.,.,.	0/0:53:53,0:.,73.47,.	0/0:149:149,0:.,206.56,.	0/0:34:34,0:.,47.13,.	0/0:130:130,0:.,180.22,.	0/0:185:185,0:.,256.46,.	0/0:79:79,0:.,109.52,.	0/0:217:217,0:.,300.83,.	0/0:170:170,0:.,235.67,.	0/0:181:181,0:.,250.92,.	0/0:168:168,0:.,232.9,.	0/0:518:518,0:.,718.1,.	0/0:209:209,0:.,289.74,.	0/0:184:184,0:.,255.08,.	0/0:107:107,0:.,148.33,.	0/0:53:53,0:.,73.47,.	0/0:64:64,0:.,88.72,.	0/0:270:270,0:.,374.3,.	0/0:593:593,0:.,822.07,.	0/0:81:81,0:.,112.29,.	0/0:155:155,0:.,214.88,.	0/0:18:18,0:.,24.95,.	0/0:173:173,0:.,239.83,.	0/0:33:33,0:.,45.75,.	0/0:32:32,0:.,44.36,.	0/0:121:121,0:.,167.74,.	0/0:156:156,0:.,216.26,.	0/0:76:76,0:.,105.36,.	0/0:81:81,0:.,112.29,.	0/0:103:103,0:.,142.79,.	0/0:168:168,0:.,232.9,.	0/0:74:74,0:.,102.59,.	0/0:123:123,0:.,170.51,.	0/0:166:166,0:.,230.12,.	0/0:18:18,0:.,24.95,.	0/0:50:50,0:.,69.31,.	0/0:62:62,0:.,85.95,.	0/0:257:257,0:.,356.28,.	0/0:172:172,0:.,238.44,.	0/0:70:70,0:.,97.04,.	0/0:134:134,0:.,185.76,.	0/0:141:141,0:.,195.47,.	0/0:90:90,0:.,124.77,.	0/0:19:19,0:.,26.34,.	0/0:15:15,0:.,20.79,.	0/0:94:94,0:.,130.31,.	0/0:45:45,0:.,62.38,.	0/0:63:63,0:.,87.34,.	./.:0:.,.:.,.,.	./.:0:.,.:.,.,.	0/0:95:95,0:.,131.7,.	0/0:143:143,0:.,198.24,.	0/0:50:50,0:.,69.31,.	0/0:47:47,0:.,65.16,.	0/0:144:144,0:.,199.63,.	0/0:266:266,0:.,368.75,.	0/0:151:151,0:.,209.33,.	./.:0:.,.:.,.,.	0/0:26:26,0:.,36.04,.	0/0:57:57,0:.,79.02,.	0/0:14:14,0:.,19.41,.	0/0:179:179,0:.,248.15,.	0/0:67:67,0:.,92.88,.	0/0:105:105,0:.,145.56,.	./.:0:.,.:.,.,.	0/0:73:73,0:.,101.2,.	0/0:42:42,0:.,58.22,.	0/0:228:228,0:.,316.08,.	0/0:317:317,0:.,439.46,.	0/0:152:152,0:.,212.1,.	0/0:83:83,0:.,115.06,.	0/0:90:90,0:.,124.77,.	0/0:59:59,0:.,81.79,.	0/0:47:47,0:.,65.16,.	0/0:92:92,0:.,127.54,.	0/0:24:24,0:.,33.27,.	0/0:130:130,0:.,180.22,.	0/0:205:205,0:.,284.19,.	0/0:86:86,0:.,119.22,.	0/0:76:76,0:.,105.36,.	0/0:462:462,0:.,640.47,.	./.:0:.,.:.,.,.	0/0:37:37,0:.,51.29,.	1/0:113:34,79:.,156.65,.	0/0:138:138,0:.,191.31,.	1/0:98:40,58:.,137.24,.	0/0:199:199,0:.,275.87,.	0/0:613:613,0:.,849.8,.	0/0:231:231,0:.,320.23,.	0/0:138:138,0:.,191.31,.	0/0:228:228,0:.,316.08,.	0/0:32:32,0:.,44.36,.	0/0:257:257,0:.,356.28,.	0/0:104:104,0:.,144.17,.	0/0:269:269,0:.,372.91,.	0/0:172:172,0:.,238.44,.	0/0:16:16,0:.,22.18,.	0/0:352:352,0:.,487.98,.	0/0:88:88,0:.,121.99,.	0/0:18:18,0:.,24.95,.	0/0:48:48,0:.,66.54,.	0/0:193:193,0:.,267.55,.	0/0:235:235,0:.,325.78,.	0/0:157:157,0:.,217.65,.	./.:0:.,.:.,.,.	0/0:144:144,0:.,199.63,.	0/0:124:124,0:.,171.9,.	0/0:49:49,0:.,67.93,.	0/0:148:148,0:.,205.17,.	1/0:128:81,47:.,177.45,.	1/1:138:0,138:.,191.31,.	0/0:120:120,0:.,166.36,.	1/0:86:46,40:.,119.22,.	0/0:254:254,0:.,352.12,.	0/0:39:39,0:.,54.07,.
1	34352	395	G	T	.	PASS	.	GT:DP:AD:GL	0/0:25:25,0:.,34.66,.	0/0:31:31,0:.,42.98,.	./.:0:.,.:.,.,.	./.:0:.,.:.,.,.	0/0:25:25,0:.,34.66,.	0/0:127:127,0:.,176.06,.	0/0:126:126,0:.,174.67,.	./.:0:.,.:.,.,.	./.:0:.,.:.,.,.	0/0:133:133,0:.,184.38,.	0/0:136:136,0:.,188.54,.	0/0:69:69,0:.,95.65,.	./.:0:.,.:.,.,.	0/0:60:60,0:.,83.18,.	0/0:44:44,0:.,61,.	0/0:25:25,0:.,34.66,.	0/0:83:83,0:.,115.06,.	0/0:44:44,0:.,61,.	./.:0:.,.:.,.,.	0/0:246:246,0:.,341.03,.	./.:0:.,.:.,.,.	./.:0:.,.:.,.,.	0/0:46:46,0:.,63.77,.	0/0:182:182,0:.,252.31,.	0/0:98:98,0:.,135.86,.	0/0:124:124,0:.,171.9,.	0/0:50:50,0:.,69.31,.	0/0:17:17,0:.,23.57,.	./.:0:.,.:.,.,.	0/0:178:178,0:.,246.76,.	./.:0:.,.:.,.,.	0/0:70:70,0:.,97.04,.	0/0:361:361,0:.,500.45,.	0/0:36:36,0:.,49.91,.	0/0:69:69,0:.,95.65,.	0/0:11:11,0:.,15.25,.	0/0:14:14,0:.,19.41,.	0/1:132:36,96:.,182.99,.	0/0:99:99,0:.,137.24,.	0/0:15:15,0:.,20.79,.	0/0:31:31,0:.,42.98,.	./.:0:.,.:.,.,.	0/0:61:61,0:.,84.56,.	0/0:21:21,0:.,29.11,.	0/0:41:41,0:.,56.84,.	0/0:31:31,0:.,42.98,.	./.:0:.,.:.,.,.	0/0:16:16,0:.,22.18,.	0/0:16:16,0:.,22.18,.	0/0:127:127,0:.,176.06,.	0/0:114:114,0:.,158.04,.	0/0:168:168,0:.,232.9,.	0/0:70:70,0:.,97.04,.	./.:0:.,.:.,.,.	./.:0:.,.:.,.,.	./.:0:.,.:.,.,.	./.:0:.,.:.,.,.	0/0:111:111,0:.,153.88,.	./.:0:.,.:.,.,.	./.:0:.,.:.,.,.	0/0:90:90,0:.,124.77,.	./.:0:.,.:.,.,.	0/0:13:13,0:.,18.02,.	0/0:11:11,0:.,15.25,.	0/0:14:14,0:.,19.41,.	0/0:16:16,0:.,22.18,.	./.:0:.,.:.,.,.	0/0:232:232,0:.,321.62,.	0/0:131:131,0:.,181.6,.	0/0:60:60,0:.,83.18,.	./.:0:.,.:.,.,.	0/0:53:53,0:.,73.47,.	0/0:17:17,0:.,23.57,.	0/0:230:230,0:.,318.85,.	./.:0:.,.:.,.,.	0/0:129:129,0:.,178.83,.	./.:0:.,.:.,.,.	./.:0:.,.:.,.,.	0/0:64:64,0:.,88.72,.	0/0:102:102,0:.,141.4,.	0/0:219:219,0:.,303.6,.	0/0:146:146,0:.,202.4,.	0/0:41:41,0:.,56.84,.	0/0:203:203,0:.,282.8,.	0/0:100:100,0:.,138.63,.	0/0:27:27,0:.,37.43,.	0/0:50:50,0:.,69.31,.	0/0:58:58,0:.,80.41,.	0/0:115:115,0:.,159.42,.	0/0:14:14,0:.,19.41,.	./.:0:.,.:.,.,.	0/0:55:55,0:.,76.25,.	0/0:441:441,0:.,611.36,.	./.:0:.,.:.,.,.	0/0:85:85,0:.,117.84,.	0/0:109:109,0:.,151.11,.	0/0:273:273,0:.,378.46,.	0/0:215:215,0:.,298.05,.	0/0:44:44,0:.,61,.	0/0:448:448,0:.,621.06,.	0/0:131:131,0:.,181.6,.	0/0:81:81,0:.,112.29,.	0/0:122:122,0:.,169.13,.	0/0:25:25,0:.,34.66,.	0/0:115:115,0:.,159.42,.	0/0:75:75,0:.,103.97,.	0/0:187:187,0:.,259.24,.	0/0:170:170,0:.,235.67,.	./.:0:.,.:.,.,.	0/0:114:114,0:.,158.04,.	./.:0:.,.:.,.,.	0/1:46:28,18:.,63.77,.	0/0:30:30,0:.,41.59,.	./.:0:.,.:.,.,.	0/0:168:168,0:.,232.9,.	0/0:74:74,0:.,102.59,.	./.:0:.,.:.,.,.	0/0:25:25,0:.,34.66,.	0/0:111:111,0:.,153.88,.	0/0:41:41,0:.,56.84,.	0/0:101:101,0:.,140.02,.	0/0:179:179,0:.,248.15,.	0/0:166:166,0:.,230.12,.	0/0:73:73,0:.,101.2,.	0/0:109:109,0:.,151.11,.	0/0:168:168,0:.,232.9,.	0/0:65:65,0:.,90.11,.
1	34880	401	T	A	.	PASS	.	GT:DP:AD:GL	0/0:31:31,0:.,42.98,.	0/0:64:64,0:.,88.72,.	./.:0:.,.:.,.,.	0/0:13:13,0:.,18.02,.	0/0:41:41,0:.,56.84,.	0/0:142:142,0:.,196.85,.	0/0:189:189,0:.,262.01,.	0/0:13:13,0:.,18.02,.	0/0:66:66,0:.,91.5,.	./.:0:.,.:.,.,.	0/0:80:80,0:.,110.9,.	0/0:53:53,0:.,73.47,.	0/0:31:31,0:.,42.98,.	0/0:21:21,0:.,29.11,.	0/0:26:26,0:.,36.04,.	./.:0:.,.:.,.,.	0/0:74:74,0:.,102.59,.	0/0:39:39,0:.,54.07,.	./.:0:.,.:.,.,.	0/0:94:94,0:.,130.31,.	0/0:73:73,0:.,101.2,.	0/0:145:145,0:.,201.01,.	./.:0:.,.:.,.,.	0/0:389:389,0:.,539.27,.	0/0:234:234,0:.,324.39,.	0/0:130:130,0:.,180.22,.	0/0:27:27,0:.,37.43,.	0/0:79:79,0:.,109.52,.	0/0:31:31,0:.,42.98,.	1/1:160:0,160:.,221.81,.	0/0:408:408,0:.,565.61,.	0/0:30:30,0:.,41.59,.	0/0:154:154,0:.,213.49,.	0/0:13:13,0:.,18.02,.	0/0:13:13,0:.,18.02,.	./.:0:.,.:.,.,.	0/0:31:31,0:.,42.98,.	0/0:76:76,0:.,105.36,.	0/0:66:66,0:.,91.5,.	0/0:39:39,0:.,54.07,.	0/0:70:70,0:.,97.04,.	0/0:62:62,0:.,85.95,.	0/0:56:56,0:.,77.63,.	0/0:38:38,0:.,52.68,.	0/0:79:79,0:.,109.52,.	0/0:97:97,0:.,134.47,.	0/0:16:16,0:.,22.18,.	0/0:23:23,0:.,31.88,.	0/0:58:58,0:.,80.41,.	0/0:180:180,0:.,249.53,.	0/0:307:307,0:.,425.59,.	0/0:87:87,0:.,120.61,.	0/0:104:104,0:.,144.17,.	0/0:82:82,0:.,113.68,.	./.:0:.,.:.,.,.	0/0:106:106,0:.,146.95,.	0/0:34:34,0:.,47.13,.	./.:0:.,.:.,.,.	0/0:12:12,0:.,16.64,.	0/0:101:101,0:.,140.02,.	./.:0:.,.:.,.,.	0/0:59:59,0:.,81.79,.	0/0:54:54,0:.,74.86,.	./.:0:.,.:.,.,.	0/0:35:35,0:.,48.52,.	0/0:48:48,0:.,66.54,.	0/0:69:69,0:.,95.65,.	0/0:330:330,0:.,457.48,.	0/0:64:64,0:.,88.72,.	./.:0:.,.:.,.,.	./.:0:.,.:.,.,.	0/0:43:43,0:.,59.61,.	0/0:124:124,0:.,171.9,.	0/0:266:266,0:.,368.75,.	0/0:23:23,0:.,31.88,.	./.:0:.,.:.,.,.	0/0:52:52,0:.,72.09,.	0/0:223:223,0:.,309.14,.	0/0:66:66,0:.,91.5,.	0/0:37:37,0:.,51.29,.	0/0:237:237,0:.,328.55,.	0/0:71:71,0:.,98.43,.	0/0:58:58,0:.,80.41,.	0/0:99:99,0:.,137.24,.	0/0:173:173,0:.,239.83,.	./.:0:.,.:.,.,.	0/0:265:265,0:.,367.37,.	0/0:65:65,0:.,90.11,.	0/0:251:251,0:.,347.96,.	0/0:53:53,0:.,73.47,.	0/0:118:118,0:.,163.58,.	0/0:46:46,0:.,63.77,.	0/0:524:524,0:.,726.42,.	0/0:112:112,0:.,155.26,.	0/0:71:71,0:.,98.43,.	0/0:59:59,0:.,81.79,.	0/0:104:104,0:.,144.17,.	0/0:165:165,0:.,228.74,.	0/0:143:143,0:.,198.24,.	0/0:611:611,0:.,847.03,.	0/0:128:128,0:.,177.45,.	./.:0:.,.:.,.,.	0/0:199:199,0:.,275.87,.	0/0:21:21,0:.,29.11,.	./.:0:.,.:.,.,.	./.:0:.,.:.,.,.	0/0:74:74,0:.,102.59,.	0/0:241:241,0:.,334.1,.	0/0:41:41,0:.,56.84,.	./.:0:.,.:.,.,.	0/0:91:91,0:.,126.15,.	0/0:20:20,0:.,27.73,.	0/0:22:22,0:.,30.5,.	0/0:141:141,0:.,195.47,.	0/0:152:152,0:.,210.72,.	./.:0:.,.:.,.,.	0/0:44:44,0:.,61,.	0/0:122:122,0:.,169.13,.	0/0:41:41,0:.,56.84,.	0/0:50:50,0:.,69.31,.	./.:0:.,.:.,.,.	0/0:115:115,0:.,159.42,.	0/0:93:93,0:.,128.93,.	0/0:153:153,0:.,212.1,.	0/0:22:22,0:.,30.5,.	0/0:222:222,0:.,307.76,.	0/0:133:133,0:.,184.38,.
1	35198	405	T	A	.	PASS	.	GT:DP:AD:GL	0/0:50:50,0:.,69.31,.	0/0:52:52,0:.,72.09,.	0/0:68:68,0:.,94.27,.	0/0:12:12,0:.,16.64,.	0/0:28:28,0:.,38.82,.	0/0:137:137,0:.,189.92,.	0/0:110:110,0:.,152.49,.	0/0:13:13,0:.,18.02,.	0/0:123:123,0:.,170.51,.	0/0:151:151,0:.,209.33,.	0/0:160:160,0:.,221.81,.	0/0:57:57,0:.,79.02,.	./.:0:.,.:.,.,.	0/0:64:64,0:.,88.72,.	0/0:111:111,0:.,153.88,.	0/0:20:20,0:.,27.73,.	0/0:97:97,0:.,134.47,.	0/0:166:166,0:.,230.12,.	0/0:36:36,0:.,49.91,.	0/0:213:213,0:.,295.28,.	0/0:105:105,0:.,145.56,.	0/0:86:86,0:.,119.22,.	0/0:73:73,0:.,101.2,.	0/0:210:210,0:.,291.12,.	0/0:76:76,0:.,105.36,.	0/0:89:89,0:.,123.38,.	0/0:80:80,0:.,110.9,.	0/0:30:30,0:.,41.59,.	./.:0:.,.:.,.,.	0/0:204:204,0:.,282.8,.	0/0:667:667,0:.,924.66,.	./.:0:.,.:.,.,.	0/0:113:113,0:.,156.65,.	0/0:36:36,0:.,49.91,.	0/0:30:30,0:.,41.59,.	./.:0:.,.:.,.,.	./.:0:.,.:.,.,.	0/0:62:62,0:.,85.95,.	0/0:25:25,0:.,34.66,.	0/0:127:127,0:.,176.06,.	0/0:81:81,0:.,112.29,.	0/0:17:17,0:.,23.57,.	0/0:20:20,0:.,27.73,.	0/0:33:33,0:.,45.75,.	0/0:34:34,0:.,47.13,.	0/0:17:17,0:.,23.57,.	./.:0:.,.:.,.,.	0/0:16:16,0:.,22.18,.	./.:0:.,.:.,.,.	0/0:87:87,0:.,120.61,.	0/0:115:115,0:.,159.42,.	0/0:89:89,0:.,123.38,.	0/0:252:252,0:.,349.35,.	0/0:140:140,0:.,194.08,.	0/0:42:42,0:.,58.22,.	0/0:72:72,0:.,99.81,.	0/0:69:69,0:.,95.65,.	0/0:44:44,0:.,61,.	0/0:30:30,0:.,41.59,.	0/0:140:140,0:.,194.08,.	0/0:139:139,0:.,192.69,.	0/0:18:18,0:.,24.95,.	0/0:32:32,0:.,44.36,.	0/0:76:76,0:.,105.36,.	0/0:100:100,0:.,138.63,.	0/0:78:78,0:.,108.13,.	0/0:171:171,0:.,237.06,.	0/0:132:132,0:.,182.99,.	0/0:134:134,0:.,185.76,.	0/0:36:36,0:.,49.91,.	0/0:12:12,0:.,16.64,.	0/0:42:42,0:.,58.22,.	0/0:88:88,0:.,121.99,.	0/0:206:206,0:.,285.58,.	0/0:101:101,0:.,140.02,.	0/0:167:167,0:.,231.51,.	0/0:81:81,0:.,112.29,.	0/0:85:85,0:.,117.84,.	0/0:26:26,0:.,36.04,.	0/0:229:229,0:.,317.46,.	0/0:163:163,0:.,225.97,.	0/0:52:52,0:.,72.09,.	./.:0:.,.:.,.,.	1/0:78:60,18:.,108.13,.	0/0:67:67,0:.,92.88,.	0/0:98:98,0:.,135.86,.	0/0:43:43,0:.,59.61,.	0/0:53:53,0:.,73.47,.	0/0:142:142,0:.,196.85,.	0/0:41:41,0:.,56.84,.	0/0:73:73,0:.,101.2,.	0/0:26:26,0:.,36.04,.	0/0:323:323,0:.,447.77,.	0/0:183:183,0:.,253.69,.	0/0:75:75,0:.,103.97,.	0/0:41:41,0:.,56.84,.	0/0:90:90,0:.,124.77,.	0/0:149:149,0:.,206.56,.	0/0:139:139,0:.,192.69,.	0/0:338:338,0:.,468.57,.	0/0:106:106,0:.,146.95,.	0/0:46:46,0:.,63.77,.	0/0:143:143,0:.,198.24,.	0/0:33:33,0:.,45.75,.	0/0:192:192,0:.,266.17,.	0/0:40:40,0:.,55.45,.	0/0:133:133,0:.,184.38,.	0/0:110:110,0:.,152.49,.	0/0:63:63,0:.,87.34,.	0/0:260:260,0:.,364.6,.	1/0:107:48,59:.,153.88,.	0/0:25:25,0:.,34.66,.	0/0:41:41,0:.,56.84,.	0/0:73:73,0:.,101.2,.	0/0:97:97,0:.,134.47,.	0/0:97:97,0:.,134.47,.	0/0:18:18,0:.,24.95,.	0/0:23:23,0:.,31.88,.	0/0:89:89,0:.,123.38,.	0/0:15:15,0:.,20.79,.	0/0:58:58,0:.,80.41,.	0/0:118:118,0:.,163.58,.	0/0:70:70,0:.,97.04,.	0/0:56:56,0:.,77.63,.	0/0:74:74,0:.,102.59,.	0/0:98:98,0:.,135.86,.	0/0:50:50,0:.,69.31,.
1	36388	419	G	A	.	PASS	.	GT:DP:AD:GL	0/0:55:55,0:.,76.25,.	0/0:73:73,0:.,101.2,.	0/0:59:59,0:.,81.79,.	0/0:67:67,0:.,92.88,.	0/0:85:85,0:.,117.84,.	0/0:229:229,0:.,317.46,.	0/0:164:164,0:.,227.35,.	0/0:12:12,0:.,16.64,.	0/0:239:239,0:.,331.32,.	0/0:259:259,0:.,359.05,.	0/0:87:87,0:.,120.61,.	0/0:242:242,0:.,335.48,.	0/0:88:88,0:.,121.99,.	0/0:24:24,0:.,33.27,.	0/0:31:31,0:.,42.98,.	0/0:96:96,0:.,133.08,.	0/0:144:144,0:.,199.63,.	0/0:77:77,0:.,106.74,.	0/0:114:114,0:.,158.04,.	0/0:128:128,0:.,177.45,.	0/0:155:155,0:.,214.88,.	0/0:190:190,0:.,263.4,.	0/0:116:116,0:.,160.81,.	0/0:354:354,0:.,490.75,.	0/0:187:187,0:.,259.24,.	0/0:151:151,0:.,209.33,.	0/0:90:90,0:.,124.77,.	0/0:68:68,0:.,94.27,.	0/0:11:11,0:.,15.25,.	0/0:216:216,0:.,299.44,.	0/0:683:683,0:.,946.84,.	0/0:64:64,0:.,88.72,.	0/0:204:204,0:.,282.8,.	./.:0:.,.:.,.,.	0/0:56:56,0:.,77.63,.	0/0:13:13,0:.,18.02,.	0/0:36:36,0:.,49.91,.	0/0:116:116,0:.,160.81,.	0/0:108:108,0:.,149.72,.	0/0:89:89,0:.,123.38,.	0/0:40:40,0:.,55.45,.	0/0:55:55,0:.,76.25,.	0/0:68:68,0:.,94.27,.	0/0:55:55,0:.,76.25,.	0/0:61:61,0:.,84.56,.	0/0:86:86,0:.,119.22,.	0/0:31:31,0:.,42.98,.	0/0:17:17,0:.,23.57,.	./.:0:.,.:.,.,.	0/0:105:105,0:.,145.56,.	0/0:176:176,0:.,243.99,.	0/0:25:25,0:.,34.66,.	0/0:275:275,0:.,381.23,.	0/0:131:131,0:.,181.6,.	0/0:32:32,0:.,44.36,.	0/0:83:83,0:.,115.06,.	0/0:26:26,0:.,36.04,.	0/0:108:108,0:.,149.72,.	0/0:62:62,0:.,85.95,.	0/0:143:143,0:.,198.24,.	0/0:35:35,0:.,48.52,.	0/0:97:97,0:.,134.47,.	0/0:85:85,0:.,117.84,.	0/0:66:66,0:.,91.5,.	0/0:47:47,0:.,65.16,.	0/0:118:118,0:.,163.58,.	0/0:181:181,0:.,250.92,.	0/0:80:80,0:.,110.9,.	0/0:92:92,0:.,127.54,.	0/0:96:96,0:.,133.08,.	./.:0:.,.:.,.,.	./.:0:.,.:.,.,.	./.:0:.,.:.,.,.	0/0:537:537,0:.,744.44,.	0/0:132:132,0:.,182.99,.	0/0:48:48,0:.,66.54,.	./.:0:.,.:.,.,.	0/0:247:247,0:.,342.41,.	./.:0:.,.:.,.,.	0/0:222:222,0:.,307.76,.	0/0:370:370,0:.,512.93,.	0/0:102:102,0:.,141.4,.	0/0:73:73,0:.,101.2,.	0/0:74:74,0:.,102.59,.	0/0:100:100,0:.,138.63,.	1/0:40:20,20:.,55.45,.	1/0:146:75,71:.,202.4,.	0/0:104:104,0:.,144.17,.	0/0:191:191,0:.,264.78,.	0/0:30:30,0:.,41.59,.	0/0:92:92,0:.,127.54,.	1/0:70:33,37:.,97.04,.	1/0:535:238,297:.,743.05,.	0/0:13:13,0:.,18.02,.	0/0:78:78,0:.,108.13,.	0/0:64:64,0:.,88.72,.	0/0:151:151,0:.,209.33,.	0/0:125:125,0:.,173.29,.	0/0:108:108,0:.,149.72,.	0/0:491:491,0:.,680.67,.	0/0:180:180,0:.,249.53,.	0/0:87:87,0:.,120.61,.	0/0:142:142,0:.,196.85,.	0/0:61:61,0:.,84.56,.	0/0:206:206,0:.,285.58,.	0/0:111:111,0:.,153.88,.	0/0:116:116,0:.,160.81,.	0/0:121:121,0:.,167.74,.	0/0:73:73,0:.,101.2,.	0/0:469:469,0:.,650.17,.	0/0:79:79,0:.,109.52,.	0/0:39:39,0:.,54.07,.	0/0:27:27,0:.,37.43,.	0/0:77:77,0:.,106.74,.	0/0:199:199,0:.,275.87,.	0/0:127:127,0:.,176.06,.	0/0:136:136,0:.,188.54,.	0/0:34:34,0:.,47.13,.	0/0:44:44,0:.,61,.	./.:0:.,.:.,.,.	0/0:116:116,0:.,160.81,.	0/0:213:213,0:.,295.28,.	0/0:166:166,0:.,230.12,.	0/0:147:147,0:.,203.79,.	0/0:74:74,0:.,102.59,.	0/0:289:289,0:.,400.64,.	0/0:56:56,0:.,77.63,.
1	37145	427	A	G	.	PASS	.	GT:DP:AD:GL	0/0:17:17,0:.,23.57,.	0/0:90:90,0:.,124.77,.	0/1:65:23,42:.,90.11,.	1/1:22:0,22:.,30.5,.	0/0:137:137,0:.,189.92,.	0/0:186:186,0:.,257.85,.	0/0:158:158,0:.,219.03,.	1/1:39:0,39:.,54.07,.	0/0:116:116,0:.,160.81,.	1/1:192:0,192:.,266.17,.	1/1:36:0,36:.,49.91,.	1/1:180:0,180:.,249.53,.	0/0:34:34,0:.,47.13,.	0/0:30:30,0:.,41.59,.	1/1:12:0,12:.,16.64,.	./.:0:.,.:.,.,.	./.:0:.,.:.,.,.	1/1:53:0,53:.,73.47,.	./.:0:.,.:.,.,.	1/1:78:0,78:.,108.13,.	1/1:238:0,238:.,329.94,.	1/1:96:0,96:.,133.08,.	1/1:62:0,62:.,85.95,.	1/1:405:0,405:.,561.45,.	1/1:59:0,59:.,81.79,.	1/1:272:0,272:.,377.07,.	1/1:120:0,120:.,166.36,.	1/1:65:0,65:.,90.11,.	./.:0:.,.:.,.,.	1/1:80:0,80:.,110.9,.	1/1:735:0,735:.,1018.93,.	0/1:69:40,29:.,95.65,.	0/1:143:101,42:.,198.24,.	1/1:14:0,14:.,19.41,.	0/0:36:36,0:.,49.91,.	0/0:16:16,0:.,22.18,.	0/0:13:13,0:.,18.02,.	0/0:50:50,0:.,69.31,.	0/0:156:156,0:.,216.26,.	0/0:115:115,0:.,159.42,.	./.:0:.,.:.,.,.	0/0:141:141,0:.,195.47,.	0/1:66:39,27:.,91.5,.	0/1:64:20,44:.,88.72,.	0/0:46:46,0:.,63.77,.	1/1:53:0,53:.,73.47,.	1/1:21:0,21:.,29.11,.	0/0:41:41,0:.,56.84,.	./.:0:.,.:.,.,.	0/0:114:114,0:.,158.04,.	0/0:24:24,0:.,33.27,.	./.:0:.,.:.,.,.	0/0:240:240,0:.,334.1,.	./.:0:.,.:.,.,.	0/0:101:101,0:.,140.02,.	./.:0:.,.:.,.,.	1/1:35:0,35:.,48.52,.	0/0:48:48,0:.,66.54,.	0/0:85:85,0:.,117.84,.	./.:0:.,.:.,.,.	0/0:50:50,0:.,69.31,.	./.:0:.,.:.,.,.	./.:0:.,.:.,.,.	./.:0:.,.:.,.,.	./.:45:.,.:.,.,.	0/0:27:27,0:.,37.43,.	0/0:178:178,0:.,246.76,.	0/1:154:67,87:.,213.49,.	0/0:33:33,0:.,45.75,.	./.:0:.,.:.,.,.	./.:0:.,.:.,.,.	0/0:67:67,0:.,92.88,.	0/0:87:87,0:.,120.61,.	0/0:70:70,0:.,97.04,.	0/0:29:29,0:.,40.2,.	1/1:72:0,72:.,99.81,.	./.:0:.,.:.,.,.	0/1:104:73,31:.,144.17,.	0/1:38:18,20:.,52.68,.	1/1:93:0,93:.,128.93,.	0/1:317:168,149:.,439.46,.	1/1:122:0,122:.,169.13,.	0/1:77:42,35:.,106.74,.	0/0:120:120,0:.,166.36,.	1/1:72:0,72:.,99.81,.	0/1:112:58,54:.,155.26,.	1/1:158:0,158:.,219.03,.	1/1:62:0,62:.,85.95,.	0/1:112:49,63:.,155.26,.	0/0:25:25,0:.,34.66,.	./.:0:.,.:.,.,.	0/1:47:17,30:.,65.16,.	0/1:369:187,182:.,511.54,.	0/0:16:16,0:.,22.18,.	./.:0:.,.:.,.,.	0/0:83:83,0:.,115.06,.	0/0:94:94,0:.,130.31,.	0/0:138:138,0:.,191.31,.	0/1:149:42,107:.,206.56,.	./.:0:.,.:.,.,.	0/0:154:154,0:.,213.49,.	0/1:97:48,49:.,134.47,.	0/0:140:140,0:.,194.08,.	0/0:34:34,0:.,47.13,.	0/0:84:84,0:.,116.45,.	0/0:102:102,0:.,141.4,.	0/1:210:76,134:.,291.12,.	0/0:267:267,0:.,370.14,.	0/0:118:118,0:.,163.58,.	0/0:336:336,0:.,465.79,.	0/1:120:84,36:.,166.36,.	./.:0:.,.:.,.,.	0/1:19:11,8:.,27.73,.	0/1:124:51,73:.,171.9,.	0/0:104:104,0:.,144.17,.	1/1:116:0,116:.,160.81,.	./.:0:.,.:.,.,.	./.:0:.,.:.,.,.	0/1:155:69,86:.,214.88,.	1/1:42:0,42:.,58.22,.	1/1:37:0,37:.,51.29,.	1/1:109:0,109:.,151.11,.	0/0:113:113,0:.,156.65,.	1/1:128:0,128:.,177.45,.	0/0:72:72,0:.,99.81,.	0/1:344:198,146:.,476.89,.	0/0:41:41,0:.,56.84,.
1	37175	428	C	T	.	PASS	.	GT:DP:AD:GL	0/1:36:11,25:.,49.91,.	0/0:19:19,0:.,26.34,.	0/0:100:100,0:.,138.63,.	./.:0:.,.:.,.,.	0/0:74:74,0:.,102.59,.	0/0:746:746,0:.,1034.18,.	1/1:67:0,67:.,92.88,.	0/0:11:11,0:.,15.25,.	0/0:257:257,0:.,356.28,.	0/0:119:119,0:.,164.97,.	0/0:139:139,0:.,192.69,.	0/0:141:141,0:.,195.47,.	./.:0:.,.:.,.,.	0/0:39:39,0:.,54.07,.	0/0:33:33,0:.,45.75,.	0/0:16:16,0:.,22.18,.	0/0:179:179,0:.,248.15,.	0/0:195:195,0:.,270.33,.	0/0:49:49,0:.,67.93,.	0/0:25:25,0:.,34.66,.	0/0:186:186,0:.,257.85,.	0/0:170:170,0:.,235.67,.	./.:0:.,.:.,.,.	0/0:80:80,0:.,110.9,.	0/0:171:171,0:.,237.06,.	0/0:51:51,0:.,70.7,.	0/0:103:103,0:.,142.79,.	0/0:63:63,0:.,87.34,.	./.:0:.,.:.,.,.	0/0:17:17,0:.,23.57,.	0/0:339:339,0:.,469.95,.	0/0:58:58,0:.,80.41,.	1/1:19:0,19:.,26.34,.	./.:0:.,.:.,.,.	0/1:100:60,40:.,138.63,.	0/0:26:26,0:.,36.04,.	0/0:15:15,0:.,20.79,.	./.:0:.,.:.,.,.	0/0:60:60,0:.,83.18,.	0/0:184:184,0:.,255.08,.	./.:0:.,.:.,.,.	0/0:56:56,0:.,77.63,.	./.:0:.,.:.,.,.	./.:0:.,.:.,.,.	0/0:34:34,0:.,47.13,.	1/1:16:0,16:.,22.18,.	./.:0:.,.:.,.,.	1/1:37:0,37:.,51.29,.	0/1:41:9,32:.,56.84,.	0/1:152:74,78:.,212.1,.	./.:28:.,.:.,.,.	./.:0:.,.:.,.,.	./.:0:.,.:.,.,.	0/0:123:123,0:.,170.51,.	0/0:106:106,0:.,146.95,.	0/0:39:39,0:.,54.07,.	0/0:41:41,0:.,56.84,.	0/0:248:248,0:.,345.19,.	0/0:17:17,0:.,23.57,.	0/0:42:42,0:.,58.22,.	0/0:23:23,0:.,31.88,.	0/0:52:52,0:.,72.09,.	./.:0:.,.:.,.,.	0/0:78:78,0:.,108.13,.	./.:0:.,.:.,.,.	0/0:84:84,0:.,116.45,.	0/0:290:290,0:.,402.03,.	0/0:187:187,0:.,259.24,.	./.:0:.,.:.,.,.	0/0:45:45,0:.,62.38,.	./.:0:.,.:.,.,.	0/0:39:39,0:.,54.07,.	0/0:123:123,0:.,170.51,.	0/0:195:195,0:.,270.33,.	0/0:141:141,0:.,195.47,.	0/0:139:139,0:.,192.69,.	./.:0:.,.:.,.,.	./.:0:.,.:.,.,.	./.:0:.,.:.,.,.	0/0:26:26,0:.,36.04,.	./.:0:.,.:.,.,.	0/0:101:101,0:.,140.02,.	./.:0:.,.:.,.,.	./.:0:.,.:.,.,.	0/0:85:85,0:.,117.84,.	0/0:136:136,0:.,188.54,.	0/0:138:138,0:.,191.31,.	0/0:98:98,0:.,135.86,.	0/0:86:86,0:.,119.22,.	1/1:129:0,129:.,178.83,.	0/0:85:85,0:.,117.84,.	0/0:50:50,0:.,69.31,.	./.:0:.,.:.,.,.	0/0:28:28,0:.,38.82,.	1/1:101:0,101:.,140.02,.	0/0:244:244,0:.,338.26,.	./.:0:.,.:.,.,.	0/0:207:207,0:.,286.96,.	0/0:120:120,0:.,166.36,.	0/0:413:413,0:.,572.54,.	0/0:156:156,0:.,216.26,.	0/0:164:164,0:.,227.35,.	0/0:117:117,0:.,162.2,.	0/0:22:22,0:.,30.5,.	1/1:209:0,209:.,289.74,.	./.:0:.,.:.,.,.	./.:0:.,.:.,.,.	0/0:114:114,0:.,158.04,.	0/0:83:83,0:.,115.06,.	0/0:375:375,0:.,519.86,.	0/0:25:25,0:.,34.66,.	0/0:17:17,0:.,23.57,.	./.:19:.,.:.,.,.	0/0:155:155,0:.,214.88,.	0/1:254:178,76:.,352.12,.	0/0:124:124,0:.,171.9,.	0/0:188:188,0:.,260.62,.	1/1:84:0,84:.,116.45,.	0/0:59:59,0:.,83.18,.	0/0:42:42,0:.,58.22,.	0/0:108:108,0:.,149.72,.	0/0:97:97,0:.,134.47,.	0/0:38:38,0:.,52.68,.	0/0:75:75,0:.,103.97,.	0/0:98:98,0:.,135.86,.	0/0:46:46,0:.,63.77,.	0/0:106:106,0:.,146.95,.
1	37316	429	C	T	.	PASS	.	GT:DP:AD:GL	0/0:79:79,0:.,109.52,.	./.:0:.,.:.,.,.	./.:0:.,.:.,.,.	1/1:13:0,13:.,18.02,.	0/0:100:100,0:.,138.63,.	0/0:159:159,0:.,221.81,.	0/0:129:129,0:.,178.83,.	./.:0:.,.:.,.,.	0/0:192:192,0:.,266.17,.	0/0:270:270,0:.,374.3,.	0/0:185:185,0:.,256.46,.	0/0:149:149,0:.,206.56,.	0/0:74:74,0:.,102.59,.	0/0:34:34,0:.,47.13,.	0/0:56:56,0:.,77.63,.	0/0:66:66,0:.,91.5,.	0/0:47:47,0:.,65.16,.	0/0:64:64,0:.,88.72,.	0/0:43:43,0:.,59.61,.	0/0:129:129,0:.,178.83,.	0/0:91:91,0:.,126.15,.	0/0:165:165,0:.,228.74,.	./.:0:.,.:.,.,.	0/0:137:137,0:.,189.92,.	0/0:131:131,0:.,181.6,.	0/0:78:78,0:.,108.13,.	0/0:156:156,0:.,217.65,.	0/0:122:122,0:.,169.13,.	0/0:59:59,0:.,81.79,.	0/0:243:243,0:.,336.87,.	0/0:338:338,0:.,468.57,.	0/0:41:41,0:.,56.84,.	0/0:461:461,0:.,639.08,.	0/0:25:25,0:.,34.66,.	0/0:39:39,0:.,54.07,.	0/0:21:21,0:.,30.5,.	0/0:25:25,0:.,34.66,.	0/0:148:148,0:.,205.17,.	0/0:191:191,0:.,264.78,.	0/0:54:54,0:.,74.86,.	0/0:76:76,0:.,105.36,.	0/0:63:63,0:.,87.34,.	0/0:125:125,0:.,173.29,.	0/0:51:51,0:.,70.7,.	0/0:97:97,0:.,134.47,.	0/0:106:106,0:.,146.95,.	./.:0:.,.:.,.,.	./.:0:.,.:.,.,.	0/0:12:12,0:.,16.64,.	0/0:80:80,0:.,110.9,.	0/0:78:78,0:.,108.13,.	0/0:66:66,0:.,91.5,.	0/0:140:140,0:.,194.08,.	0/0:149:149,0:.,206.56,.	0/0:12:12,0:.,16.64,.	0/0:36:36,0:.,49.91,.	0/0:91:91,0:.,126.15,.	0/0:30:30,0:.,41.59,.	0/0:136:136,0:.,188.54,.	./.:0:.,.:.,.,.	0/0:214:214,0:.,296.67,.	0/0:12:12,0:.,16.64,.	0/0:76:76,0:.,105.36,.	0/0:55:55,0:.,76.25,.	./.:0:.,.:.,.,.	0/0:73:73,0:.,101.2,.	0/0:120:120,0:.,166.36,.	0/0:256:256,0:.,354.89,.	./.:0:.,.:.,.,.	0/0:87:87,0:.,120.61,.	./.:0:.,.:.,.,.	0/0:73:73,0:.,101.2,.	./.:0:.,.:.,.,.	0/0:396:396,0:.,548.97,.	0/0:104:104,0:.,144.17,.	0/0:50:50,0:.,69.31,.	./.:0:.,.:.,.,.	0/0:95:95,0:.,131.7,.	0/0:23:23,0:.,31.88,.	0/0:293:293,0:.,406.18,.	0/0:117:117,0:.,162.2,.	0/0:174:174,0:.,241.22,.	0/0:35:35,0:.,48.52,.	./.:0:.,.:.,.,.	0/0:92:92,0:.,127.54,.	0/1:79:50,29:.,109.52,.	0/0:156:156,0:.,216.26,.	0/0:60:60,0:.,83.18,.	0/0:103:103,0:.,142.79,.	0/0:58:58,0:.,80.41,.	0/0:64:64,0:.,88.72,.	0/0:75:75,0:.,103.97,.	0/0:466:466,0:.,646.01,.	0/0:173:173,0:.,239.83,.	1/1:57:0,57:.,79.02,.	0/0:230:230,0:.,318.85,.	0/0:184:184,0:.,256.46,.	0/0:161:161,0:.,223.19,.	0/0:84:84,0:.,116.45,.	0/0:512:512,0:.,709.78,.	0/0:73:73,0:.,101.2,.	0/0:193:193,0:.,267.55,.	0/0:196:196,0:.,271.71,.	0/0:64:64,0:.,88.72,.	0/0:204:204,0:.,282.8,.	0/0:56:56,0:.,77.63,.	0/0:165:165,0:.,228.74,.	0/0:223:223,0:.,309.14,.	./.:31:.,.:.,.,.	0/0:178:178,0:.,246.76,.	0/0:106:106,0:.,146.95,.	0/0:45:45,0:.,62.38,.	0/0:76:76,0:.,105.36,.	0/0:153:153,0:.,212.1,.	0/0:170:170,0:.,235.67,.	./.:0:.,.:.,.,.	0/0:96:96,0:.,133.08,.	0/0:135:135,0:.,187.15,.	0/0:46:46,0:.,63.77,.	0/0:47:47,0:.,65.16,.	0/0:77:77,0:.,108.13,.	0/0:136:136,0:.,188.54,.	0/0:140:140,0:.,194.08,.	0/0:89:89,0:.,123.38,.	0/0:94:94,0:.,130.31,.	0/0:96:96,0:.,133.08,.	0/0:21:21,0:.,29.11,.
1	37446	431	A	C	.	PASS	.	GT:DP:AD:GL	0/0:33:33,0:.,45.75,.	0/0:25:25,0:.,34.66,.	./.:0:.,.:.,.,.	0/0:29:29,0:.,40.2,.	0/0:89:89,0:.,123.38,.	0/0:93:93,0:.,128.93,.	0/0:30:30,0:.,41.59,.	./.:0:.,.:.,.,.	0/0:16:16,0:.,22.18,.	0/0:108:108,0:.,149.72,.	0/0:128:128,0:.,177.45,.	0/0:191:191,0:.,264.78,.	0/0:27:27,0:.,37.43,.	./.:0:.,.:.,.,.	0/0:45:45,0:.,62.38,.	0/0:112:112,0:.,155.26,.	0/0:138:138,0:.,191.31,.	0/0:66:66,0:.,91.5,.	0/0:38:38,0:.,52.68,.	0/0:112:112,0:.,155.26,.	0/0:151:151,0:.,209.33,.	0/0:69:69,0:.,95.65,.	0/0:105:105,0:.,145.56,.	0/0:369:369,0:.,511.54,.	0/0:37:37,0:.,51.29,.	0/0:272:272,0:.,377.07,.	0/0:204:204,0:.,282.8,.	0/0:70:70,0:.,97.04,.	0/0:28:28,0:.,38.82,.	0/0:161:161,0:.,223.19,.	0/0:595:595,0:.,824.85,.	0/1:90:45,45:.,124.77,.	0/0:144:144,0:.,199.63,.	./.:0:.,.:.,.,.	0/0:45:45,0:.,62.38,.	0/0:18:18,0:.,24.95,.	0/0:26:26,0:.,36.04,.	0/0:58:58,0:.,80.41,.	0/0:28:28,0:.,38.82,.	./.:0:.,.:.,.,.	0/0:27:27,0:.,37.43,.	0/0:61:61,0:.,84.56,.	0/0:38:38,0:.,52.68,.	0/0:57:57,0:.,79.02,.	0/0:21:21,0:.,29.11,.	0/0:31:31,0:.,42.98,.	0/0:13:13,0:.,18.02,.	./.:0:.,.:.,.,.	0/0:10:10,0:.,13.86,.	0/0:180:180,0:.,249.53,.	./.:0:.,.:.,.,.	0/0:32:32,0:.,44.36,.	0/0:22:22,0:.,30.5,.	0/0:40:40,0:.,55.45,.	0/0:37:37,0:.,51.29,.	0/0:104:104,0:.,144.17,.	0/0:109:109,0:.,151.11,.	0/0:124:124,0:.,171.9,.	0/0:65:65,0:.,90.11,.	0/0:51:51,0:.,70.7,.	./.:0:.,.:.,.,.	0/0:118:118,0:.,163.58,.	0/0:19:19,0:.,26.34,.	./.:0:.,.:.,.,.	./.:0:.,.:.,.,.	0/0:32:32,0:.,44.36,.	0/0:182:182,0:.,252.31,.	0/0:88:88,0:.,121.99,.	0/0:101:101,0:.,140.02,.	0/0:18:18,0:.,24.95,.	0/0:27:27,0:.,37.43,.	0/0:106:106,0:.,146.95,.	0/0:74:74,0:.,102.59,.	0/0:399:399,0:.,553.13,.	0/0:63:63,0:.,87.34,.	0/0:33:33,0:.,45.75,.	0/0:103:103,0:.,142.79,.	./.:0:.,.:.,.,.	./.:0:.,.:.,.,.	1/1:115:0,115:.,159.42,.	0/1:189:80,109:.,262.01,.	0/0:140:140,0:.,194.08,.	./.:0:.,.:.,.,.	0/0:11:11,0:.,15.25,.	1/1:109:0,109:.,151.11,.	0/0:132:132,0:.,182.99,.	0/0:62:62,0:.,85.95,.	0/0:29:29,0:.,40.2,.	0/0:94:94,0:.,130.31,.	0/0:78:78,0:.,108.13,.	0/0:28:28,0:.,38.82,.	1/1:107:0,107:.,148.33,.	0/1:433:240,193:.,600.27,.	0/0:36:36,0:.,49.91,.	0/0:39:39,0:.,54.07,.	0/0:28:28,0:.,38.82,.	0/0:255:255,0:.,353.51,.	0/0:110:110,0:.,152.49,.	0/0:129:129,0:.,178.83,.	0/0:481:481,0:.,666.81,.	0/0:69:69,0:.,95.65,.	0/0:128:128,0:.,177.45,.	0/0:129:129,0:.,178.83,.	0/0:66:66,0:.,91.5,.	0/0:98:98,0:.,135.86,.	0/0:62:62,0:.,85.95,.	0/0:138:138,0:.,191.31,.	0/0:93:93,0:.,128.93,.	./.:0:.,.:.,.,.	0/0:172:172,0:.,238.44,.	0/0:97:97,0:.,134.47,.	./.:0:.,.:.,.,.	./.:0:.,.:.,.,.	0/0:58:58,0:.,80.41,.	0/0:99:99,0:.,137.24,.	0/0:91:91,0:.,126.15,.	0/0:33:33,0:.,45.75,.	0/0:219:219,0:.,303.6,.	0/0:125:125,0:.,173.29,.	0/0:62:62,0:.,85.95,.	0/0:150:150,0:.,207.94,.	0/0:86:86,0:.,119.22,.	0/0:59:59,0:.,81.79,.	0/0:32:32,0:.,44.36,.	0/0:47:47,0:.,65.16,.	0/0:69:69,0:.,95.65,.	0/0:69:69,0:.,95.65,.
1	38431	442	A	G	.	PASS	.	GT:DP:AD:GL	0/0:45:45,0:.,62.38,.	./.:0:.,.:.,.,.	./.:0:.,.:.,.,.	0/0:47:47,0:.,65.16,.	0/0:58:58,0:.,80.41,.	0/0:166:166,0:.,230.12,.	0/0:99:99,0:.,137.24,.	0/0:18:18,0:.,24.95,.	0/0:54:54,0:.,74.86,.	0/0:122:122,0:.,169.13,.	0/0:36:36,0:.,49.91,.	./.:0:.,.:.,.,.	./.:0:.,.:.,.,.	0/0:33:33,0:.,45.75,.	0/0:25:25,0:.,34.66,.	0/0:43:43,0:.,59.61,.	0/0:62:62,0:.,85.95,.	0/0:43:43,0:.,59.61,.	0/0:37:37,0:.,51.29,.	0/0:112:112,0:.,155.26,.	0/0:111:111,0:.,153.88,.	0/0:61:61,0:.,84.56,.	0/0:80:80,0:.,110.9,.	0/0:206:206,0:.,285.58,.	0/0:63:63,0:.,87.34,.	0/0:84:84,0:.,116.45,.	0/0:62:62,0:.,85.95,.	0/0:27:27,0:.,37.43,.	./.:0:.,.:.,.,.	0/0:173:173,0:.,239.83,.	0/0:812:812,0:.,1125.67,.	0/0:17:17,0:.,23.57,.	0/0:122:122,0:.,169.13,.	0/0:37:37,0:.,51.29,.	0/0:72:72,0:.,99.81,.	./.:0:.,.:.,.,.	./.:0:.,.:.,.,.	0/0:57:57,0:.,79.02,.	0/0:30:30,0:.,41.59,.	0/0:194:194,0:.,268.94,.	./.:0:.,.:.,.,.	0/0:75:75,0:.,103.97,.	0/0:25:25,0:.,34.66,.	0/0:44:44,0:.,61,.	0/0:23:23,0:.,31.88,.	./.:0:.,.:.,.,.	./.:0:.,.:.,.,.	./.:0:.,.:.,.,.	./.:0:.,.:.,.,.	0/0:81:81,0:.,112.29,.	0/0:42:42,0:.,58.22,.	0/0:59:59,0:.,81.79,.	0/0:67:67,0:.,92.88,.	0/0:48:48,0:.,66.54,.	0/0:15:15,0:.,20.79,.	./.:0:.,.:.,.,.	./.:0:.,.:.,.,.	0/0:66:66,0:.,91.5,.	./.:0:.,.:.,.,.	0/0:67:67,0:.,92.88,.	./.:0:.,.:.,.,.	./.:0:.,.:.,.,.	0/0:23:23,0:.,31.88,.	0/0:127:127,0:.,176.06,.	0/0:14:14,0:.,19.41,.	0/0:110:110,0:.,152.49,.	0/0:56:56,0:.,77.63,.	0/0:34:34,0:.,47.13,.	0/0:38:38,0:.,52.68,.	0/0:24:24,0:.,33.27,.	0/0:11:11,0:.,15.25,.	0/0:63:63,0:.,87.34,.	0/0:14:14,0:.,19.41,.	0/0:158:158,0:.,219.03,.	./.:0:.,.:.,.,.	0/0:63:63,0:.,87.34,.	0/0:95:95,0:.,131.7,.	0/0:59:59,0:.,81.79,.	0/0:45:45,0:.,62.38,.	0/0:232:232,0:.,321.62,.	1/1:85:0,85:.,117.84,.	0/0:81:81,0:.,112.29,.	0/0:76:76,0:.,105.36,.	0/0:16:16,0:.,22.18,.	0/0:83:83,0:.,115.06,.	./.:0:.,.:.,.,.	0/0:38:38,0:.,52.68,.	0/0:42:42,0:.,58.22,.	0/0:12:12,0:.,16.64,.	./.:0:.,.:.,.,.	0/1:44:17,27:.,61,.	1/1:22:0,22:.,30.5,.	0/0:456:456,0:.,632.15,.	0/0:51:51,0:.,70.7,.	0/0:39:39,0:.,54.07,.	0/0:41:41,0:.,56.84,.	0/0:44:44,0:.,61,.	0/0:112:112,0:.,155.26,.	0/0:17:17,0:.,23.57,.	0/0:283:283,0:.,392.32,.	0/0:240:240,0:.,332.71,.	0/0:75:75,0:.,103.97,.	0/0:111:111,0:.,153.88,.	0/0:16:16,0:.,22.18,.	0/0:96:96,0:.,133.08,.	0/0:14:14,0:.,19.41,.	0/0:50:50,0:.,69.31,.	0/0:117:117,0:.,162.2,.	0/0:66:66,0:.,91.5,.	0/0:93:93,0:.,128.93,.	0/0:10:10,0:.,13.86,.	0/0:11:11,0:.,15.25,.	0/0:28:28,0:.,38.82,.	0/0:86:86,0:.,119.22,.	0/0:40:40,0:.,55.45,.	0/0:154:154,0:.,213.49,.	./.:0:.,.:.,.,.	0/0:125:125,0:.,173.29,.	0/0:53:53,0:.,73.47,.	./.:0:.,.:.,.,.	0/0:51:51,0:.,70.7,.	./.:0:.,.:.,.,.	0/0:96:96,0:.,133.08,.	0/0:85:85,0:.,117.84,.	0/0:25:25,0:.,34.66,.	0/0:44:44,0:.,61,.	0/0:55:55,0:.,76.25,.
1	38530	443	C	T	.	PASS	.	GT:DP:AD:GL	0/1:125:83,42:.,173.29,.	0/1:131:79,52:.,181.6,.	1/1:17:0,17:.,23.57,.	0/0:84:84,0:.,116.45,.	0/0:114:114,0:.,158.04,.	0/0:264:264,0:.,375.69,.	0/0:80:80,0:.,110.9,.	1/1:73:0,73:.,101.2,.	1/1:111:0,111:.,153.88,.	0/0:323:323,0:.,447.77,.	0/0:194:194,0:.,268.94,.	0/1:122:75,47:.,169.13,.	./.:0:.,.:.,.,.	1/1:112:0,112:.,155.26,.	0/0:111:111,0:.,153.88,.	0/0:57:57,0:.,79.02,.	0/0:144:144,0:.,199.63,.	0/0:241:241,0:.,334.1,.	0/0:83:83,0:.,115.06,.	0/0:111:111,0:.,153.88,.	0/0:150:150,0:.,207.94,.	0/0:213:213,0:.,295.28,.	0/0:36:36,0:.,49.91,.	0/0:526:526,0:.,729.19,.	0/0:83:83,0:.,115.06,.	0/0:282:282,0:.,390.93,.	0/0:168:168,0:.,232.9,.	0/0:114:114,0:.,158.04,.	./.:0:.,.:.,.,.	0/0:314:314,0:.,435.3,.	./.:0:.,.:.,.,.	0/0:55:55,0:.,76.25,.	0/1:121:59,62:.,167.74,.	./.:0:.,.:.,.,.	0/1:62:18,44:.,85.95,.	1/1:49:0,49:.,67.93,.	1/1:24:0,24:.,33.27,.	0/0:173:173,0:.,239.83,.	1/1:58:0,58:.,80.41,.	0/0:35:35,0:.,48.52,.	0/0:122:122,0:.,169.13,.	0/0:84:84,0:.,116.45,.	1/1:91:0,91:.,126.15,.	1/1:84:0,84:.,116.45,.	1/1:41:0,41:.,56.84,.	1/1:56:0,56:.,77.63,.	0/0:46:46,0:.,63.77,.	1/1:49:0,49:.,67.93,.	1/1:21:0,21:.,29.11,.	0/1:65:22,43:.,90.11,.	0/0:184:184,0:.,255.08,.	0/0:88:88,0:.,121.99,.	0/0:487:487,0:.,675.13,.	0/0:230:230,0:.,318.85,.	0/0:68:68,0:.,94.27,.	0/0:87:87,0:.,120.61,.	0/0:132:132,0:.,182.99,.	0/0:287:287,0:.,397.87,.	0/0:94:94,0:.,130.31,.	0/0:30:30,0:.,41.59,.	0/0:75:75,0:.,103.97,.	0/0:65:65,0:.,90.11,.	0/0:86:86,0:.,119.22,.	0/0:83:83,0:.,115.06,.	0/0:57:57,0:.,79.02,.	0/0:184:184,0:.,255.08,.	0/0:132:132,0:.,182.99,.	0/0:274:274,0:.,379.84,.	0/0:153:153,0:.,212.1,.	0/0:60:60,0:.,83.18,.	./.:0:.,.:.,.,.	0/0:30:30,0:.,41.59,.	0/0:46:46,0:.,63.77,.	0/0:471:471,0:.,652.94,.	0/0:31:31,0:.,42.98,.	0/0:184:184,0:.,255.08,.	0/0:110:110,0:.,152.49,.	0/0:286:286,0:.,396.48,.	0/0:48:48,0:.,66.54,.	0/0:241:241,0:.,334.1,.	1/1:82:0,82:.,113.68,.	0/1:110:63,47:.,152.49,.	0/0:33:33,0:.,45.75,.	0/0:116:116,0:.,160.81,.	1/1:99:0,99:.,137.24,.	0/0:116:116,0:.,160.81,.	0/0:285:285,0:.,395.09,.	1/1:51:0,51:.,70.7,.	0/0:102:102,0:.,141.4,.	1/1:100:0,100:.,138.63,.	1/1:88:0,88:.,121.99,.	0/1:126:89,37:.,174.67,.	1/1:523:0,523:.,725.03,.	0/0:168:168,0:.,232.9,.	0/0:119:119,0:.,164.97,.	1/1:129:0,129:.,178.83,.	0/1:191:97,94:.,264.78,.	0/0:155:155,0:.,214.88,.	0/1:246:98,148:.,342.41,.	0/1:522:284,238:.,723.65,.	0/1:249:139,110:.,345.19,.	0/0:314:314,0:.,435.3,.	0/0:298:298,0:.,413.12,.	0/0:88:88,0:.,121.99,.	0/0:253:253,0:.,350.73,.	1/1:131:0,131:.,181.6,.	0/1:304:156,148:.,421.43,.	0/1:207:80,127:.,286.96,.	1/1:230:0,230:.,318.85,.	0/1:358:71,287:.,496.29,.	1/1:43:0,43:.,59.61,.	./.:13:.,.:.,.,.	0/0:13:13,0:.,18.02,.	0/0:55:55,0:.,76.25,.	0/1:242:61,181:.,335.48,.	0/1:85:47,38:.,117.84,.	0/1:226:136,90:.,313.3,.	0/0:63:63,0:.,87.34,.	0/1:166:83,83:.,230.12,.	0/0:80:80,0:.,110.9,.	0/1:149:78,71:.,206.56,.	0/0:113:113,0:.,156.65,.	0/1:167:78,89:.,237.06,.	0/0:128:128,0:.,177.45,.	0/0:99:99,0:.,137.24,.	0/0:232:232,0:.,321.62,.	0/0:107:107,0:.,148.33,.
1	38679	445	C	A	.	PASS	.	GT:DP:AD:GL	0/0:93:93,0:.,128.93,.	./.:0:.,.:.,.,.	0/0:81:81,0:.,112.29,.	0/0:77:77,0:.,106.74,.	0/0:52:52,0:.,72.09,.	0/0:226:226,0:.,313.3,.	0/0:130:130,0:.,180.22,.	./.:0:.,.:.,.,.	0/0:128:128,0:.,177.45,.	0/0:193:193,0:.,267.55,.	0/0:241:241,0:.,334.1,.	0/0:84:84,0:.,116.45,.	./.:0:.,.:.,.,.	./.:0:.,.:.,.,.	./.:0:.,.:.,.,.	./.:0:.,.:.,.,.	0/0:239:239,0:.,331.32,.	./.:0:.,.:.,.,.	0/0:55:55,0:.,76.25,.	0/0:243:243,0:.,336.87,.	0/0:287:287,0:.,397.87,.	0/0:45:45,0:.,62.38,.	0/0:73:73,0:.,101.2,.	0/0:114:114,0:.,158.04,.	0/0:160:160,0:.,221.81,.	0/0:30:30,0:.,41.59,.	0/0:135:135,0:.,187.15,.	0/0:98:98,0:.,135.86,.	./.:0:.,.:.,.,.	0/0:319:319,0:.,442.23,.	0/0:288:288,0:.,399.25,.	0/0:78:78,0:.,108.13,.	0/0:175:175,0:.,242.6,.	0/0:16:16,0:.,22.18,.	0/0:32:32,0:.,44.36,.	./.:0:.,.:.,.,.	./.:0:.,.:.,.,.	0/0:84:84,0:.,116.45,.	0/0:43:43,0:.,59.61,.	0/0:135:135,0:.,187.15,.	0/0:30:30,0:.,41.59,.	0/0:26:26,0:.,36.04,.	0/0:126:126,0:.,174.67,.	0/0:35:35,0:.,48.52,.	0/0:50:50,0:.,69.31,.	0/0:52:52,0:.,72.09,.	0/0:32:32,0:.,44.36,.	0/0:31:31,0:.,42.98,.	0/0:65:65,0:.,90.11,.	0/0:175:175,0:.,242.6,.	./.:0:.,.:.,.,.	0/0:163:163,0:.,225.97,.	0/0:89:89,0:.,123.38,.	0/0:69:69,0:.,95.65,.	0/0:28:28,0:.,38.82,.	0/0:85:85,0:.,117.84,.	./.:0:.,.:.,.,.	0/0:119:119,0:.,164.97,.	./.:0:.,.:.,.,.	0/0:66:66,0:.,91.5,.	./.:0:.,.:.,.,.	0/0:33:33,0:.,45.75,.	0/0:30:30,0:.,41.59,.	./.:0:.,.:.,.,.	./.:0:.,.:.,.,.	0/0:11:11,0:.,15.25,.	./.:0:.,.:.,.,.	./.:0:.,.:.,.,.	./.:0:.,.:.,.,.	0/0:73:73,0:.,101.2,.	0/0:44:44,0:.,61,.	0/0:46:46,0:.,63.77,.	0/0:115:115,0:.,159.42,.	0/0:255:255,0:.,353.51,.	0/0:45:45,0:.,62.38,.	1/1:37:0,37:.,51.29,.	./.:0:.,.:.,.,.	./.:0:.,.:.,.,.	0/0:47:47,0:.,65.16,.	0/0:161:161,0:.,223.19,.	0/0:250:250,0:.,347.96,.	0/0:56:56,0:.,77.63,.	0/0:84:84,0:.,116.45,.	0/0:94:94,0:.,130.31,.	0/0:75:75,0:.,103.97,.	0/0:18:18,0:.,24.95,.	./.:0:.,.:.,.,.	./.:0:.,.:.,.,.	0/0:124:124,0:.,171.9,.	./.:0:.,.:.,.,.	0/0:135:135,0:.,187.15,.	0/0:132:132,0:.,182.99,.	0/0:251:251,0:.,347.96,.	0/0:68:68,0:.,94.27,.	./.:0:.,.:.,.,.	0/0:115:115,0:.,159.42,.	./.:0:.,.:.,.,.	./.:0:.,.:.,.,.	0/0:160:160,0:.,221.81,.	0/0:513:513,0:.,711.17,.	0/0:282:282,0:.,390.93,.	0/0:126:126,0:.,174.67,.	0/0:104:104,0:.,144.17,.	0/0:63:63,0:.,87.34,.	0/0:119:119,0:.,164.97,.	0/0:150:150,0:.,207.94,.	0/0:234:234,0:.,324.39,.	0/0:150:150,0:.,207.94,.	0/0:56:56,0:.,77.63,.	0/0:432:432,0:.,598.88,.	0/0:14:14,0:.,19.41,.	0/0:24:24,0:.,33.27,.	0/0:40:40,0:.,55.45,.	0/0:188:188,0:.,260.62,.	0/0:200:200,0:.,277.26,.	./.:0:.,.:.,.,.	0/0:11:11,0:.,15.25,.	0/0:46:46,0:.,63.77,.	0/0:16:16,0:.,22.18,.	0/0:17:17,0:.,23.57,.	0/0:134:134,0:.,185.76,.	0/0:46:46,0:.,63.77,.	0/0:283:283,0:.,392.32,.	0/0:56:56,0:.,77.63,.	0/0:37:37,0:.,51.29,.	./.:0:.,.:.,.,.	./.:0:.,.:.,.,.
1	39085	450	G	A	.	PASS	.	GT:DP:AD:GL	0/0:143:143,0:.,198.24,.	0/0:91:91,0:.,126.15,.	0/0:70:70,0:.,97.04,.	./.:0:.,.:.,.,.	0/0:184:184,0:.,255.08,.	0/0:188:188,0:.,260.62,.	0/0:199:199,0:.,275.87,.	0/0:20:20,0:.,27.73,.	0/0:182:182,0:.,252.31,.	0/0:237:237,0:.,328.55,.	0/0:165:165,0:.,228.74,.	0/0:143:143,0:.,198.24,.	0/0:61:61,0:.,84.56,.	./.:0:.,.:.,.,.	0/0:253:253,0:.,350.73,.	0/0:16:16,0:.,22.18,.	0/0:124:124,0:.,171.9,.	0/0:236:236,0:.,327.17,.	0/0:59:59,0:.,81.79,.	0/0:185:185,0:.,256.46,.	0/0:137:137,0:.,189.92,.	0/0:145:145,0:.,201.01,.	0/0:212:212,0:.,293.89,.	0/0:347:347,0:.,481.04,.	0/0:175:175,0:.,242.6,.	0/0:197:197,0:.,273.1,.	0/0:149:149,0:.,206.56,.	0/0:83:83,0:.,115.06,.	0/0:34:34,0:.,47.13,.	0/0:414:414,0:.,573.93,.	0/0:855:855,0:.,1185.28,.	0/0:123:123,0:.,170.51,.	0/0:200:200,0:.,277.26,.	./.:0:.,.:.,.,.	0/0:43:43,0:.,59.61,.	0/0:14:14,0:.,19.41,.	./.:0:.,.:.,.,.	0/0:149:149,0:.,206.56,.	0/0:86:86,0:.,119.22,.	0/0:55:55,0:.,76.25,.	0/0:67:67,0:.,92.88,.	0/0:20:20,0:.,27.73,.	0/0:43:43,0:.,59.61,.	0/0:52:52,0:.,72.09,.	0/0:44:44,0:.,61,.	0/0:139:139,0:.,192.69,.	0/0:82:82,0:.,113.68,.	0/0:24:24,0:.,33.27,.	0/0:15:15,0:.,20.79,.	0/0:191:191,0:.,264.78,.	./.:0:.,.:.,.,.	0/0:66:66,0:.,91.5,.	0/0:211:211,0:.,292.51,.	0/0:159:159,0:.,220.42,.	0/0:52:52,0:.,72.09,.	./.:0:.,.:.,.,.	0/0:176:176,0:.,243.99,.	0/0:188:188,0:.,260.62,.	0/0:74:74,0:.,102.59,.	0/0:60:60,0:.,83.18,.	0/0:87:87,0:.,120.61,.	0/0:122:122,0:.,169.13,.	0/0:94:94,0:.,130.31,.	0/0:185:185,0:.,256.46,.	0/0:46:46,0:.,63.77,.	0/0:80:80,0:.,110.9,.	0/0:220:220,0:.,304.98,.	0/0:428:428,0:.,593.33,.	1/0:160:55,105:.,221.81,.	0/0:89:89,0:.,123.38,.	0/0:30:30,0:.,41.59,.	0/0:27:27,0:.,37.43,.	0/0:156:156,0:.,216.26,.	0/0:640:640,0:.,887.23,.	0/0:171:171,0:.,237.06,.	0/0:16:16,0:.,22.18,.	0/0:100:100,0:.,138.63,.	0/0:179:179,0:.,248.15,.	0/0:121:121,0:.,167.74,.	0/0:188:188,0:.,260.62,.	0/0:456:456,0:.,632.15,.	0/0:148:148,0:.,205.17,.	0/0:61:61,0:.,84.56,.	0/0:156:156,0:.,216.26,.	0/0:157:157,0:.,217.65,.	0/0:97:97,0:.,134.47,.	0/0:302:302,0:.,418.66,.	0/0:147:147,0:.,203.79,.	0/0:95:95,0:.,131.7,.	0/0:153:153,0:.,212.1,.	0/0:88:88,0:.,121.99,.	1/0:69:43,26:.,95.65,.	0/0:661:661,0:.,916.34,.	0/0:14:14,0:.,19.41,.	0/0:96:96,0:.,133.08,.	0/0:159:159,0:.,220.42,.	0/0:173:173,0:.,239.83,.	0/0:257:257,0:.,356.28,.	0/0:157:157,0:.,217.65,.	0/0:622:622,0:.,862.28,.	0/0:230:230,0:.,318.85,.	0/0:178:178,0:.,246.76,.	0/0:114:114,0:.,158.04,.	0/0:28:28,0:.,38.82,.	0/0:170:170,0:.,235.67,.	0/0:137:137,0:.,189.92,.	0/0:213:213,0:.,295.28,.	0/0:185:185,0:.,256.46,.	0/0:102:102,0:.,141.4,.	0/0:350:350,0:.,485.2,.	0/0:244:244,0:.,338.26,.	./.:0:.,.:.,.,.	0/0:28:28,0:.,38.82,.	0/0:228:228,0:.,316.08,.	0/0:198:198,0:.,274.49,.	0/0:197:197,0:.,273.1,.	0/0:77:77,0:.,106.74,.	0/0:109:109,0:.,151.11,.	0/0:110:110,0:.,152.49,.	0/0:89:89,0:.,123.38,.	0/0:162:162,0:.,224.58,.	0/0:111:111,0:.,153.88,.	0/0:200:200,0:.,277.26,.	0/0:153:153,0:.,212.1,.	0/0:76:76,0:.,105.36,.	0/0:521:521,0:.,722.26,.	0/0:141:141,0:.,195.47,.
1	40058	461	C	T	.	PASS	.	GT:DP:AD:GL	0/0:22:22,0:.,30.5,.	1/1:22:0,22:.,30.5,.	0/0:45:45,0:.,62.38,.	0/0:71:71,0:.,98.43,.	0/0:59:59,0:.,81.79,.	1/1:91:0,91:.,126.15,.	0/0:76:76,0:.,105.36,.	1/1:35:0,35:.,48.52,.	./.:0:.,.:.,.,.	1/1:157:0,157:.,217.65,.	0/1:196:110,86:.,271.71,.	0/0:129:129,0:.,178.83,.	./.:0:.,.:.,.,.	1/1:45:0,45:.,62.38,.	0/0:148:148,0:.,205.17,.	./.:0:.,.:.,.,.	0/0:76:76,0:.,105.36,.	0/0:160:160,0:.,221.81,.	0/0:110:110,0:.,152.49,.	0/0:179:179,0:.,248.15,.	0/0:92:92,0:.,127.54,.	0/0:93:93,0:.,128.93,.	0/0:173:173,0:.,239.83,.	0/0:493:493,0:.,683.44,.	0/0:150:150,0:.,207.94,.	0/0:169:169,0:.,234.28,.	0/0:210:210,0:.,291.12,.	0/0:104:104,0:.,144.17,.	./.:0:.,.:.,.,.	0/0:218:218,0:.,302.21,.	0/0:570:570,0:.,790.19,.	0/0:50:50,0:.,69.31,.	0/0:113:113,0:.,156.65,.	0/0:33:33,0:.,45.75,.	0/0:35:35,0:.,48.52,.	0/0:20:20,0:.,27.73,.	./.:0:.,.:.,.,.	0/0:118:118,0:.,163.58,.	0/0:60:60,0:.,83.18,.	0/0:29:29,0:.,40.2,.	0/0:155:155,0:.,214.88,.	./.:0:.,.:.,.,.	0/0:81:81,0:.,112.29,.	./.:0:.,.:.,.,.	0/0:79:79,0:.,109.52,.	0/0:91:91,0:.,126.15,.	0/0:41:41,0:.,56.84,.	./.:0:.,.:.,.,.	0/0:14:14,0:.,19.41,.	0/0:111:111,0:.,153.88,.	0/0:178:178,0:.,246.76,.	./.:0:.,.:.,.,.	./.:0:.,.:.,.,.	0/0:23:23,0:.,31.88,.	0/0:28:28,0:.,38.82,.	0/0:23:23,0:.,31.88,.	0/0:91:91,0:.,126.15,.	./.:0:.,.:.,.,.	./.:0:.,.:.,.,.	0/0:49:49,0:.,67.93,.	0/0:66:66,0:.,91.5,.	./.:0:.,.:.,.,.	0/0:81:81,0:.,112.29,.	0/0:43:43,0:.,59.61,.	0/0:31:31,0:.,42.98,.	0/0:148:148,0:.,205.17,.	0/0:178:178,0:.,246.76,.	0/0:128:128,0:.,177.45,.	0/0:112:112,0:.,155.26,.	0/0:65:65,0:.,90.11,.	0/0:27:27,0:.,37.43,.	0/0:42:42,0:.,58.22,.	0/0:64:64,0:.,88.72,.	./.:0:.,.:.,.,.	0/0:22:22,0:.,30.5,.	0/0:34:34,0:.,47.13,.	./.:0:.,.:.,.,.	0/0:144:144,0:.,199.63,.	./.:0:.,.:.,.,.	0/0:121:121,0:.,167.74,.	0/0:246:246,0:.,341.03,.	0/0:180:180,0:.,249.53,.	0/0:17:17,0:.,23.57,.	0/0:71:71,0:.,98.43,.	0/0:120:120,0:.,166.36,.	0/0:37:37,0:.,51.29,.	0/0:279:279,0:.,386.78,.	0/0:48:48,0:.,66.54,.	0/0:127:127,0:.,176.06,.	0/0:32:32,0:.,44.36,.	0/0:142:142,0:.,196.85,.	0/0:28:28,0:.,38.82,.	0/0:747:747,0:.,1035.56,.	0/0:126:126,0:.,174.67,.	0/0:67:67,0:.,92.88,.	0/0:68:68,0:.,94.27,.	0/0:144:144,0:.,199.63,.	0/0:167:167,0:.,231.51,.	0/0:134:134,0:.,185.76,.	0/0:522:522,0:.,723.65,.	0/1:218:86,132:.,302.21,.	0/0:153:153,0:.,212.1,.	0/0:132:132,0:.,182.99,.	0/0:95:95,0:.,131.7,.	0/0:107:107,0:.,148.33,.	0/0:23:23,0:.,31.88,.	./.:0:.,.:.,.,.	0/0:72:72,0:.,99.81,.	0/0:88:88,0:.,121.99,.	0/0:135:135,0:.,187.15,.	./.:0:.,.:.,.,.	0/0:20:20,0:.,27.73,.	0/0:23:23,0:.,31.88,.	0/0:143:143,0:.,198.24,.	0/0:182:182,0:.,252.31,.	0/0:135:135,0:.,187.15,.	0/0:37:37,0:.,51.29,.	0/1:141:64,77:.,195.47,.	0/0:105:105,0:.,145.56,.	0/0:66:66,0:.,91.5,.	0/0:137:137,0:.,189.92,.	0/1:218:48,170:.,302.21,.	0/0:92:92,0:.,127.54,.	0/0:32:32,0:.,44.36,.	0/0:108:108,0:.,149.72,.	1/1:194:0,194:.,268.94,.	./.:0:.,.:.,.,.
1	42238	486	C	G	.	PASS	.	GT:DP:AD:GL	0/0:52:52,0:.,72.09,.	1/1:67:0,67:.,92.88,.	0/0:19:19,0:.,26.34,.	0/0:37:37,0:.,51.29,.	1/1:83:0,83:.,115.06,.	0/1:182:110,72:.,252.31,.	0/1:150:47,103:.,207.94,.	0/1:37:27,10:.,51.29,.	0/1:168:60,108:.,232.9,.	0/0:180:180,0:.,249.53,.	0/0:113:113,0:.,156.65,.	1/1:104:0,104:.,144.17,.	0/0:80:80,0:.,110.9,.	./.:0:.,.:.,.,.	1/1:46:0,46:.,63.77,.	1/1:51:0,51:.,70.7,.	0/1:114:64,50:.,158.04,.	./.:63:.,.:.,.,.	0/1:94:69,25:.,130.31,.	0/1:135:60,75:.,187.15,.	0/0:252:252,0:.,349.35,.	0/1:193:108,85:.,268.94,.	1/1:133:0,133:.,184.38,.	0/1:185:138,47:.,256.46,.	0/1:55:28,27:.,76.25,.	0/0:53:53,0:.,73.47,.	0/0:90:90,0:.,124.77,.	0/1:123:29,94:.,170.51,.	1/1:48:0,48:.,66.54,.	0/0:51:51,0:.,70.7,.	0/0:271:271,0:.,375.69,.	0/0:61:61,0:.,84.56,.	./.:0:.,.:.,.,.	./.:0:.,.:.,.,.	./.:0:.,.:.,.,.	1/1:17:0,17:.,23.57,.	./.:0:.,.:.,.,.	1/1:63:0,63:.,87.34,.	./.:0:.,.:.,.,.	1/1:60:0,60:.,83.18,.	1/1:36:0,36:.,49.91,.	1/1:74:0,74:.,102.59,.	0/0:33:33,0:.,45.75,.	./.:0:.,.:.,.,.	1/1:71:0,71:.,98.43,.	./.:0:.,.:.,.,.	1/1:94:0,94:.,130.31,.	0/0:41:41,0:.,56.84,.	1/1:25:0,25:.,34.66,.	1/1:89:0,89:.,123.38,.	0/0:54:54,0:.,74.86,.	1/1:122:0,122:.,169.13,.	0/1:274:180,94:.,379.84,.	0/1:142:56,86:.,198.24,.	./.:0:.,.:.,.,.	0/0:40:40,0:.,55.45,.	1/1:181:0,181:.,250.92,.	1/1:285:0,285:.,395.09,.	1/1:31:0,31:.,42.98,.	0/1:80:26,54:.,110.9,.	./.:0:.,.:.,.,.	1/1:102:0,102:.,141.4,.	1/1:82:0,82:.,113.68,.	0/0:29:29,0:.,40.2,.	./.:0:.,.:.,.,.	./.:40:.,.:.,.,.	0/1:144:47,97:.,199.63,.	0/1:186:95,91:.,257.85,.	0/0:165:165,0:.,228.74,.	0/0:45:45,0:.,62.38,.	./.:0:.,.:.,.,.	1/1:103:0,103:.,142.79,.	1/1:56:0,56:.,77.63,.	0/1:376:186,190:.,521.25,.	1/1:77:0,77:.,106.74,.	1/1:245:0,245:.,339.64,.	1/1:167:0,167:.,231.51,.	1/1:93:0,93:.,128.93,.	0/0:19:19,0:.,26.34,.	0/0:182:182,0:.,252.31,.	0/1:194:133,61:.,270.33,.	0/1:64:26,38:.,90.11,.	0/0:84:84,0:.,116.45,.	0/0:126:126,0:.,174.67,.	./.:0:.,.:.,.,.	0/1:107:77,30:.,148.33,.	0/1:201:69,132:.,278.65,.	0/0:42:42,0:.,58.22,.	0/0:21:21,0:.,29.11,.	./.:0:.,.:.,.,.	0/0:62:62,0:.,85.95,.	0/1:112:52,60:.,155.26,.	0/0:300:300,0:.,415.89,.	0/0:52:52,0:.,72.09,.	0/0:27:27,0:.,37.43,.	0/0:187:187,0:.,259.24,.	0/1:138:46,92:.,191.31,.	0/0:157:157,0:.,217.65,.	0/1:76:40,36:.,105.36,.	0/0:530:530,0:.,734.74,.	0/0:383:383,0:.,530.95,.	0/1:119:93,26:.,164.97,.	0/0:60:60,0:.,83.18,.	0/0:29:29,0:.,40.2,.	0/0:116:116,0:.,160.81,.	0/0:42:42,0:.,58.22,.	0/0:160:160,0:.,221.81,.	0/1:63:31,32:.,87.34,.	0/0:56:56,0:.,77.63,.	0/0:187:187,0:.,259.24,.	1/1:25:0,25:.,34.66,.	1/1:24:0,24:.,33.27,.	1/1:53:0,53:.,73.47,.	0/0:73:73,0:.,101.2,.	0/0:150:150,0:.,207.94,.	0/1:53:36,17:.,73.47,.	0/1:153:35,118:.,213.49,.	0/0:87:87,0:.,120.61,.	0/0:35:35,0:.,48.52,.	1/1:61:0,61:.,84.56,.	0/1:72:40,32:.,99.81,.	0/0:29:29,0:.,40.2,.	0/0:55:55,0:.,76.25,.	0/0:28:28,0:.,38.82,.	1/1:49:0,49:.,67.93,.	./.:0:.,.:.,.,.	./.:0:.,.:.,.,.
1	42709	491	C	A	.	PASS	.	GT:DP:AD:GL	0/0:62:62,0:.,85.95,.	0/0:118:118,0:.,163.58,.	0/0:38:38,0:.,52.68,.	0/0:74:74,0:.,102.59,.	0/0:48:48,0:.,66.54,.	0/0:335:335,0:.,464.41,.	0/0:175:175,0:.,242.6,.	0/0:45:45,0:.,62.38,.	./.:0:.,.:.,.,.	0/0:204:204,0:.,282.8,.	0/0:175:175,0:.,242.6,.	./.:0:.,.:.,.,.	./.:0:.,.:.,.,.	0/0:63:63,0:.,87.34,.	0/0:77:77,0:.,106.74,.	0/0:37:37,0:.,51.29,.	./.:0:.,.:.,.,.	0/0:67:67,0:.,92.88,.	1/0:68:46,22:.,94.27,.	0/0:160:160,0:.,221.81,.	0/0:41:41,0:.,56.84,.	./.:0:.,.:.,.,.	0/0:72:72,0:.,99.81,.	0/0:280:280,0:.,388.16,.	1/0:150:113,37:.,207.94,.	0/0:103:103,0:.,142.79,.	0/0:178:178,0:.,246.76,.	0/0:66:66,0:.,91.5,.	0/0:14:14,0:.,19.41,.	0/0:210:210,0:.,291.12,.	0/0:290:290,0:.,402.03,.	0/0:101:101,0:.,140.02,.	1/0:90:58,32:.,124.77,.	0/0:41:41,0:.,56.84,.	./.:49:.,.:.,.,.	0/0:52:52,0:.,72.09,.	0/0:14:14,0:.,19.41,.	0/0:92:92,0:.,127.54,.	0/0:116:116,0:.,160.81,.	0/0:162:162,0:.,224.58,.	./.:0:.,.:.,.,.	0/0:20:20,0:.,27.73,.	0/0:103:103,0:.,142.79,.	0/0:40:40,0:.,55.45,.	1/1:109:0,109:.,151.11,.	0/0:101:101,0:.,140.02,.	0/0:16:16,0:.,22.18,.	0/0:26:26,0:.,36.04,.	./.:0:.,.:.,.,.	0/0:162:162,0:.,224.58,.	./.:0:.,.:.,.,.	0/0:46:46,0:.,63.77,.	0/0:260:260,0:.,360.44,.	0/0:74:74,0:.,102.59,.	0/0:114:114,0:.,158.04,.	0/0:17:17,0:.,23.57,.	./.:0:.,.:.,.,.	0/0:54:54,0:.,74.86,.	0/0:93:93,0:.,128.93,.	0/0:119:119,0:.,164.97,.	0/0:35:35,0:.,48.52,.	0/0:68:68,0:.,94.27,.	0/0:106:106,0:.,146.95,.	./.:0:.,.:.,.,.	0/0:37:37,0:.,51.29,.	0/0:23:23,0:.,31.88,.	0/0:183:183,0:.,253.69,.	0/0:118:118,0:.,163.58,.	0/0:188:188,0:.,260.62,.	0/0:51:51,0:.,70.7,.	0/0:22:22,0:.,30.5,.	0/0:22:22,0:.,30.5,.	0/0:82:82,0:.,113.68,.	0/0:317:317,0:.,439.46,.	0/0:26:26,0:.,36.04,.	0/0:111:111,0:.,153.88,.	0/0:34:34,0:.,47.13,.	0/0:136:136,0:.,188.54,.	0/0:54:54,0:.,74.86,.	0/0:267:267,0:.,370.14,.	0/0:222:222,0:.,307.76,.	1/0:133:72,61:.,184.38,.	0/0:56:56,0:.,77.63,.	./.:0:.,.:.,.,.	1/0:156:67,89:.,216.26,.	0/0:87:87,0:.,120.61,.	0/0:181:181,0:.,250.92,.	0/0:134:134,0:.,185.76,.	1/0:172:114,58:.,238.44,.	./.:0:.,.:.,.,.	0/0:34:34,0:.,47.13,.	0/0:71:71,0:.,98.43,.	0/0:724:724,0:.,1003.68,.	./.:0:.,.:.,.,.	0/0:28:28,0:.,38.82,.	1/0:162:108,54:.,224.58,.	0/0:249:249,0:.,345.19,.	./.:0:.,.:.,.,.	0/0:127:127,0:.,176.06,.	0/0:404:404,0:.,561.45,.	1/0:117:84,33:.,162.2,.	0/0:120:120,0:.,166.36,.	0/0:137:137,0:.,189.92,.	0/0:30:30,0:.,41.59,.	0/0:346:346,0:.,479.66,.	1/0:48:15,33:.,66.54,.	0/0:198:198,0:.,274.49,.	0/0:80:80,0:.,110.9,.	0/0:73:73,0:.,101.2,.	0/0:115:115,0:.,159.42,.	0/0:43:43,0:.,59.61,.	./.:0:.,.:.,.,.	./.:0:.,.:.,.,.	0/0:134:134,0:.,185.76,.	1/0:297:103,194:.,411.73,.	1/0:199:79,120:.,275.87,.	./.:0:.,.:.,.,.	0/0:67:67,0:.,92.88,.	0/0:88:88,0:.,121.99,.	0/0:55:55,0:.,76.25,.	0/0:118:118,0:.,163.58,.	0/0:61:61,0:.,84.56,.	0/0:110:110,0:.,152.49,.	0/0:130:130,0:.,180.22,.	1/1:72:0,72:.,99.81,.	0/0:131:131,0:.,181.6,.	./.:0:.,.:.,.,.
1	43079	496	C	A	.	PASS	.	GT:DP:AD:GL	1/1:23:0,23:.,31.88,.	0/0:17:17,0:.,23.57,.	1/1:20:0,20:.,27.73,.	./.:0:.,.:.,.,.	0/0:98:98,0:.,135.86,.	./.:0:.,.:.,.,.	1/1:61:0,61:.,84.56,.	1/1:26:0,26:.,36.04,.	1/1:90:0,90:.,124.77,.	1/1:97:0,97:.,134.47,.	1/1:156:0,156:.,216.26,.	1/0:93:66,27:.,128.93,.	1/0:112:78,34:.,155.26,.	1/1:38:0,38:.,52.68,.	./.:0:.,.:.,.,.	1/0:48:32,16:.,66.54,.	0/0:52:52,0:.,72.09,.	./.:0:.,.:.,.,.	0/0:75:75,0:.,103.97,.	./.:0:.,.:.,.,.	0/0:117:117,0:.,162.2,.	./.:0:.,.:.,.,.	./.:0:.,.:.,.,.	0/0:337:337,0:.,468.57,.	./.:0:.,.:.,.,.	0/0:69:69,0:.,95.65,.	0/0:86:86,0:.,119.22,.	./.:0:.,.:.,.,.	./.:0:.,.:.,.,.	0/0:69:69,0:.,95.65,.	0/0:196:196,0:.,271.71,.	0/0:72:72,0:.,99.81,.	1/1:11:0,11:.,15.25,.	./.:0:.,.:.,.,.	1/1:36:0,36:.,49.91,.	./.:0:.,.:.,.,.	1/1:23:0,23:.,31.88,.	1/1:29:0,29:.,40.2,.	1/1:107:0,107:.,148.33,.	./.:0:.,.:.,.,.	0/0:17:17,0:.,23.57,.	0/0:98:98,0:.,135.86,.	1/1:45:0,45:.,62.38,.	1/1:26:0,26:.,36.04,.	1/1:26:0,26:.,36.04,.	./.:141:.,.:.,.,.	0/0:25:25,0:.,34.66,.	1/1:18:0,18:.,24.95,.	1/1:31:0,31:.,42.98,.	1/1:135:0,135:.,187.15,.	1/1:28:0,28:.,38.82,.	0/0:175:175,0:.,242.6,.	0/0:108:108,0:.,149.72,.	0/0:73:73,0:.,101.2,.	0/0:52:52,0:.,72.09,.	0/0:106:106,0:.,146.95,.	0/0:35:35,0:.,48.52,.	0/0:27:27,0:.,37.43,.	0/0:35:35,0:.,48.52,.	0/0:33:33,0:.,45.75,.	0/0:56:56,0:.,77.63,.	0/0:51:51,0:.,70.7,.	0/0:12:12,0:.,16.64,.	./.:0:.,.:.,.,.	0/0:63:63,0:.,87.34,.	./.:0:.,.:.,.,.	0/0:101:101,0:.,140.02,.	0/0:61:61,0:.,84.56,.	0/0:36:36,0:.,49.91,.	./.:0:.,.:.,.,.	0/0:13:13,0:.,18.02,.	0/0:25:25,0:.,34.66,.	./.:0:.,.:.,.,.	0/0:55:55,0:.,76.25,.	0/0:84:84,0:.,116.45,.	0/0:35:35,0:.,48.52,.	0/0:113:113,0:.,156.65,.	./.:0:.,.:.,.,.	./.:0:.,.:.,.,.	0/0:206:206,0:.,285.58,.	0/0:330:330,0:.,457.48,.	0/0:95:95,0:.,131.7,.	0/0:34:34,0:.,47.13,.	0/0:43:43,0:.,59.61,.	0/0:102:102,0:.,141.4,.	0/0:61:61,0:.,84.56,.	0/0:56:56,0:.,77.63,.	1/0:69:23,46:.,95.65,.	0/0:76:76,0:.,105.36,.	./.:0:.,.:.,.,.	./.:0:.,.:.,.,.	0/0:92:92,0:.,127.54,.	0/0:373:373,0:.,517.09,.	0/0:52:52,0:.,72.09,.	./.:0:.,.:.,.,.	0/0:28:28,0:.,38.82,.	1/1:62:0,62:.,85.95,.	0/0:129:129,0:.,180.22,.	./.:0:.,.:.,.,.	1/0:584:330,254:.,809.6,.	1/1:163:0,163:.,225.97,.	1/1:83:0,83:.,115.06,.	1/1:166:0,166:.,230.12,.	0/0:40:40,0:.,55.45,.	1/1:205:0,205:.,284.19,.	1/1:40:0,40:.,55.45,.	./.:0:.,.:.,.,.	1/1:85:0,85:.,117.84,.	1/1:51:0,51:.,70.7,.	1/1:233:0,233:.,323.01,.	0/0:16:16,0:.,22.18,.	1/1:14:0,14:.,19.41,.	1/1:57:0,57:.,79.02,.	1/1:33:0,33:.,45.75,.	1/1:57:0,57:.,79.02,.	1/1:49:0,49:.,67.93,.	1/0:59:36,23:.,81.79,.	1/1:119:0,119:.,164.97,.	1/1:70:0,70:.,97.04,.	1/1:75:0,75:.,103.97,.	1/1:72:0,72:.,99.81,.	1/1:19:0,19:.,26.34,.	0/0:16:16,0:.,22.18,.	1/1:62:0,62:.,85.95,.	1/1:16:0,16:.,22.18,.	1/1:125:0,125:.,173.29,.	1/1:43:0,43:.,59.61,.
1	44934	517	A	G	.	PASS	.	GT:DP:AD:GL	0/0:170:170,0:.,235.67,.	./.:0:.,.:.,.,.	0/0:21:21,0:.,29.11,.	0/0:23:23,0:.,31.88,.	0/0:78:78,0:.,108.13,.	0/0:151:151,0:.,209.33,.	0/0:192:192,0:.,266.17,.	0/0:69:69,0:.,95.65,.	0/0:226:226,0:.,313.3,.	0/0:132:132,0:.,182.99,.	0/0:78:78,0:.,108.13,.	0/0:217:217,0:.,300.83,.	./.:0:.,.:.,.,.	0/0:96:96,0:.,133.08,.	0/0:16:16,0:.,22.18,.	0/0:72:72,0:.,99.81,.	0/0:89:89,0:.,123.38,.	0/0:111:111,0:.,153.88,.	0/0:45:45,0:.,62.38,.	0/0:123:123,0:.,170.51,.	0/0:127:127,0:.,176.06,.	0/0:137:137,0:.,189.92,.	0/0:95:95,0:.,131.7,.	0/0:195:195,0:.,270.33,.	0/0:85:85,0:.,117.84,.	0/0:112:112,0:.,155.26,.	0/0:102:102,0:.,141.4,.	0/0:42:42,0:.,58.22,.	0/1:33:14,19:.,45.75,.	0/0:320:320,0:.,443.61,.	./.:0:.,.:.,.,.	0/0:43:43,0:.,59.61,.	0/0:15:15,0:.,20.79,.	0/0:20:20,0:.,27.73,.	0/0:21:21,0:.,29.11,.	0/0:21:21,0:.,29.11,.	0/0:16:16,0:.,22.18,.	./.:0:.,.:.,.,.	0/1:91:48,43:.,126.15,.	0/0:56:56,0:.,77.63,.	0/0:86:86,0:.,119.22,.	0/0:147:147,0:.,203.79,.	0/0:32:32,0:.,44.36,.	0/1:38:15,23:.,52.68,.	./.:0:.,.:.,.,.	0/0:91:91,0:.,126.15,.	0/0:88:88,0:.,121.99,.	0/0:13:13,0:.,18.02,.	0/0:22:22,0:.,30.5,.	0/0:69:69,0:.,95.65,.	./.:0:.,.:.,.,.	0/0:62:62,0:.,85.95,.	0/0:266:266,0:.,368.75,.	0/0:180:180,0:.,249.53,.	./.:0:.,.:.,.,.	0/0:67:67,0:.,92.88,.	0/0:32:32,0:.,44.36,.	0/0:81:81,0:.,112.29,.	0/0:23:23,0:.,31.88,.	0/0:25:25,0:.,34.66,.	0/0:17:17,0:.,23.57,.	0/0:58:58,0:.,80.41,.	0/0:47:47,0:.,65.16,.	./.:0:.,.:.,.,.	0/0:24:24,0:.,33.27,.	0/0:52:52,0:.,72.09,.	0/0:279:279,0:.,386.78,.	0/0:149:149,0:.,206.56,.	./.:0:.,.:.,.,.	0/0:22:22,0:.,30.5,.	./.:0:.,.:.,.,.	./.:0:.,.:.,.,.	1/1:29:0,29:.,40.2,.	0/0:451:451,0:.,625.22,.	0/0:81:81,0:.,112.29,.	0/0:137:137,0:.,189.92,.	./.:0:.,.:.,.,.	0/0:77:77,0:.,106.74,.	0/0:11:11,0:.,15.25,.	0/0:116:116,0:.,160.81,.	0/0:205:205,0:.,284.19,.	0/0:93:93,0:.,128.93,.	0/0:42:42,0:.,58.22,.	0/0:117:117,0:.,162.2,.	0/0:147:147,0:.,203.79,.	0/0:88:88,0:.,121.99,.	0/0:103:103,0:.,142.79,.	0/0:33:33,0:.,45.75,.	0/0:127:127,0:.,176.06,.	./.:0:.,.:.,.,.	0/0:76:76,0:.,105.36,.	0/0:72:72,0:.,99.81,.	0/0:258:258,0:.,357.66,.	./.:0:.,.:.,.,.	./.:0:.,.:.,.,.	0/0:161:161,0:.,223.19,.	0/0:108:108,0:.,149.72,.	0/1:187:67,120:.,259.24,.	0/0:190:190,0:.,263.4,.	0/0:359:359,0:.,499.07,.	0/0:192:192,0:.,266.17,.	0/0:144:144,0:.,199.63,.	0/0:135:135,0:.,187.15,.	./.:0:.,.:.,.,.	0/0:107:107,0:.,148.33,.	0/0:73:73,0:.,101.2,.	0/0:113:113,0:.,156.65,.	0/0:111:111,0:.,155.26,.	0/0:86:86,0:.,119.22,.	0/0:178:178,0:.,246.76,.	0/0:72:72,0:.,99.81,.	./.:0:.,.:.,.,.	0/0:13:13,0:.,18.02,.	0/0:140:140,0:.,194.08,.	0/0:104:104,0:.,144.17,.	./.:0:.,.:.,.,.	0/0:38:38,0:.,52.68,.	0/0:146:146,0:.,202.4,.	0/0:78:78,0:.,108.13,.	0/0:24:24,0:.,33.27,.	0/0:33:33,0:.,45.75,.	./.:0:.,.:.,.,.	0/0:71:71,0:.,98.43,.	0/0:72:72,0:.,99.81,.	0/0:25:25,0:.,34.66,.	0/0:54:54,0:.,74.86,.	./.:0:.,.:.,.,.
1	45094	519	G	A	.	PASS	.	GT:DP:AD:GL	0/0:28:28,0:.,38.82,.	./.:0:.,.:.,.,.	./.:0:.,.:.,.,.	0/0:129:129,0:.,178.83,.	0/0:102:102,0:.,141.4,.	0/0:297:297,0:.,411.73,.	0/0:131:131,0:.,181.6,.	0/0:55:55,0:.,76.25,.	0/0:105:105,0:.,145.56,.	0/0:163:163,0:.,225.97,.	0/0:169:169,0:.,234.28,.	0/0:163:163,0:.,225.97,.	0/0:40:40,0:.,55.45,.	0/0:42:42,0:.,58.22,.	0/0:18:18,0:.,24.95,.	0/0:27:27,0:.,37.43,.	0/0:91:91,0:.,126.15,.	0/0:46:46,0:.,63.77,.	0/0:60:60,0:.,83.18,.	0/0:121:121,0:.,167.74,.	0/0:128:128,0:.,177.45,.	0/0:98:98,0:.,135.86,.	0/0:122:122,0:.,169.13,.	0/0:249:249,0:.,345.19,.	0/0:130:130,0:.,180.22,.	0/0:38:38,0:.,52.68,.	0/0:141:141,0:.,195.47,.	0/0:68:68,0:.,94.27,.	0/0:23:23,0:.,31.88,.	0/0:136:136,0:.,188.54,.	0/0:448:448,0:.,621.06,.	0/0:90:90,0:.,124.77,.	0/0:78:78,0:.,108.13,.	0/0:32:32,0:.,44.36,.	0/0:31:31,0:.,42.98,.	0/0:33:33,0:.,45.75,.	0/0:14:14,0:.,19.41,.	0/0:108:108,0:.,149.72,.	0/0:119:119,0:.,164.97,.	0/0:141:141,0:.,195.47,.	1/0:35:27,8:.,48.52,.	0/0:36:36,0:.,49.91,.	0/0:41:41,0:.,56.84,.	0/0:39:39,0:.,54.07,.	0/0:38:38,0:.,52.68,.	0/0:15:15,0:.,20.79,.	0/0:25:25,0:.,34.66,.	./.:0:.,.:.,.,.	0/0:25:25,0:.,34.66,.	0/0:234:234,0:.,324.39,.	0/0:14:14,0:.,19.41,.	0/0:115:115,0:.,159.42,.	1/0:322:124,198:.,446.39,.	1/0:116:68,48:.,160.81,.	./.:0:.,.:.,.,.	1/1:63:0,63:.,87.34,.	1/0:82:20,62:.,113.68,.	1/1:173:0,173:.,239.83,.	1/1:146:0,146:.,202.4,.	0/0:120:120,0:.,166.36,.	1/1:225:0,225:.,311.92,.	./.:0:.,.:.,.,.	0/0:46:46,0:.,63.77,.	0/0:77:77,0:.,106.74,.	0/0:141:141,0:.,195.47,.	0/0:66:66,0:.,91.5,.	0/0:217:217,0:.,300.83,.	0/0:39:39,0:.,54.07,.	0/0:26:26,0:.,36.04,.	0/0:12:12,0:.,16.64,.	0/0:11:11,0:.,15.25,.	0/0:122:122,0:.,169.13,.	0/0:269:269,0:.,372.91,.	0/0:286:286,0:.,396.48,.	0/0:128:128,0:.,177.45,.	0/0:131:131,0:.,181.6,.	1/0:56:24,32:.,77.63,.	0/0:217:217,0:.,300.83,.	0/0:11:11,0:.,15.25,.	0/0:191:191,0:.,264.78,.	0/0:213:213,0:.,296.67,.	0/0:75:75,0:.,103.97,.	0/0:127:127,0:.,176.06,.	1/1:69:0,69:.,95.65,.	0/0:112:112,0:.,155.26,.	0/0:103:103,0:.,142.79,.	1/1:80:0,80:.,110.9,.	0/0:65:65,0:.,90.11,.	0/0:134:134,0:.,185.76,.	0/0:324:324,0:.,449.16,.	0/0:56:56,0:.,77.63,.	0/0:40:40,0:.,55.45,.	0/0:383:383,0:.,530.95,.	0/0:72:72,0:.,99.81,.	0/0:47:47,0:.,65.16,.	0/0:119:119,0:.,164.97,.	0/0:55:55,0:.,76.25,.	0/0:152:152,0:.,210.72,.	0/0:45:45,0:.,62.38,.	0/0:450:450,0:.,623.83,.	0/0:95:95,0:.,131.7,.	0/0:73:73,0:.,101.2,.	0/0:119:119,0:.,164.97,.	0/0:47:47,0:.,65.16,.	0/0:285:285,0:.,396.48,.	0/0:17:17,0:.,23.57,.	0/0:129:129,0:.,178.83,.	0/0:123:123,0:.,170.51,.	./.:0:.,.:.,.,.	0/0:298:298,0:.,413.12,.	0/0:33:33,0:.,45.75,.	0/0:13:13,0:.,18.02,.	0/0:50:50,0:.,69.31,.	0/0:68:68,0:.,94.27,.	0/0:102:102,0:.,141.4,.	0/0:31:31,0:.,42.98,.	0/0:129:129,0:.,178.83,.	./.:0:.,.:.,.,.	0/0:111:111,0:.,153.88,.	0/0:97:97,0:.,134.47,.	0/0:65:65,0:.,90.11,.	./.:0:.,.:.,.,.	0/0:147:147,0:.,203.79,.	0/0:81:81,0:.,112.29,.	0/0:43:43,0:.,59.61,.	0/0:96:96,0:.,133.08,.	0/0:79:79,0:.,109.52,.
1	46111	530	T	C	.	PASS	.	GT:DP:AD:GL	0/0:107:107,0:.,148.33,.	0/0:55:55,0:.,76.25,.	0/0:72:72,0:.,99.81,.	0/0:77:77,0:.,106.74,.	0/0:107:107,0:.,148.33,.	0/0:158:158,0:.,219.03,.	0/0:145:145,0:.,201.01,.	0/0:81:81,0:.,112.29,.	0/0:205:205,0:.,284.19,.	0/0:366:366,0:.,507.38,.	0/0:195:195,0:.,270.33,.	0/0:168:168,0:.,232.9,.	./.:0:.,.:.,.,.	0/0:36:36,0:.,49.91,.	0/0:49:49,0:.,67.93,.	0/0:63:63,0:.,87.34,.	0/0:169:169,0:.,234.28,.	0/0:198:198,0:.,274.49,.	0/0:111:111,0:.,153.88,.	0/0:120:120,0:.,166.36,.	0/0:212:212,0:.,293.89,.	0/0:295:295,0:.,408.96,.	0/0:190:190,0:.,263.4,.	0/0:311:311,0:.,431.14,.	0/0:154:154,0:.,213.49,.	0/0:130:130,0:.,180.22,.	0/0:67:67,0:.,92.88,.	0/0:140:140,0:.,194.08,.	0/0:34:34,0:.,47.13,.	0/0:317:317,0:.,439.46,.	0/0:551:551,0:.,763.85,.	0/0:73:73,0:.,101.2,.	0/0:51:51,0:.,70.7,.	./.:0:.,.:.,.,.	0/0:49:49,0:.,67.93,.	./.:0:.,.:.,.,.	0/0:40:40,0:.,55.45,.	0/0:89:89,0:.,123.38,.	0/0:117:117,0:.,162.2,.	0/0:185:185,0:.,256.46,.	0/0:130:130,0:.,180.22,.	1/0:20:8,12:.,27.73,.	0/0:77:77,0:.,106.74,.	0/0:18:18,0:.,24.95,.	0/0:114:114,0:.,158.04,.	0/0:42:42,0:.,58.22,.	0/0:24:24,0:.,33.27,.	0/0:17:17,0:.,23.57,.	./.:0:.,.:.,.,.	0/0:98:98,0:.,135.86,.	0/0:182:182,0:.,252.31,.	0/0:142:142,0:.,196.85,.	0/0:178:178,0:.,246.76,.	0/0:202:202,0:.,280.03,.	0/0:39:39,0:.,54.07,.	0/0:58:58,0:.,80.41,.	0/0:13:13,0:.,18.02,.	0/0:48:48,0:.,66.54,.	0/0:33:33,0:.,45.75,.	0/0:100:100,0:.,138.63,.	./.:0:.,.:.,.,.	0/0:22:22,0:.,30.5,.	0/0:36:36,0:.,49.91,.	0/0:129:129,0:.,178.83,.	0/0:158:158,0:.,219.03,.	0/0:111:111,0:.,153.88,.	0/0:127:127,0:.,176.06,.	0/0:204:204,0:.,282.8,.	1/0:101:56,45:.,140.02,.	1/1:127:0,127:.,176.06,.	0/0:25:25,0:.,34.66,.	0/0:165:165,0:.,228.74,.	0/0:98:98,0:.,135.86,.	0/0:649:649,0:.,899.71,.	0/0:140:140,0:.,194.08,.	0/0:93:93,0:.,128.93,.	0/0:132:132,0:.,182.99,.	1/0:306:231,75:.,424.21,.	./.:44:.,.:.,.,.	0/0:177:177,0:.,245.37,.	0/0:301:301,0:.,417.27,.	0/0:226:226,0:.,313.3,.	0/0:52:52,0:.,72.09,.	0/0:12:12,0:.,16.64,.	0/0:183:183,0:.,253.69,.	0/0:53:53,0:.,73.47,.	0/0:321:321,0:.,445,.	0/0:32:32,0:.,44.36,.	0/0:238:238,0:.,329.94,.	0/0:30:30,0:.,41.59,.	0/0:132:132,0:.,182.99,.	0/0:72:72,0:.,99.81,.	0/0:669:669,0:.,927.43,.	0/0:151:151,0:.,209.33,.	0/0:70:70,0:.,97.04,.	0/0:158:158,0:.,219.03,.	0/0:183:183,0:.,253.69,.	0/0:287:287,0:.,397.87,.	0/0:139:139,0:.,192.69,.	0/0:637:637,0:.,884.46,.	0/0:184:184,0:.,255.08,.	0/0:110:110,0:.,152.49,.	0/0:46:46,0:.,63.77,.	0/0:158:158,0:.,219.03,.	0/0:259:259,0:.,359.05,.	0/0:120:120,0:.,166.36,.	0/0:219:219,0:.,303.6,.	0/0:148:148,0:.,205.17,.	0/0:71:71,0:.,98.43,.	0/0:333:333,0:.,461.64,.	0/0:99:99,0:.,137.24,.	0/0:94:94,0:.,130.31,.	0/0:79:79,0:.,109.52,.	0/0:79:79,0:.,109.52,.	0/0:231:231,0:.,320.23,.	0/0:211:211,0:.,292.51,.	0/0:176:176,0:.,243.99,.	1/0:92:51,41:.,127.54,.	0/0:61:61,0:.,84.56,.	0/0:46:46,0:.,63.77,.	0/0:107:107,0:.,148.33,.	0/0:138:138,0:.,191.31,.	0/0:119:119,0:.,164.97,.	0/0:164:164,0:.,227.35,.	0/0:103:103,0:.,142.79,.	0/0:269:269,0:.,372.91,.	0/0:60:60,0:.,83.18,.
1	46525	535	T	C	.	PASS	.	GT:DP:AD:GL	0/0:69:69,0:.,95.65,.	0/0:77:77,0:.,106.74,.	./.:0:.,.:.,.,.	0/0:116:116,0:.,160.81,.	0/0:126:126,0:.,174.67,.	0/0:254:254,0:.,352.12,.	0/0:243:243,0:.,336.87,.	0/0:61:61,0:.,84.56,.	./.:0:.,.:.,.,.	0/0:235:235,0:.,325.78,.	0/0:127:127,0:.,176.06,.	0/0:464:464,0:.,643.24,.	0/0:193:193,0:.,267.55,.	0/0:61:61,0:.,84.56,.	0/0:153:153,0:.,212.1,.	0/0:187:187,0:.,259.24,.	0/0:142:142,0:.,196.85,.	0/0:414:414,0:.,573.93,.	0/0:107:107,0:.,148.33,.	0/0:220:220,0:.,304.98,.	1/0:254:120,134:.,352.12,.	0/0:190:190,0:.,263.4,.	0/0:131:131,0:.,181.6,.	0/0:498:498,0:.,690.37,.	0/0:113:113,0:.,156.65,.	0/0:93:93,0:.,128.93,.	0/0:225:225,0:.,311.92,.	0/0:93:93,0:.,128.93,.	0/0:13:13,0:.,18.02,.	1/0:344:184,160:.,476.89,.	0/0:1010:1010,0:.,1400.16,.	./.:0:.,.:.,.,.	0/0:370:370,0:.,512.93,.	0/0:26:26,0:.,36.04,.	0/0:58:58,0:.,80.41,.	0/0:74:74,0:.,102.59,.	./.:0:.,.:.,.,.	0/0:323:323,0:.,447.77,.	0/0:109:109,0:.,151.11,.	0/0:171:171,0:.,237.06,.	./.:0:.,.:.,.,.	./.:0:.,.:.,.,.	0/0:67:67,0:.,92.88,.	0/0:82:82,0:.,113.68,.	0/0:195:195,0:.,270.33,.	0/0:294:294,0:.,407.57,.	./.:0:.,.:.,.,.	0/0:24:24,0:.,33.27,.	0/0:12:12,0:.,16.64,.	0/0:171:171,0:.,237.06,.	0/0:179:179,0:.,248.15,.	0/0:87:87,0:.,120.61,.	0/0:315:315,0:.,436.68,.	./.:0:.,.:.,.,.	0/0:49:49,0:.,67.93,.	./.:0:.,.:.,.,.	0/0:167:167,0:.,231.51,.	0/0:170:170,0:.,235.67,.	./.:0:.,.:.,.,.	0/0:218:218,0:.,302.21,.	0/0:84:84,0:.,116.45,.	./.:0:.,.:.,.,.	1/0:177:128,49:.,245.37,.	0/0:24:24,0:.,33.27,.	0/0:139:139,0:.,192.69,.	0/0:79:79,0:.,110.9,.	0/0:193:193,0:.,267.55,.	0/0:364:364,0:.,504.61,.	1/1:69:0,69:.,95.65,.	0/0:103:103,0:.,142.79,.	1/1:21:0,21:.,29.11,.	0/0:122:122,0:.,169.13,.	0/0:163:163,0:.,225.97,.	0/0:576:576,0:.,798.51,.	0/0:184:184,0:.,255.08,.	0/0:244:244,0:.,338.26,.	0/0:99:99,0:.,137.24,.	0/0:300:300,0:.,415.89,.	0/0:38:38,0:.,52.68,.	0/0:753:753,0:.,1043.88,.	0/0:323:323,0:.,447.77,.	0/0:226:226,0:.,313.3,.	0/0:91:91,0:.,126.15,.	0/0:180:180,0:.,249.53,.	0/0:182:182,0:.,252.31,.	0/0:101:101,0:.,140.02,.	0/0:264:264,0:.,365.98,.	0/0:102:102,0:.,141.4,.	0/0:308:308,0:.,426.98,.	0/0:185:185,0:.,256.46,.	0/0:102:102,0:.,141.4,.	0/0:116:116,0:.,160.81,.	0/0:715:715,0:.,991.2,.	0/0:67:67,0:.,92.88,.	0/0:123:123,0:.,170.51,.	0/0:163:163,0:.,225.97,.	0/0:146:146,0:.,202.4,.	0/0:192:192,0:.,266.17,.	./.:0:.,.:.,.,.	0/0:773:773,0:.,1071.61,.	0/0:172:172,0:.,238.44,.	0/0:173:173,0:.,239.83,.	0/0:137:137,0:.,189.92,.	0/0:109:109,0:.,151.11,.	./.:0:.,.:.,.,.	0/0:94:94,0:.,130.31,.	0/0:311:311,0:.,431.14,.	0/0:217:217,0:.,300.83,.	0/0:113:113,0:.,156.65,.	0/0:273:273,0:.,378.46,.	0/0:161:161,0:.,223.19,.	0/0:67:67,0:.,92.88,.	0/0:97:97,0:.,134.47,.	1/0:169:91,78:.,234.28,.	0/0:149:149,0:.,206.56,.	0/0:132:132,0:.,184.38,.	0/0:168:168,0:.,232.9,.	0/0:82:82,0:.,113.68,.	0/0:174:174,0:.,241.22,.	0/0:85:85,0:.,117.84,.	0/0:274:274,0:.,379.84,.	0/0:74:74,0:.,102.59,.	0/0:202:202,0:.,280.03,.	0/0:128:128,0:.,177.45,.	0/0:125:125,0:.,173.29,.	0/0:358:358,0:.,496.29,.	0/0:81:81,0:.,112.29,.
1	47587	547	C	T	.	PASS	.	GT:DP:AD:GL	0/0:28:28,0:.,38.82,.	0/0:33:33,0:.,45.75,.	./.:0:.,.:.,.,.	0/0:22:22,0:.,30.5,.	0/0:130:130,0:.,180.22,.	0/0:150:150,0:.,207.94,.	0/0:63:63,0:.,87.34,.	0/0:19:19,0:.,26.34,.	0/0:123:123,0:.,170.51,.	0/0:226:226,0:.,313.3,.	0/0:52:52,0:.,72.09,.	0/0:45:45,0:.,62.38,.	./.:0:.,.:.,.,.	./.:0:.,.:.,.,.	./.:0:.,.:.,.,.	0/0:18:18,0:.,24.95,.	./.:0:.,.:.,.,.	./.:0:.,.:.,.,.	1/1:30:0,30:.,41.59,.	0/0:73:73,0:.,101.2,.	0/0:124:124,0:.,171.9,.	0/1:149:76,73:.,206.56,.	./.:0:.,.:.,.,.	0/0:336:336,0:.,465.79,.	0/0:20:20,0:.,27.73,.	0/0:21:21,0:.,29.11,.	./.:0:.,.:.,.,.	0/0:125:125,0:.,173.29,.	0/1:16:11,5:.,22.18,.	0/0:77:77,0:.,106.74,.	0/0:327:327,0:.,453.32,.	0/0:21:21,0:.,29.11,.	0/0:115:115,0:.,159.42,.	./.:0:.,.:.,.,.	0/0:44:44,0:.,61,.	0/0:29:29,0:.,40.2,.	./.:0:.,.:.,.,.	0/0:107:107,0:.,148.33,.	./.:0:.,.:.,.,.	0/0:43:43,0:.,59.61,.	0/0:110:110,0:.,152.49,.	0/0:23:23,0:.,31.88,.	./.:0:.,.:.,.,.	./.:0:.,.:.,.,.	0/0:49:49,0:.,67.93,.	./.:0:.,.:.,.,.	./.:0:.,.:.,.,.	./.:0:.,.:.,.,.	./.:0:.,.:.,.,.	0/0:87:87,0:.,120.61,.	0/0:18:18,0:.,24.95,.	0/0:214:214,0:.,296.67,.	0/0:277:277,0:.,384,.	0/0:253:253,0:.,350.73,.	./.:0:.,.:.,.,.	0/0:51:51,0:.,70.7,.	0/0:92:92,0:.,127.54,.	0/0:223:223,0:.,309.14,.	./.:0:.,.:.,.,.	./.:0:.,.:.,.,.	0/0:31:31,0:.,42.98,.	0/0:32:32,0:.,44.36,.	0/0:50:50,0:.,69.31,.	0/0:13:13,0:.,18.02,.	0/0:43:43,0:.,59.61,.	./.:0:.,.:.,.,.	0/0:104:104,0:.,144.17,.	0/0:75:75,0:.,103.97,.	0/0:43:43,0:.,59.61,.	0/0:78:78,0:.,108.13,.	0/0:15:15,0:.,20.79,.	0/0:22:22,0:.,30.5,.	0/0:64:64,0:.,88.72,.	0/0:185:185,0:.,256.46,.	./.:0:.,.:.,.,.	0/0:60:60,0:.,83.18,.	./.:0:.,.:.,.,.	0/0:11:11,0:.,15.25,.	./.:0:.,.:.,.,.	0/0:115:115,0:.,159.42,.	./.:0:.,.:.,.,.	0/0:220:220,0:.,304.98,.	0/0:32:32,0:.,44.36,.	./.:0:.,.:.,.,.	./.:0:.,.:.,.,.	0/0:13:13,0:.,18.02,.	0/0:108:108,0:.,149.72,.	0/0:205:205,0:.,284.19,.	0/0:73:73,0:.,101.2,.	0/0:17:17,0:.,23.57,.	0/0:57:57,0:.,79.02,.	0/0:87:87,0:.,120.61,.	./.:0:.,.:.,.,.	./.:0:.,.:.,.,.	0/0:14:14,0:.,19.41,.	0/0:44:44,0:.,61,.	0/0:47:47,0:.,65.16,.	0/0:59:59,0:.,81.79,.	0/0:142:142,0:.,196.85,.	0/0:543:543,0:.,752.76,.	0/0:73:73,0:.,101.2,.	0/0:91:91,0:.,126.15,.	0/0:160:160,0:.,221.81,.	0/0:13:13,0:.,18.02,.	0/0:227:227,0:.,314.69,.	0/0:53:53,0:.,73.47,.	0/0:87:87,0:.,120.61,.	0/0:97:97,0:.,134.47,.	0/0:45:45,0:.,62.38,.	0/0:223:223,0:.,309.14,.	0/0:68:68,0:.,94.27,.	./.:0:.,.:.,.,.	0/0:54:54,0:.,74.86,.	0/0:30:30,0:.,41.59,.	0/0:177:177,0:.,245.37,.	0/0:89:89,0:.,123.38,.	0/0:34:34,0:.,47.13,.	0/0:74:74,0:.,102.59,.	0/0:127:127,0:.,176.06,.	0/0:20:20,0:.,27.73,.	0/0:54:54,0:.,74.86,.	0/0:65:65,0:.,90.11,.	0/0:116:116,0:.,160.81,.	0/0:44:44,0:.,61,.	0/0:29:29,0:.,40.2,.	0/0:44:44,0:.,61,.	0/0:224:224,0:.,310.53,.
1	48076	553	T	G	.	PASS	.	GT:DP:AD:GL	0/0:46:46,0:.,63.77,.	0/0:42:42,0:.,58.22,.	0/0:110:110,0:.,152.49,.	0/0:98:98,0:.,135.86,.	0/0:108:108,0:.,149.72,.	0/0:203:203,0:.,281.42,.	0/0:187:187,0:.,259.24,.	0/0:34:34,0:.,47.13,.	0/0:200:200,0:.,277.26,.	0/0:233:233,0:.,323.01,.	0/0:294:294,0:.,407.57,.	0/0:169:169,0:.,234.28,.	./.:0:.,.:.,.,.	0/0:79:79,0:.,109.52,.	0/0:44:44,0:.,61,.	0/0:62:62,0:.,85.95,.	0/0:288:288,0:.,399.25,.	0/0:176:176,0:.,243.99,.	0/0:46:46,0:.,63.77,.	0/0:171:171,0:.,237.06,.	0/0:193:193,0:.,267.55,.	0/0:164:164,0:.,227.35,.	0/0:82:82,0:.,113.68,.	0/0:224:224,0:.,310.53,.	./.:0:.,.:.,.,.	0/0:73:73,0:.,101.2,.	0/0:135:135,0:.,187.15,.	0/0:190:190,0:.,263.4,.	0/0:58:58,0:.,80.41,.	./.:0:.,.:.,.,.	0/0:842:842,0:.,1167.26,.	0/0:70:70,0:.,97.04,.	0/0:12:12,0:.,16.64,.	./.:0:.,.:.,.,.	0/0:77:77,0:.,106.74,.	./.:0:.,.:.,.,.	0/0:16:16,0:.,22.18,.	0/0:136:136,0:.,188.54,.	0/0:184:184,0:.,255.08,.	0/0:227:227,0:.,314.69,.	0/0:74:74,0:.,102.59,.	./.:0:.,.:.,.,.	0/0:90:90,0:.,124.77,.	0/0:67:67,0:.,94.27,.	0/0:50:50,0:.,69.31,.	./.:0:.,.:.,.,.	0/0:44:44,0:.,61,.	0/0:20:20,0:.,27.73,.	./.:0:.,.:.,.,.	0/0:125:125,0:.,173.29,.	./.:0:.,.:.,.,.	0/0:127:127,0:.,176.06,.	1/0:130:35,95:.,180.22,.	0/0:70:70,0:.,97.04,.	0/0:37:37,0:.,51.29,.	0/0:77:77,0:.,106.74,.	0/0:78:78,0:.,108.13,.	0/0:207:207,0:.,286.96,.	0/0:24:24,0:.,33.27,.	./.:0:.,.:.,.,.	0/0:47:47,0:.,65.16,.	0/0:40:40,0:.,55.45,.	0/0:74:74,0:.,102.59,.	./.:0:.,.:.,.,.	./.:0:.,.:.,.,.	0/0:117:117,0:.,162.2,.	0/0:473:473,0:.,655.72,.	0/0:86:86,0:.,119.22,.	0/0:148:148,0:.,205.17,.	0/0:85:85,0:.,117.84,.	0/0:21:21,0:.,29.11,.	0/0:115:115,0:.,159.42,.	0/0:64:64,0:.,88.72,.	0/0:260:260,0:.,360.44,.	0/0:42:42,0:.,58.22,.	0/0:18:18,0:.,24.95,.	./.:0:.,.:.,.,.	0/0:33:33,0:.,45.75,.	0/0:25:25,0:.,34.66,.	0/0:284:284,0:.,393.71,.	0/0:267:267,0:.,370.14,.	0/0:145:145,0:.,201.01,.	0/0:26:26,0:.,36.04,.	0/0:88:88,0:.,121.99,.	0/0:103:103,0:.,142.79,.	1/1:119:0,119:.,164.97,.	0/0:151:151,0:.,209.33,.	0/0:110:110,0:.,152.49,.	0/0:53:53,0:.,73.47,.	0/0:36:36,0:.,49.91,.	0/0:68:68,0:.,94.27,.	0/0:81:81,0:.,112.29,.	0/0:347:347,0:.,481.04,.	./.:0:.,.:.,.,.	./.:0:.,.:.,.,.	./.:0:.,.:.,.,.	0/0:142:142,0:.,196.85,.	0/0:41:41,0:.,56.84,.	0/0:152:152,0:.,210.72,.	./.:0:.,.:.,.,.	./.:0:.,.:.,.,.	0/0:148:148,0:.,205.17,.	0/0:79:79,0:.,109.52,.	0/0:55:55,0:.,76.25,.	0/0:347:347,0:.,481.04,.	./.:0:.,.:.,.,.	0/0:166:166,0:.,230.12,.	0/0:168:168,0:.,232.9,.	0/0:155:155,0:.,214.88,.	0/0:220:220,0:.,304.98,.	0/0:22:22,0:.,30.5,.	0/0:24:24,0:.,33.27,.	0/0:28:28,0:.,38.82,.	0/0:168:168,0:.,232.9,.	0/0:203:203,0:.,281.42,.	0/0:187:187,0:.,260.62,.	0/0:79:79,0:.,109.52,.	0/0:52:52,0:.,72.09,.	0/0:23:23,0:.,31.88,.	0/0:183:183,0:.,253.69,.	0/0:121:121,0:.,167.74,.	0/0:73:73,0:.,101.2,.	0/0:111:111,0:.,153.88,.	0/0:108:108,0:.,149.72,.	0/0:53:53,0:.,73.47,.	0/0:160:160,0:.,223.19,.	0/0:42:42,0:.,58.22,.
1	48569	559	C	A	.	PASS	.	GT:DP:AD:GL	0/0:74:74,0:.,102.59,.	0/0:136:136,0:.,188.54,.	1/1:24:0,24:.,33.27,.	0/0:83:83,0:.,115.06,.	0/0:95:95,0:.,131.7,.	0/0:64:64,0:.,88.72,.	1/0:103:66,37:.,142.79,.	./.:0:.,.:.,.,.	1/0:94:36,58:.,130.31,.	0/0:145:145,0:.,201.01,.	0/0:54:54,0:.,74.86,.	0/0:130:130,0:.,180.22,.	1/0:72:22,50:.,99.81,.	./.:0:.,.:.,.,.	./.:0:.,.:.,.,.	0/0:27:27,0:.,37.43,.	0/0:57:57,0:.,79.02,.	0/0:164:164,0:.,227.35,.	0/0:110:110,0:.,152.49,.	0/0:70:70,0:.,97.04,.	./.:0:.,.:.,.,.	0/0:155:155,0:.,214.88,.	./.:0:.,.:.,.,.	0/0:303:303,0:.,420.05,.	./.:0:.,.:.,.,.	0/0:84:84,0:.,117.84,.	1/0:137:50,87:.,189.92,.	0/0:15:15,0:.,20.79,.	0/0:22:22,0:.,30.5,.	0/0:232:232,0:.,321.62,.	0/0:565:565,0:.,783.26,.	./.:0:.,.:.,.,.	0/0:146:146,0:.,202.4,.	./.:0:.,.:.,.,.	0/0:26:26,0:.,36.04,.	0/0:22:22,0:.,30.5,.	0/0:11:11,0:.,15.25,.	./.:0:.,.:.,.,.	0/0:54:54,0:.,74.86,.	0/0:39:39,0:.,54.07,.	0/0:116:116,0:.,160.81,.	0/0:105:105,0:.,145.56,.	0/0:47:47,0:.,65.16,.	0/0:44:44,0:.,61,.	0/0:16:16,0:.,22.18,.	./.:0:.,.:.,.,.	0/0:69:69,0:.,95.65,.	0/0:29:29,0:.,40.2,.	0/0:12:12,0:.,16.64,.	1/0:175:60,115:.,242.6,.	0/0:30:30,0:.,41.59,.	0/0:133:133,0:.,184.38,.	0/0:242:242,0:.,335.48,.	0/0:31:31,0:.,42.98,.	0/0:59:59,0:.,81.79,.	0/0:63:63,0:.,87.34,.	./.:0:.,.:.,.,.	0/0:38:38,0:.,52.68,.	0/0:37:37,0:.,51.29,.	./.:0:.,.:.,.,.	0/0:24:24,0:.,33.27,.	0/0:103:103,0:.,142.79,.	0/0:42:42,0:.,58.22,.	0/0:87:87,0:.,120.61,.	0/0:115:115,0:.,159.42,.	./.:0:.,.:.,.,.	0/0:40:40,0:.,55.45,.	0/0:99:99,0:.,137.24,.	0/0:42:42,0:.,58.22,.	0/0:25:25,0:.,34.66,.	./.:0:.,.:.,.,.	./.:0:.,.:.,.,.	0/0:44:44,0:.,61,.	./.:0:.,.:.,.,.	./.:0:.,.:.,.,.	0/0:90:90,0:.,124.77,.	0/0:148:148,0:.,205.17,.	./.:0:.,.:.,.,.	0/0:20:20,0:.,27.73,.	0/0:55:55,0:.,76.25,.	0/0:65:65,0:.,90.11,.	./.:0:.,.:.,.,.	./.:0:.,.:.,.,.	0/0:20:20,0:.,27.73,.	0/0:62:62,0:.,85.95,.	0/0:124:124,0:.,171.9,.	0/0:121:121,0:.,167.74,.	1/1:74:0,74:.,102.59,.	0/0:121:121,0:.,167.74,.	0/0:22:22,0:.,30.5,.	0/0:11:11,0:.,15.25,.	0/0:24:24,0:.,33.27,.	0/0:247:247,0:.,342.41,.	./.:0:.,.:.,.,.	0/0:34:34,0:.,47.13,.	1/0:97:21,76:.,134.47,.	0/0:114:114,0:.,158.04,.	0/0:151:151,0:.,209.33,.	0/0:38:38,0:.,52.68,.	./.:0:.,.:.,.,.	0/0:165:165,0:.,228.74,.	0/0:104:104,0:.,144.17,.	1/0:157:120,37:.,217.65,.	0/0:32:32,0:.,44.36,.	0/0:263:263,0:.,364.6,.	./.:0:.,.:.,.,.	0/0:84:84,0:.,116.45,.	1/0:70:35,35:.,97.04,.	0/0:80:80,0:.,110.9,.	0/0:197:197,0:.,273.1,.	1/0:49:12,37:.,67.93,.	./.:0:.,.:.,.,.	0/0:51:51,0:.,70.7,.	0/0:191:191,0:.,264.78,.	0/0:224:224,0:.,310.53,.	0/0:164:164,0:.,227.35,.	0/0:65:65,0:.,90.11,.	0/0:40:40,0:.,55.45,.	0/0:75:75,0:.,103.97,.	0/0:28:28,0:.,38.82,.	0/0:95:95,0:.,131.7,.	0/0:20:20,0:.,27.73,.	0/0:55:55,0:.,76.25,.	0/0:50:50,0:.,69.31,.	1/0:35:9,26:.,48.52,.	0/0:130:130,0:.,180.22,.	./.:0:.,.:.,.,.
1	48929	563	C	A	.	PASS	.	GT:DP:AD:GL	0/0:94:94,0:.,130.31,.	0/0:19:19,0:.,26.34,.	0/0:48:48,0:.,66.54,.	0/0:17:17,0:.,23.57,.	0/0:98:98,0:.,135.86,.	0/0:217:217,0:.,300.83,.	0/0:47:47,0:.,65.16,.	0/0:18:18,0:.,24.95,.	0/0:122:122,0:.,169.13,.	0/0:199:199,0:.,275.87,.	0/0:121:121,0:.,167.74,.	0/0:114:114,0:.,158.04,.	0/0:30:30,0:.,41.59,.	0/0:61:61,0:.,84.56,.	./.:0:.,.:.,.,.	0/0:28:28,0:.,38.82,.	0/0:106:106,0:.,146.95,.	0/0:204:204,0:.,282.8,.	0/0:29:29,0:.,40.2,.	0/0:126:126,0:.,174.67,.	0/0:91:91,0:.,126.15,.	0/0:53:53,0:.,73.47,.	0/0:93:93,0:.,128.93,.	0/0:134:134,0:.,185.76,.	0/0:222:222,0:.,307.76,.	0/0:128:128,0:.,177.45,.	0/0:106:106,0:.,146.95,.	0/0:89:89,0:.,123.38,.	0/0:17:17,0:.,23.57,.	0/0:177:177,0:.,245.37,.	0/0:474:474,0:.,657.1,.	0/0:42:42,0:.,58.22,.	0/0:185:185,0:.,256.46,.	./.:0:.,.:.,.,.	0/0:47:47,0:.,65.16,.	0/0:16:16,0:.,22.18,.	./.:0:.,.:.,.,.	0/0:81:81,0:.,112.29,.	0/0:172:172,0:.,238.44,.	0/0:53:53,0:.,73.47,.	0/0:37:37,0:.,51.29,.	0/0:19:19,0:.,26.34,.	0/0:34:34,0:.,47.13,.	./.:0:.,.:.,.,.	0/0:43:43,0:.,59.61,.	0/0:18:18,0:.,24.95,.	0/0:31:31,0:.,42.98,.	./.:0:.,.:.,.,.	0/0:11:11,0:.,15.25,.	0/0:41:41,0:.,56.84,.	0/0:122:122,0:.,169.13,.	0/0:117:117,0:.,162.2,.	0/0:254:254,0:.,352.12,.	0/0:52:52,0:.,72.09,.	./.:0:.,.:.,.,.	0/0:213:213,0:.,295.28,.	0/0:77:77,0:.,106.74,.	0/0:144:144,0:.,199.63,.	./.:0:.,.:.,.,.	1/0:58:44,14:.,80.41,.	0/0:62:62,0:.,85.95,.	0/0:25:25,0:.,34.66,.	0/0:31:31,0:.,42.98,.	0/0:147:147,0:.,203.79,.	0/0:48:48,0:.,66.54,.	0/0:160:160,0:.,221.81,.	0/0:286:286,0:.,396.48,.	0/0:142:142,0:.,196.85,.	0/0:103:103,0:.,142.79,.	0/0:28:28,0:.,38.82,.	0/0:22:22,0:.,30.5,.	0/0:149:149,0:.,206.56,.	0/0:32:32,0:.,44.36,.	0/0:191:191,0:.,264.78,.	./.:0:.,.:.,.,.	./.:0:.,.:.,.,.	0/0:74:74,0:.,102.59,.	0/0:229:229,0:.,317.46,.	0/0:45:45,0:.,62.38,.	0/0:164:164,0:.,227.35,.	0/0:186:186,0:.,257.85,.	0/0:105:105,0:.,145.56,.	0/0:28:28,0:.,38.82,.	1/0:104:70,34:.,144.17,.	0/0:111:111,0:.,153.88,.	1/0:89:47,42:.,123.38,.	0/0:124:124,0:.,171.9,.	./.:0:.,.:.,.,.	0/0:85:85,0:.,117.84,.	./.:0:.,.:.,.,.	0/0:69:69,0:.,95.65,.	0/0:22:22,0:.,30.5,.	0/0:508:508,0:.,704.24,.	./.:0:.,.:.,.,.	0/0:25:25,0:.,34.66,.	0/0:165:165,0:.,228.74,.	0/0:129:129,0:.,178.83,.	0/0:227:227,0:.,314.69,.	0/0:105:105,0:.,145.56,.	0/0:362:362,0:.,501.84,.	0/0:198:198,0:.,274.49,.	0/0:165:165,0:.,228.74,.	0/0:103:103,0:.,142.79,.	0/0:25:25,0:.,34.66,.	0/0:240:240,0:.,332.71,.	0/0:57:57,0:.,79.02,.	0/0:36:36,0:.,49.91,.	0/0:83:83,0:.,115.06,.	./.:0:.,.:.,.,.	0/0:298:298,0:.,413.12,.	./.:0:.,.:.,.,.	./.:0:.,.:.,.,.	0/0:62:62,0:.,85.95,.	0/0:29:29,0:.,40.2,.	0/0:135:135,0:.,187.15,.	0/0:109:109,0:.,151.11,.	0/0:12:12,0:.,16.64,.	0/0:86:86,0:.,119.22,.	0/0:102:102,0:.,141.4,.	0/0:68:68,0:.,94.27,.	0/0:157:157,0:.,217.65,.	0/0:86:86,0:.,119.22,.	0/0:103:103,0:.,142.79,.	0/0:126:126,0:.,174.67,.	0/0:71:71,0:.,98.43,.	0/0:337:337,0:.,467.18,.	0/0:94:94,0:.,130.31,.
1	49061	564	G	A	.	PASS	.	GT:DP:AD:GL	0/0:48:48,0:.,66.54,.	0/0:49:49,0:.,67.93,.	0/0:46:46,0:.,63.77,.	0/0:43:43,0:.,59.61,.	0/0:144:144,0:.,199.63,.	0/0:187:187,0:.,259.24,.	0/0:171:171,0:.,237.06,.	0/0:46:46,0:.,63.77,.	0/0:121:121,0:.,167.74,.	0/0:176:176,0:.,243.99,.	0/0:120:120,0:.,166.36,.	0/0:268:268,0:.,371.53,.	0/0:200:200,0:.,277.26,.	./.:0:.,.:.,.,.	0/0:111:111,0:.,153.88,.	./.:0:.,.:.,.,.	0/0:124:124,0:.,171.9,.	0/0:195:195,0:.,270.33,.	0/0:94:94,0:.,130.31,.	0/0:108:108,0:.,151.11,.	0/0:143:143,0:.,198.24,.	0/0:90:90,0:.,124.77,.	0/0:86:86,0:.,119.22,.	0/0:238:238,0:.,331.32,.	0/0:110:110,0:.,152.49,.	0/0:111:111,0:.,153.88,.	1/1:139:0,139:.,192.69,.	0/0:77:77,0:.,106.74,.	0/0:30:30,0:.,41.59,.	0/0:245:245,0:.,339.64,.	0/0:628:628,0:.,870.59,.	0/0:42:42,0:.,58.22,.	./.:0:.,.:.,.,.	0/0:31:31,0:.,42.98,.	0/0:40:40,0:.,55.45,.	./.:0:.,.:.,.,.	0/0:27:27,0:.,37.43,.	0/0:110:110,0:.,152.49,.	0/0:42:42,0:.,58.22,.	0/0:159:159,0:.,220.42,.	0/0:73:73,0:.,101.2,.	0/0:82:82,0:.,113.68,.	0/0:92:92,0:.,127.54,.	0/0:27:27,0:.,37.43,.	0/0:67:67,0:.,92.88,.	0/0:123:123,0:.,170.51,.	0/0:12:12,0:.,16.64,.	0/0:11:11,0:.,15.25,.	0/0:13:13,0:.,18.02,.	./.:0:.,.:.,.,.	0/0:85:85,0:.,117.84,.	0/0:143:143,0:.,198.24,.	0/0:187:187,0:.,259.24,.	0/0:76:76,0:.,105.36,.	0/0:88:88,0:.,121.99,.	0/0:19:19,0:.,26.34,.	0/0:116:116,0:.,160.81,.	0/0:234:234,0:.,324.39,.	0/0:25:25,0:.,34.66,.	0/0:81:81,0:.,112.29,.	0/0:100:100,0:.,138.63,.	./.:0:.,.:.,.,.	./.:0:.,.:.,.,.	0/0:54:54,0:.,74.86,.	0/0:70:70,0:.,97.04,.	0/0:197:197,0:.,273.1,.	0/0:255:255,0:.,353.51,.	0/0:195:195,0:.,270.33,.	0/0:256:256,0:.,354.89,.	0/0:80:80,0:.,110.9,.	0/0:19:19,0:.,26.34,.	0/0:67:67,0:.,92.88,.	0/0:127:127,0:.,176.06,.	0/0:552:552,0:.,766.62,.	0/0:71:71,0:.,98.43,.	0/0:174:174,0:.,241.22,.	0/0:64:64,0:.,88.72,.	0/0:319:319,0:.,442.23,.	./.:0:.,.:.,.,.	0/0:275:275,0:.,381.23,.	0/0:235:235,0:.,325.78,.	0/0:162:162,0:.,224.58,.	0/0:52:52,0:.,72.09,.	0/0:191:191,0:.,264.78,.	0/0:140:140,0:.,194.08,.	0/0:106:106,0:.,146.95,.	0/0:142:142,0:.,196.85,.	0/0:167:167,0:.,231.51,.	0/0:49:49,0:.,67.93,.	0/0:148:148,0:.,205.17,.	0/0:126:126,0:.,174.67,.	0/0:58:58,0:.,80.41,.	0/0:446:446,0:.,618.29,.	0/0:73:73,0:.,101.2,.	0/0:67:67,0:.,92.88,.	0/0:101:101,0:.,140.02,.	0/0:47:47,0:.,65.16,.	0/0:123:123,0:.,170.51,.	0/0:94:94,0:.,130.31,.	0/0:350:350,0:.,485.2,.	0/0:186:186,0:.,257.85,.	0/0:110:110,0:.,152.49,.	0/0:146:146,0:.,202.4,.	0/0:39:39,0:.,54.07,.	./.:0:.,.:.,.,.	0/0:52:52,0:.,72.09,.	0/0:229:229,0:.,317.46,.	0/0:150:150,0:.,207.94,.	0/0:96:96,0:.,133.08,.	0/0:203:203,0:.,281.42,.	0/0:110:110,0:.,152.49,.	0/0:50:50,0:.,69.31,.	0/0:12:12,0:.,16.64,.	0/0:72:72,0:.,99.81,.	0/0:132:132,0:.,182.99,.	0/0:79:79,0:.,109.52,.	0/0:51:51,0:.,70.7,.	0/0:13:13,0:.,18.02,.	0/0:124:124,0:.,171.9,.	0/0:103:103,0:.,142.79,.	0/0:147:147,0:.,203.79,.	0/0:206:206,0:.,285.58,.	0/0:108:108,0:.,149.72,.	0/0:97:97,0:.,134.47,.	0/0:57:57,0:.,79.02,.	./.:0:.,.:.,.,.	0/0:50:50,0:.,69.31,.
1	49360	568	T	G	.	PASS	.	GT:DP:AD:GL	0/0:33:33,0:.,45.75,.	0/0:96:96,0:.,133.08,.	0/0:55:55,0:.,76.25,.	0/0:38:38,0:.,52.68,.	0/0:70:70,0:.,97.04,.	0/0:218:218,0:.,302.21,.	0/0:81:81,0:.,112.29,.	./.:0:.,.:.,.,.	0/0:115:115,0:.,159.42,.	0/0:173:173,0:.,239.83,.	0/0:146:146,0:.,202.4,.	0/0:184:184,0:.,255.08,.	0/0:164:164,0:.,227.35,.	0/0:38:38,0:.,52.68,.	0/0:165:165,0:.,228.74,.	0/0:36:36,0:.,49.91,.	0/0:78:78,0:.,108.13,.	0/0:20:20,0:.,27.73,.	1/1:82:0,82:.,113.68,.	0/0:136:136,0:.,188.54,.	0/0:112:112,0:.,155.26,.	0/0:71:71,0:.,98.43,.	1/0:47:15,32:.,65.16,.	0/0:262:262,0:.,363.21,.	0/0:336:336,0:.,465.79,.	0/0:53:53,0:.,73.47,.	0/0:97:97,0:.,134.47,.	0/0:68:68,0:.,94.27,.	./.:0:.,.:.,.,.	0/0:124:124,0:.,171.9,.	0/0:446:446,0:.,618.29,.	0/0:67:67,0:.,92.88,.	1/0:104:79,25:.,144.17,.	0/0:24:24,0:.,33.27,.	1/1:55:0,55:.,76.25,.	0/0:25:25,0:.,34.66,.	0/0:19:19,0:.,26.34,.	0/0:96:96,0:.,133.08,.	1/1:57:0,57:.,79.02,.	0/0:72:72,0:.,99.81,.	0/0:52:52,0:.,72.09,.	0/0:83:83,0:.,115.06,.	0/0:27:27,0:.,37.43,.	0/0:46:46,0:.,63.77,.	0/0:75:75,0:.,103.97,.	0/0:31:31,0:.,42.98,.	0/0:15:15,0:.,20.79,.	0/0:37:37,0:.,51.29,.	./.:0:.,.:.,.,.	0/0:76:76,0:.,105.36,.	0/0:87:87,0:.,120.61,.	0/0:121:121,0:.,169.13,.	0/0:210:210,0:.,291.12,.	1/0:73:37,36:.,101.2,.	0/0:130:130,0:.,180.22,.	0/0:96:96,0:.,133.08,.	./.:0:.,.:.,.,.	0/0:283:283,0:.,393.71,.	./.:0:.,.:.,.,.	0/0:10:10,0:.,13.86,.	0/0:31:31,0:.,42.98,.	0/0:81:81,0:.,112.29,.	0/0:65:65,0:.,90.11,.	0/0:36:36,0:.,49.91,.	0/0:62:62,0:.,85.95,.	0/0:183:183,0:.,253.69,.	0/0:144:144,0:.,199.63,.	0/0:221:221,0:.,306.37,.	0/0:149:149,0:.,206.56,.	./.:0:.,.:.,.,.	0/0:13:13,0:.,18.02,.	0/0:36:36,0:.,49.91,.	0/0:148:148,0:.,205.17,.	./.:0:.,.:.,.,.	1/1:32:0,32:.,44.36,.	0/0:71:71,0:.,98.43,.	0/0:31:31,0:.,42.98,.	1/0:211:131,80:.,293.89,.	0/0:20:20,0:.,27.73,.	0/0:44:44,0:.,61,.	0/0:189:189,0:.,262.01,.	0/0:170:170,0:.,235.67,.	0/0:55:55,0:.,76.25,.	./.:0:.,.:.,.,.	0/0:117:117,0:.,162.2,.	0/0:99:99,0:.,138.63,.	0/0:150:150,0:.,207.94,.	1/1:18:0,18:.,24.95,.	0/0:113:113,0:.,156.65,.	0/0:70:70,0:.,97.04,.	./.:0:.,.:.,.,.	0/0:60:60,0:.,83.18,.	0/0:375:375,0:.,519.86,.	./.:0:.,.:.,.,.	./.:0:.,.:.,.,.	0/0:154:154,0:.,213.49,.	0/0:148:148,0:.,205.17,.	0/0:54:54,0:.,74.86,.	1/0:98:56,42:.,135.86,.	0/0:336:336,0:.,465.79,.	1/0:130:63,67:.,180.22,.	0/0:157:157,0:.,217.65,.	0/0:113:113,0:.,156.65,.	0/0:46:46,0:.,63.77,.	0/0:45:45,0:.,62.38,.	0/0:31:31,0:.,42.98,.	0/0:95:95,0:.,131.7,.	0/0:108:108,0:.,149.72,.	0/0:22:22,0:.,30.5,.	1/1:37:0,37:.,51.29,.	0/0:19:19,0:.,26.34,.	0/0:24:24,0:.,33.27,.	1/1:68:0,68:.,94.27,.	0/0:186:186,0:.,257.85,.	0/0:50:50,0:.,69.31,.	0/0:49:49,0:.,67.93,.	./.:0:.,.:.,.,.	0/0:47:47,0:.,65.16,.	0/0:135:135,0:.,187.15,.	0/0:40:40,0:.,55.45,.	0/0:84:84,0:.,116.45,.	1/0:52:25,27:.,72.09,.	1/1:34:0,34:.,47.13,.	1/0:62:40,22:.,85.95,.	0/0:16:16,0:.,22.18,.	0/0:157:157,0:.,217.65,.	0/0:28:28,0:.,38.82,.
1	50198	577	C	T	.	PASS	.	GT:DP:AD:GL	0/0:15:15,0:.,20.79,.	0/0:101:101,0:.,141.4,.	0/0:38:38,0:.,52.68,.	0/0:61:61,0:.,84.56,.	0/0:139:139,0:.,192.69,.	./.:0:.,.:.,.,.	1/1:114:0,114:.,158.04,.	./.:0:.,.:.,.,.	0/0:173:173,0:.,239.83,.	0/0:297:297,0:.,413.12,.	0/0:76:76,0:.,105.36,.	./.:0:.,.:.,.,.	./.:0:.,.:.,.,.	0/0:75:75,0:.,103.97,.	0/0:32:32,0:.,44.36,.	./.:0:.,.:.,.,.	./.:0:.,.:.,.,.	0/0:111:111,0:.,153.88,.	0/0:87:87,0:.,120.61,.	0/0:246:246,0:.,341.03,.	0/0:113:113,0:.,156.65,.	0/0:116:116,0:.,162.2,.	0/0:137:137,0:.,189.92,.	0/0:318:318,0:.,440.84,.	0/0:105:105,0:.,145.56,.	0/0:179:179,0:.,248.15,.	0/0:205:205,0:.,284.19,.	0/0:90:90,0:.,126.15,.	0/0:57:57,0:.,79.02,.	0/0:243:243,0:.,336.87,.	0/0:883:883,0:.,1225.48,.	0/0:79:79,0:.,109.52,.	0/0:81:81,0:.,112.29,.	./.:0:.,.:.,.,.	0/0:62:62,0:.,85.95,.	./.:0:.,.:.,.,.	./.:0:.,.:.,.,.	0/0:120:120,0:.,166.36,.	0/0:85:85,0:.,117.84,.	0/0:48:48,0:.,66.54,.	0/0:98:98,0:.,135.86,.	0/0:49:49,0:.,67.93,.	./.:0:.,.:.,.,.	0/0:71:71,0:.,98.43,.	0/0:26:26,0:.,36.04,.	0/0:132:132,0:.,192.69,.	0/0:76:76,0:.,105.36,.	0/0:49:49,0:.,67.93,.	./.:0:.,.:.,.,.	0/0:173:173,0:.,239.83,.	0/0:62:62,0:.,85.95,.	0/0:78:78,0:.,108.13,.	0/0:161:161,0:.,223.19,.	0/0:35:35,0:.,48.52,.	0/0:251:251,0:.,347.96,.	0/0:24:24,0:.,33.27,.	0/0:116:116,0:.,160.81,.	0/0:71:71,0:.,98.43,.	0/0:96:96,0:.,133.08,.	0/0:79:79,0:.,109.52,.	0/0:119:119,0:.,164.97,.	0/0:96:96,0:.,133.08,.	0/0:44:44,0:.,61,.	0/0:100:100,0:.,138.63,.	0/0:32:32,0:.,44.36,.	0/0:194:194,0:.,268.94,.	0/0:141:141,0:.,195.47,.	0/0:312:312,0:.,433.91,.	0/0:73:73,0:.,101.2,.	0/0:120:120,0:.,166.36,.	0/0:78:78,0:.,108.13,.	0/0:91:91,0:.,126.15,.	0/0:120:120,0:.,166.36,.	0/0:513:513,0:.,711.17,.	0/0:63:63,0:.,87.34,.	0/0:71:71,0:.,98.43,.	0/0:60:60,0:.,83.18,.	0/0:140:140,0:.,194.08,.	./.:0:.,.:.,.,.	0/0:243:243,0:.,336.87,.	0/0:252:252,0:.,349.35,.	0/0:185:185,0:.,256.46,.	0/0:52:52,0:.,72.09,.	0/0:34:34,0:.,47.13,.	0/0:166:166,0:.,230.12,.	0/0:73:73,0:.,101.2,.	0/0:90:90,0:.,124.77,.	0/0:120:120,0:.,166.36,.	0/0:123:123,0:.,170.51,.	0/0:52:52,0:.,72.09,.	0/0:118:118,0:.,163.58,.	0/0:85:85,0:.,117.84,.	0/0:461:461,0:.,640.47,.	0/0:30:30,0:.,41.59,.	0/0:45:45,0:.,62.38,.	./.:0:.,.:.,.,.	0/0:232:232,0:.,321.62,.	0/0:234:234,0:.,324.39,.	0/0:129:129,0:.,178.83,.	./.:0:.,.:.,.,.	0/0:135:135,0:.,187.15,.	./.:0:.,.:.,.,.	0/0:198:198,0:.,274.49,.	0/0:30:30,0:.,41.59,.	0/0:171:171,0:.,237.06,.	0/0:29:29,0:.,40.2,.	./.:0:.,.:.,.,.	0/0:141:141,0:.,195.47,.	0/0:56:56,0:.,77.63,.	0/0:122:122,0:.,169.13,.	0/0:65:65,0:.,90.11,.	0/0:24:24,0:.,33.27,.	0/0:55:55,0:.,76.25,.	0/0:122:122,0:.,173.29,.	0/0:223:223,0:.,309.14,.	./.:0:.,.:.,.,.	0/0:38:38,0:.,52.68,.	0/0:70:70,0:.,97.04,.	0/0:64:64,0:.,88.72,.	0/0:39:39,0:.,54.07,.	0/0:93:93,0:.,128.93,.	0/0:209:209,0:.,289.74,.	0/0:124:124,0:.,171.9,.	0/0:75:75,0:.,103.97,.	0/0:46:46,0:.,63.77,.	0/0:153:153,0:.,212.1,.	./.:0:.,.:.,.,.
1	51864	597	T	A	.	PASS	.	GT:DP:AD:GL	0/0:90:90,0:.,124.77,.	0/0:63:63,0:.,87.34,.	0/0:54:54,0:.,74.86,.	./.:0:.,.:.,.,.	0/0:98:98,0:.,135.86,.	0/0:175:175,0:.,242.6,.	0/0:187:187,0:.,259.24,.	0/0:40:40,0:.,55.45,.	0/0:147:147,0:.,203.79,.	0/0:186:186,0:.,257.85,.	0/0:237:237,0:.,328.55,.	0/0:167:167,0:.,231.51,.	0/0:80:80,0:.,110.9,.	0/0:77:77,0:.,106.74,.	0/0:84:84,0:.,116.45,.	0/0:43:43,0:.,59.61,.	0/0:175:175,0:.,242.6,.	0/0:131:131,0:.,181.6,.	0/0:29:29,0:.,40.2,.	0/0:123:123,0:.,170.51,.	0/0:147:147,0:.,203.79,.	0/0:158:158,0:.,219.03,.	0/0:70:70,0:.,97.04,.	0/0:587:587,0:.,813.75,.	0/0:186:186,0:.,257.85,.	1/0:45:34,11:.,62.38,.	0/0:98:98,0:.,135.86,.	0/0:76:76,0:.,105.36,.	0/0:42:42,0:.,58.22,.	0/0:476:476,0:.,659.88,.	0/0:625:625,0:.,866.43,.	0/0:38:38,0:.,52.68,.	0/0:134:134,0:.,185.76,.	./.:0:.,.:.,.,.	0/0:35:35,0:.,48.52,.	./.:0:.,.:.,.,.	0/0:48:48,0:.,66.54,.	0/0:90:90,0:.,124.77,.	0/0:229:229,0:.,317.46,.	0/0:73:73,0:.,101.2,.	0/0:78:78,0:.,108.13,.	0/0:47:47,0:.,65.16,.	0/0:65:65,0:.,90.11,.	0/0:47:47,0:.,65.16,.	0/0:49:49,0:.,67.93,.	0/0:52:52,0:.,72.09,.	0/0:10:10,0:.,13.86,.	0/0:25:25,0:.,34.66,.	0/0:19:19,0:.,26.34,.	0/0:199:199,0:.,275.87,.	0/0:115:115,0:.,159.42,.	0/0:167:167,0:.,231.51,.	0/0:274:274,0:.,379.84,.	0/0:159:159,0:.,220.42,.	0/0:26:26,0:.,36.04,.	0/0:36:36,0:.,49.91,.	0/0:105:105,0:.,145.56,.	0/0:259:259,0:.,359.05,.	0/0:165:165,0:.,228.74,.	0/0:74:74,0:.,102.59,.	0/0:202:202,0:.,280.03,.	./.:0:.,.:.,.,.	1/0:77:60,17:.,106.74,.	0/0:140:140,0:.,194.08,.	0/0:80:80,0:.,110.9,.	0/0:83:83,0:.,115.06,.	0/0:296:296,0:.,410.34,.	1/0:331:145,186:.,458.86,.	1/0:232:120,112:.,321.62,.	0/0:36:36,0:.,49.91,.	0/0:13:13,0:.,18.02,.	0/0:110:110,0:.,152.49,.	0/0:198:198,0:.,274.49,.	1/0:393:230,163:.,544.81,.	1/0:63:13,50:.,87.34,.	0/0:206:206,0:.,285.58,.	0/0:95:95,0:.,131.7,.	1/0:271:122,149:.,375.69,.	1/1:38:0,38:.,52.68,.	0/0:250:250,0:.,346.57,.	0/0:308:308,0:.,426.98,.	0/0:139:139,0:.,192.69,.	0/0:37:37,0:.,51.29,.	0/0:74:74,0:.,102.59,.	0/0:117:117,0:.,162.2,.	0/0:118:118,0:.,163.58,.	0/0:233:233,0:.,323.01,.	0/0:42:42,0:.,58.22,.	0/0:97:97,0:.,134.47,.	0/0:10:10,0:.,13.86,.	0/0:111:111,0:.,153.88,.	0/0:124:124,0:.,171.9,.	0/0:537:537,0:.,744.44,.	0/0:164:164,0:.,227.35,.	./.:0:.,.:.,.,.	0/0:215:215,0:.,298.05,.	0/0:193:193,0:.,267.55,.	0/0:110:110,0:.,152.49,.	0/0:133:133,0:.,184.38,.	0/0:582:582,0:.,806.82,.	0/0:119:119,0:.,164.97,.	0/0:147:147,0:.,203.79,.	0/0:108:108,0:.,149.72,.	0/0:164:164,0:.,227.35,.	0/0:390:390,0:.,540.65,.	0/0:186:186,0:.,257.85,.	0/0:243:243,0:.,336.87,.	0/0:170:170,0:.,235.67,.	0/0:102:102,0:.,141.4,.	0/0:492:492,0:.,682.06,.	0/0:53:53,0:.,73.47,.	./.:0:.,.:.,.,.	0/0:28:28,0:.,38.82,.	0/0:108:108,0:.,149.72,.	0/0:160:160,0:.,221.81,.	0/0:151:151,0:.,209.33,.	0/0:35:35,0:.,48.52,.	0/0:187:187,0:.,259.24,.	0/0:93:93,0:.,128.93,.	0/0:107:107,0:.,148.33,.	0/0:62:62,0:.,85.95,.	0/0:97:97,0:.,134.47,.	0/0:83:83,0:.,115.06,.	0/0:118:118,0:.,163.58,.	0/0:147:147,0:.,203.79,.	0/0:253:253,0:.,350.73,.	0/0:200:200,0:.,277.26,.
1	51959	598	G	C	.	PASS	.	GT:DP:AD:GL	0/0:105:105,0:.,145.56,.	0/0:64:64,0:.,88.72,.	0/0:47:47,0:.,65.16,.	./.:0:.,.:.,.,.	0/0:64:64,0:.,88.72,.	0/0:119:119,0:.,164.97,.	0/0:163:163,0:.,225.97,.	0/0:26:26,0:.,36.04,.	0/0:160:160,0:.,221.81,.	0/0:238:238,0:.,329.94,.	0/0:127:127,0:.,176.06,.	0/0:16:16,0:.,22.18,.	./.:0:.,.:.,.,.	0/0:11:11,0:.,15.25,.	0/0:49:49,0:.,67.93,.	./.:0:.,.:.,.,.	0/0:54:54,0:.,74.86,.	0/0:46:46,0:.,63.77,.	0/0:48:48,0:.,66.54,.	0/0:152:152,0:.,210.72,.	0/0:85:85,0:.,117.84,.	0/0:61:61,0:.,84.56,.	0/0:71:71,0:.,98.43,.	0/0:366:366,0:.,507.38,.	0/0:134:134,0:.,185.76,.	0/0:54:54,0:.,74.86,.	0/0:151:151,0:.,209.33,.	0/0:56:56,0:.,77.63,.	0/0:17:17,0:.,23.57,.	0/0:338:338,0:.,468.57,.	0/0:497:497,0:.,688.99,.	./.:0:.,.:.,.,.	0/0:160:160,0:.,221.81,.	0/0:16:16,0:.,22.18,.	0/0:33:33,0:.,45.75,.	./.:0:.,.:.,.,.	./.:0:.,.:.,.,.	0/0:55:55,0:.,76.25,.	0/0:174:174,0:.,241.22,.	0/0:153:153,0:.,212.1,.	0/0:93:93,0:.,128.93,.	0/0:50:50,0:.,69.31,.	0/0:28:28,0:.,38.82,.	0/0:35:35,0:.,48.52,.	0/0:48:48,0:.,66.54,.	0/0:75:75,0:.,103.97,.	0/0:16:16,0:.,22.18,.	./.:0:.,.:.,.,.	0/0:18:18,0:.,24.95,.	0/0:94:94,0:.,130.31,.	0/0:80:80,0:.,110.9,.	0/0:121:121,0:.,167.74,.	0/0:108:108,0:.,149.72,.	0/0:95:95,0:.,131.7,.	./.:0:.,.:.,.,.	0/0:65:65,0:.,90.11,.	0/0:69:69,0:.,95.65,.	0/0:173:173,0:.,239.83,.	0/0:11:11,0:.,15.25,.	./.:0:.,.:.,.,.	0/0:103:103,0:.,142.79,.	0/0:41:41,0:.,56.84,.	0/0:61:61,0:.,84.56,.	0/0:128:128,0:.,177.45,.	0/0:109:109,0:.,151.11,.	0/0:17:17,0:.,23.57,.	0/0:156:156,0:.,216.26,.	0/0:122:122,0:.,169.13,.	0/0:211:211,0:.,292.51,.	0/0:75:75,0:.,103.97,.	0/0:17:17,0:.,23.57,.	0/0:56:56,0:.,77.63,.	0/0:59:59,0:.,81.79,.	0/0:153:153,0:.,212.1,.	0/0:44:44,0:.,61,.	0/0:32:32,0:.,44.36,.	./.:0:.,.:.,.,.	0/0:189:189,0:.,262.01,.	0/0:94:94,0:.,130.31,.	0/0:230:230,0:.,318.85,.	0/0:225:225,0:.,311.92,.	0/0:92:92,0:.,127.54,.	0/0:30:30,0:.,41.59,.	0/0:123:123,0:.,170.51,.	0/0:118:118,0:.,163.58,.	0/0:136:136,0:.,188.54,.	0/0:72:72,0:.,99.81,.	./.:0:.,.:.,.,.	0/0:139:139,0:.,192.69,.	0/0:81:81,0:.,112.29,.	0/0:66:66,0:.,91.5,.	0/0:39:39,0:.,54.07,.	0/0:484:484,0:.,670.97,.	0/0:82:82,0:.,113.68,.	0/0:44:44,0:.,61,.	0/0:86:86,0:.,119.22,.	0/0:116:116,0:.,160.81,.	0/0:94:94,0:.,130.31,.	0/0:95:95,0:.,131.7,.	0/0:458:458,0:.,634.92,.	0/0:155:155,0:.,214.88,.	1/1:153:0,153:.,212.1,.	0/0:97:97,0:.,135.86,.	./.:0:.,.:.,.,.	0/0:214:214,0:.,296.67,.	0/0:154:154,0:.,213.49,.	0/0:59:59,0:.,81.79,.	0/0:94:94,0:.,130.31,.	./.:0:.,.:.,.,.	0/0:259:259,0:.,359.05,.	0/0:65:65,0:.,90.11,.	./.:0:.,.:.,.,.	0/0:18:18,0:.,24.95,.	0/0:131:131,0:.,181.6,.	0/0:116:116,0:.,160.81,.	0/0:104:104,0:.,144.17,.	./.:0:.,.:.,.,.	0/0:118:118,0:.,163.58,.	0/0:95:95,0:.,131.7,.	0/0:114:114,0:.,158.04,.	0/0:70:70,0:.,97.04,.	0/0:84:84,0:.,116.45,.	0/0:104:104,0:.,144.17,.	0/0:98:98,0:.,135.86,.	0/0:55:55,0:.,76.25,.	0/0:272:272,0:.,377.07,.	0/0:168:168,0:.,232.9,.
1	53631	617	G	T	.	PASS	.	GT:DP:AD:GL	0/0:41:41,0:.,56.84,.	0/0:23:23,0:.,31.88,.	0/0:78:78,0:.,108.13,.	0/0:77:77,0:.,106.74,.	0/0:134:134,0:.,185.76,.	0/0:213:213,0:.,295.28,.	0/0:155:155,0:.,214.88,.	0/0:48:48,0:.,66.54,.	0/0:199:199,0:.,275.87,.	0/0:271:271,0:.,375.69,.	0/0:258:258,0:.,357.66,.	0/0:219:219,0:.,303.6,.	0/0:52:52,0:.,72.09,.	0/0:21:21,0:.,29.11,.	0/0:30:30,0:.,41.59,.	0/0:72:72,0:.,99.81,.	0/0:101:101,0:.,140.02,.	0/0:146:146,0:.,202.4,.	0/0:102:102,0:.,141.4,.	0/0:187:187,0:.,259.24,.	0/0:205:205,0:.,284.19,.	0/0:185:185,0:.,256.46,.	0/0:12:12,0:.,16.64,.	0/0:257:257,0:.,356.28,.	0/0:117:117,0:.,162.2,.	0/0:97:97,0:.,134.47,.	0/0:217:217,0:.,300.83,.	0/0:35:35,0:.,48.52,.	0/1:40:18,22:.,55.45,.	0/0:360:360,0:.,499.07,.	0/0:683:683,0:.,946.84,.	0/0:65:65,0:.,90.11,.	0/1:210:134,76:.,291.12,.	0/0:31:31,0:.,42.98,.	0/0:41:41,0:.,56.84,.	0/0:28:28,0:.,38.82,.	./.:0:.,.:.,.,.	0/0:134:134,0:.,185.76,.	0/0:109:109,0:.,151.11,.	./.:0:.,.:.,.,.	0/0:68:68,0:.,94.27,.	0/0:107:107,0:.,148.33,.	0/0:71:71,0:.,98.43,.	1/1:20:0,20:.,27.73,.	0/0:38:38,0:.,52.68,.	0/0:54:54,0:.,74.86,.	0/0:30:30,0:.,41.59,.	0/0:49:49,0:.,67.93,.	0/0:31:31,0:.,42.98,.	0/0:161:161,0:.,223.19,.	0/0:117:117,0:.,162.2,.	0/0:215:215,0:.,298.05,.	0/0:95:95,0:.,131.7,.	0/0:158:158,0:.,219.03,.	0/0:79:79,0:.,109.52,.	0/0:92:92,0:.,127.54,.	0/0:130:130,0:.,180.22,.	0/0:129:129,0:.,178.83,.	0/0:139:139,0:.,192.69,.	0/0:93:93,0:.,128.93,.	0/0:109:109,0:.,151.11,.	0/0:51:51,0:.,70.7,.	0/0:51:51,0:.,70.7,.	0/0:125:125,0:.,173.29,.	./.:0:.,.:.,.,.	0/0:56:56,0:.,77.63,.	0/0:226:226,0:.,313.3,.	0/0:173:173,0:.,239.83,.	0/0:144:144,0:.,199.63,.	0/0:85:85,0:.,117.84,.	0/0:18:18,0:.,24.95,.	0/0:70:70,0:.,97.04,.	0/1:153:80,73:.,212.1,.	0/0:481:481,0:.,666.81,.	0/1:227:151,76:.,314.69,.	0/0:95:95,0:.,131.7,.	0/0:22:22,0:.,30.5,.	0/0:202:202,0:.,280.03,.	0/0:58:58,0:.,80.41,.	0/0:117:117,0:.,162.2,.	0/0:318:318,0:.,440.84,.	0/0:188:188,0:.,260.62,.	0/0:90:90,0:.,124.77,.	0/0:128:128,0:.,177.45,.	0/0:223:223,0:.,309.14,.	0/0:37:37,0:.,51.29,.	0/0:323:323,0:.,447.77,.	0/0:105:105,0:.,145.56,.	0/0:199:199,0:.,275.87,.	0/0:128:128,0:.,177.45,.	0/0:67:67,0:.,92.88,.	0/0:84:84,0:.,116.45,.	0/0:627:627,0:.,869.21,.	0/0:154:154,0:.,213.49,.	0/0:14:14,0:.,19.41,.	0/0:131:131,0:.,181.6,.	0/0:139:139,0:.,192.69,.	0/0:164:164,0:.,227.35,.	0/0:103:103,0:.,142.79,.	0/0:635:635,0:.,880.3,.	0/0:286:286,0:.,396.48,.	0/0:111:111,0:.,153.88,.	0/0:103:103,0:.,142.79,.	0/0:74:74,0:.,102.59,.	0/0:161:161,0:.,223.19,.	0/0:69:69,0:.,95.65,.	0/0:126:126,0:.,174.67,.	0/0:122:122,0:.,169.13,.	0/0:97:97,0:.,134.47,.	0/0:125:125,0:.,173.29,.	0/0:51:51,0:.,70.7,.	0/0:37:37,0:.,51.29,.	0/0:68:68,0:.,94.27,.	0/0:129:129,0:.,178.83,.	0/0:133:133,0:.,184.38,.	0/0:94:94,0:.,130.31,.	0/0:186:186,0:.,257.85,.	0/0:105:105,0:.,145.56,.	0/0:127:127,0:.,176.06,.	0/0:69:69,0:.,95.65,.	0/0:158:158,0:.,219.03,.	0/0:106:106,0:.,146.95,.	0/0:103:103,0:.,142.79,.	0/0:134:134,0:.,185.76,.	0/0:85:85,0:.,117.84,.	0/0:244:244,0:.,338.26,.	0/0:28:28,0:.,38.82,.
1	54403	626	T	G	.	PASS	.	GT:DP:AD:GL	0/0:12:12,0:.,16.64,.	0/0:32:32,0:.,44.36,.	0/0:68:68,0:.,94.27,.	0/0:59:59,0:.,81.79,.	0/0:31:31,0:.,42.98,.	0/0:180:180,0:.,249.53,.	0/0:98:98,0:.,135.86,.	./.:0:.,.:.,.,.	0/0:175:175,0:.,242.6,.	0/0:234:234,0:.,324.39,.	0/0:70:70,0:.,97.04,.	0/0:153:153,0:.,212.1,.	0/0:64:64,0:.,88.72,.	0/0:41:41,0:.,56.84,.	0/0:22:22,0:.,30.5,.	0/0:65:65,0:.,90.11,.	0/0:72:72,0:.,99.81,.	0/0:200:200,0:.,277.26,.	0/0:68:68,0:.,94.27,.	0/0:118:118,0:.,163.58,.	./.:0:.,.:.,.,.	0/0:121:121,0:.,167.74,.	1/0:118:50,68:.,163.58,.	./.:0:.,.:.,.,.	0/0:88:88,0:.,121.99,.	0/0:84:84,0:.,116.45,.	./.:0:.,.:.,.,.	0/0:47:47,0:.,65.16,.	./.:0:.,.:.,.,.	0/0:41:41,0:.,56.84,.	0/0:820:820,0:.,1136.76,.	0/0:36:36,0:.,49.91,.	0/0:211:211,0:.,292.51,.	./.:0:.,.:.,.,.	0/0:37:37,0:.,51.29,.	0/0:38:38,0:.,52.68,.	./.:0:.,.:.,.,.	0/0:164:164,0:.,227.35,.	0/0:94:94,0:.,130.31,.	0/0:77:77,0:.,106.74,.	0/0:99:99,0:.,137.24,.	0/0:59:59,0:.,81.79,.	0/0:79:79,0:.,109.52,.	0/0:43:43,0:.,59.61,.	./.:0:.,.:.,.,.	0/0:44:44,0:.,61,.	./.:0:.,.:.,.,.	0/0:39:39,0:.,54.07,.	./.:0:.,.:.,.,.	0/0:96:96,0:.,133.08,.	0/0:51:51,0:.,70.7,.	0/0:56:56,0:.,77.63,.	0/0:238:238,0:.,329.94,.	0/0:160:160,0:.,221.81,.	0/0:118:118,0:.,163.58,.	0/0:98:98,0:.,135.86,.	./.:0:.,.:.,.,.	0/0:185:185,0:.,256.46,.	0/0:16:16,0:.,22.18,.	0/0:42:42,0:.,58.22,.	0/0:27:27,0:.,38.82,.	0/0:36:36,0:.,49.91,.	0/0:30:30,0:.,41.59,.	0/0:59:59,0:.,81.79,.	0/0:34:34,0:.,47.13,.	0/0:114:114,0:.,158.04,.	0/0:50:50,0:.,69.31,.	0/0:166:166,0:.,230.12,.	0/0:113:113,0:.,156.65,.	0/0:103:103,0:.,142.79,.	./.:0:.,.:.,.,.	0/0:195:195,0:.,270.33,.	./.:0:.,.:.,.,.	1/0:439:200,239:.,608.58,.	0/0:33:33,0:.,45.75,.	./.:0:.,.:.,.,.	0/0:39:39,0:.,54.07,.	0/0:130:130,0:.,180.22,.	0/0:71:71,0:.,98.43,.	0/0:298:298,0:.,413.12,.	0/0:234:234,0:.,324.39,.	0/0:90:90,0:.,124.77,.	0/0:17:17,0:.,23.57,.	0/0:92:92,0:.,127.54,.	0/0:96:96,0:.,133.08,.	0/0:42:42,0:.,58.22,.	0/0:101:101,0:.,140.02,.	0/0:30:30,0:.,41.59,.	0/0:124:124,0:.,171.9,.	0/0:72:72,0:.,99.81,.	./.:0:.,.:.,.,.	0/0:91:91,0:.,126.15,.	0/0:419:419,0:.,580.86,.	0/0:49:49,0:.,67.93,.	0/0:32:32,0:.,44.36,.	0/0:17:17,0:.,23.57,.	0/0:163:163,0:.,225.97,.	0/0:170:170,0:.,235.67,.	1/1:135:0,135:.,187.15,.	./.:0:.,.:.,.,.	0/0:264:264,0:.,365.98,.	0/0:27:27,0:.,37.43,.	0/0:89:89,0:.,123.38,.	0/0:53:53,0:.,73.47,.	0/0:258:258,0:.,357.66,.	0/0:51:51,0:.,70.7,.	0/0:68:68,0:.,94.27,.	0/0:62:62,0:.,85.95,.	0/0:27:27,0:.,37.43,.	./.:0:.,.:.,.,.	0/0:22:22,0:.,30.5,.	./.:0:.,.:.,.,.	0/0:25:25,0:.,34.66,.	0/0:95:95,0:.,131.7,.	0/0:74:74,0:.,102.59,.	0/0:218:218,0:.,302.21,.	0/0:122:122,0:.,169.13,.	0/0:117:117,0:.,162.2,.	0/0:85:85,0:.,117.84,.	1/0:72:22,50:.,99.81,.	0/0:143:143,0:.,198.24,.	0/0:353:353,0:.,494.91,.	1/0:105:55,50:.,145.56,.	0/0:75:75,0:.,103.97,.	0/0:25:25,0:.,34.66,.	1/0:320:244,76:.,443.61,.	0/0:141:141,0:.,195.47,.
1	57411	660	C	G	.	PASS	.	GT:DP:AD:GL	0/0:10:10,0:.,13.86,.	0/0:26:26,0:.,36.04,.	0/0:92:92,0:.,127.54,.	0/0:26:26,0:.,36.04,.	0/0:228:228,0:.,316.08,.	0/0:98:98,0:.,135.86,.	0/0:108:108,0:.,149.72,.	0/0:34:34,0:.,47.13,.	0/0:237:237,0:.,328.55,.	0/1:280:124,156:.,388.16,.	0/0:110:110,0:.,152.49,.	./.:0:.,.:.,.,.	./.:0:.,.:.,.,.	./.:0:.,.:.,.,.	./.:0:.,.:.,.,.	0/0:53:53,0:.,73.47,.	./.:0:.,.:.,.,.	0/0:35:35,0:.,48.52,.	1/1:36:0,36:.,49.91,.	./.:0:.,.:.,.,.	./.:0:.,.:.,.,.	0/0:189:189,0:.,262.01,.	0/0:126:126,0:.,174.67,.	0/0:101:101,0:.,140.02,.	1/1:43:0,43:.,59.61,.	0/0:80:80,0:.,110.9,.	0/0:88:88,0:.,121.99,.	0/0:83:83,0:.,115.06,.	0/1:31:20,11:.,42.98,.	./.:0:.,.:.,.,.	1/1:520:0,520:.,720.87,.	./.:0:.,.:.,.,.	0/0:80:80,0:.,110.9,.	./.:0:.,.:.,.,.	0/0:27:27,0:.,37.43,.	./.:0:.,.:.,.,.	./.:0:.,.:.,.,.	0/0:116:116,0:.,160.81,.	0/0:126:126,0:.,174.67,.	./.:0:.,.:.,.,.	0/0:124:124,0:.,171.9,.	1/1:70:0,70:.,97.04,.	0/0:26:26,0:.,36.04,.	0/0:19:19,0:.,26.34,.	0/0:49:49,0:.,67.93,.	./.:0:.,.:.,.,.	0/0:27:27,0:.,37.43,.	0/0:52:52,0:.,72.09,.	0/0:25:25,0:.,34.66,.	0/0:46:46,0:.,63.77,.	0/0:106:106,0:.,146.95,.	./.:0:.,.:.,.,.	0/0:266:266,0:.,368.75,.	0/0:41:41,0:.,56.84,.	0/0:39:39,0:.,54.07,.	0/0:35:35,0:.,48.52,.	0/0:124:124,0:.,171.9,.	0/0:182:182,0:.,252.31,.	./.:0:.,.:.,.,.	./.:0:.,.:.,.,.	./.:0:.,.:.,.,.	0/0:23:23,0:.,31.88,.	0/0:103:103,0:.,142.79,.	0/0:119:119,0:.,164.97,.	0/0:82:82,0:.,113.68,.	0/0:23:23,0:.,31.88,.	0/0:44:44,0:.,61,.	0/0:116:116,0:.,160.81,.	0/0:77:77,0:.,106.74,.	0/0:165:165,0:.,228.74,.	0/0:18:18,0:.,24.95,.	./.:0:.,.:.,.,.	0/0:137:137,0:.,189.92,.	0/0:64:64,0:.,88.72,.	0/0:73:73,0:.,101.2,.	0/0:42:42,0:.,58.22,.	0/0:34:34,0:.,47.13,.	./.:0:.,.:.,.,.	0/0:15:15,0:.,20.79,.	0/0:120:120,0:.,166.36,.	0/0:83:83,0:.,115.06,.	./.:0:.,.:.,.,.	./.:0:.,.:.,.,.	./.:0:.,.:.,.,.	0/0:75:75,0:.,103.97,.	./.:0:.,.:.,.,.	0/0:202:202,0:.,280.03,.	0/0:47:47,0:.,65.16,.	0/0:84:84,0:.,116.45,.	0/0:46:46,0:.,63.77,.	0/0:97:97,0:.,134.47,.	0/0:135:135,0:.,187.15,.	0/0:337:337,0:.,467.18,.	0/0:111:111,0:.,153.88,.	./.:0:.,.:.,.,.	0/0:162:162,0:.,224.58,.	0/0:88:88,0:.,121.99,.	0/0:275:275,0:.,382.62,.	0/0:189:189,0:.,262.01,.	0/0:212:212,0:.,293.89,.	0/0:242:242,0:.,335.48,.	0/0:151:151,0:.,209.33,.	0/0:293:293,0:.,406.18,.	0/0:69:69,0:.,95.65,.	0/0:142:142,0:.,196.85,.	0/1:93:69,24:.,128.93,.	0/0:276:276,0:.,382.62,.	0/0:197:197,0:.,273.1,.	0/0:36:36,0:.,49.91,.	0/0:354:354,0:.,490.75,.	0/0:31:31,0:.,42.98,.	0/0:33:33,0:.,45.75,.	0/0:56:56,0:.,77.63,.	./.:0:.,.:.,.,.	1/1:185:0,185:.,256.46,.	0/0:110:110,0:.,152.49,.	0/0:116:116,0:.,162.2,.	0/0:89:89,0:.,123.38,.	./.:0:.,.:.,.,.	0/0:81:81,0:.,112.29,.	0/0:174:174,0:.,241.22,.	0/0:102:102,0:.,141.4,.	./.:0:.,.:.,.,.	0/0:152:152,0:.,210.72,.	0/0:73:73,0:.,101.2,.	./.:0:.,.:.,.,.	0/0:55:55,0:.,76.25,.
1	57981	667	C	T	.	PASS	.	GT:DP:AD:GL	0/1:72:15,57:.,99.81,.	./.:0:.,.:.,.,.	0/0:19:19,0:.,26.34,.	0/0:16:16,0:.,22.18,.	./.:0:.,.:.,.,.	0/0:190:190,0:.,263.4,.	0/0:101:101,0:.,140.02,.	0/0:38:38,0:.,52.68,.	0/0:119:119,0:.,164.97,.	./.:0:.,.:.,.,.	./.:0:.,.:.,.,.	./.:127:.,.:.,.,.	./.:0:.,.:.,.,.	0/0:15:15,0:.,20.79,.	0/0:56:56,0:.,77.63,.	0/0:84:84,0:.,116.45,.	0/0:153:153,0:.,212.1,.	0/0:152:152,0:.,210.72,.	0/0:115:115,0:.,159.42,.	0/0:206:206,0:.,285.58,.	0/0:118:118,0:.,163.58,.	0/0:174:174,0:.,241.22,.	0/0:106:106,0:.,146.95,.	0/0:239:239,0:.,331.32,.	0/0:101:101,0:.,140.02,.	0/0:165:165,0:.,228.74,.	0/0:129:129,0:.,178.83,.	0/0:75:75,0:.,103.97,.	0/0:38:38,0:.,52.68,.	0/0:219:219,0:.,303.6,.	0/0:701:701,0:.,971.79,.	0/0:75:75,0:.,103.97,.	0/0:147:147,0:.,203.79,.	./.:0:.,.:.,.,.	0/0:45:45,0:.,62.38,.	0/0:38:38,0:.,52.68,.	0/0:29:29,0:.,40.2,.	./.:0:.,.:.,.,.	0/0:41:41,0:.,56.84,.	0/0:78:78,0:.,108.13,.	0/0:90:90,0:.,124.77,.	0/0:145:145,0:.,201.01,.	0/1:103:74,29:.,142.79,.	0/1:53:21,32:.,73.47,.	0/0:19:19,0:.,26.34,.	0/0:167:167,0:.,231.51,.	0/0:30:30,0:.,41.59,.	0/0:16:16,0:.,22.18,.	0/0:29:29,0:.,40.2,.	0/0:71:71,0:.,98.43,.	0/0:11:11,0:.,15.25,.	0/0:159:159,0:.,220.42,.	0/0:217:217,0:.,300.83,.	0/0:107:107,0:.,148.33,.	0/0:37:37,0:.,51.29,.	./.:0:.,.:.,.,.	0/0:93:93,0:.,128.93,.	0/0:94:94,0:.,130.31,.	0/0:50:50,0:.,69.31,.	0/0:18:18,0:.,24.95,.	0/0:196:196,0:.,271.71,.	0/0:190:190,0:.,263.4,.	0/0:76:76,0:.,105.36,.	0/0:53:53,0:.,73.47,.	0/0:143:143,0:.,198.24,.	0/0:77:77,0:.,106.74,.	0/0:175:175,0:.,242.6,.	0/0:188:188,0:.,260.62,.	0/0:74:74,0:.,102.59,.	0/0:90:90,0:.,124.77,.	0/0:20:20,0:.,27.73,.	0/0:110:110,0:.,152.49,.	./.:0:.,.:.,.,.	0/0:278:278,0:.,385.39,.	./.:0:.,.:.,.,.	0/0:131:131,0:.,181.6,.	0/0:116:116,0:.,160.81,.	0/0:105:105,0:.,145.56,.	0/0:77:77,0:.,106.74,.	0/0:225:225,0:.,311.92,.	0/0:166:166,0:.,230.12,.	0/0:151:151,0:.,209.33,.	0/0:74:74,0:.,102.59,.	0/0:93:93,0:.,128.93,.	0/0:69:69,0:.,95.65,.	0/0:150:150,0:.,207.94,.	0/0:181:181,0:.,250.92,.	0/0:12:12,0:.,16.64,.	0/0:183:183,0:.,253.69,.	0/0:62:62,0:.,85.95,.	0/0:63:63,0:.,87.34,.	0/0:20:20,0:.,27.73,.	0/0:387:387,0:.,536.5,.	0/0:57:57,0:.,79.02,.	0/0:88:88,0:.,121.99,.	0/0:92:92,0:.,127.54,.	0/0:91:91,0:.,126.15,.	0/0:140:140,0:.,194.08,.	0/0:92:92,0:.,127.54,.	0/0:201:201,0:.,278.65,.	0/0:171:171,0:.,237.06,.	0/0:83:83,0:.,115.06,.	0/0:142:142,0:.,196.85,.	0/0:75:75,0:.,103.97,.	0/0:101:101,0:.,140.02,.	./.:0:.,.:.,.,.	0/0:126:126,0:.,174.67,.	0/0:40:40,0:.,55.45,.	0/0:52:52,0:.,72.09,.	0/0:209:209,0:.,289.74,.	0/0:18:18,0:.,24.95,.	./.:0:.,.:.,.,.	0/0:22:22,0:.,30.5,.	./.:0:.,.:.,.,.	0/0:66:66,0:.,91.5,.	0/0:147:147,0:.,203.79,.	0/0:47:47,0:.,65.16,.	0/0:170:170,0:.,235.67,.	./.:0:.,.:.,.,.	0/0:137:137,0:.,189.92,.	0/0:84:84,0:.,116.45,.	0/0:95:95,0:.,131.7,.	0/0:22:22,0:.,30.5,.	0/0:72:72,0:.,99.81,.	0/0:40:40,0:.,55.45,.	0/0:166:166,0:.,230.12,.	0/0:73:73,0:.,101.2,.
1	58299	671	T	C	.	PASS	.	GT:DP:AD:GL	0/0:15:15,0:.,20.79,.	./.:0:.,.:.,.,.	1/0:53:37,16:.,73.47,.	./.:14:.,.:.,.,.	0/0:111:111,0:.,153.88,.	0/0:125:125,0:.,173.29,.	1/0:193:122,71:.,267.55,.	1/1:155:0,155:.,214.88,.	0/0:241:241,0:.,334.1,.	0/0:265:265,0:.,367.37,.	0/0:165:165,0:.,228.74,.	1/1:115:0,115:.,159.42,.	./.:0:.,.:.,.,.	0/0:138:138,0:.,191.31,.	0/0:30:30,0:.,41.59,.	0/0:34:34,0:.,47.13,.	1/0:167:79,88:.,231.51,.	1/1:41:0,41:.,56.84,.	0/0:14:14,0:.,19.41,.	1/0:222:126,96:.,307.76,.	1/0:195:90,105:.,271.71,.	1/0:175:84,91:.,242.6,.	0/0:132:132,0:.,182.99,.	0/0:310:310,0:.,429.75,.	0/0:181:181,0:.,250.92,.	0/0:206:206,0:.,285.58,.	0/0:91:91,0:.,126.15,.	0/0:46:46,0:.,63.77,.	./.:0:.,.:.,.,.	0/0:236:236,0:.,327.17,.	0/0:794:794,0:.,1100.72,.	1/1:29:0,29:.,40.2,.	0/0:150:150,0:.,207.94,.	0/0:13:13,0:.,18.02,.	0/0:90:90,0:.,124.77,.	0/0:49:49,0:.,67.93,.	0/0:17:17,0:.,23.57,.	1/1:69:0,69:.,95.65,.	0/0:47:47,0:.,65.16,.	1/1:220:0,220:.,304.98,.	1/0:198:62,136:.,274.49,.	./.:0:.,.:.,.,.	0/0:71:71,0:.,98.43,.	0/0:59:59,0:.,81.79,.	0/0:44:44,0:.,61,.	0/0:105:105,0:.,145.56,.	1/0:75:48,27:.,103.97,.	0/0:22:22,0:.,30.5,.	0/0:26:26,0:.,36.04,.	0/0:232:232,0:.,321.62,.	0/0:91:91,0:.,126.15,.	1/0:211:138,73:.,292.51,.	1/0:363:241,122:.,503.22,.	1/1:173:0,173:.,239.83,.	1/1:69:0,69:.,95.65,.	1/1:158:0,158:.,219.03,.	0/0:40:40,0:.,55.45,.	./.:0:.,.:.,.,.	1/1:24:0,24:.,33.27,.	1/0:110:62,48:.,152.49,.	0/0:18:18,0:.,24.95,.	0/0:65:65,0:.,90.11,.	0/0:116:116,0:.,160.81,.	1/0:179:64,115:.,248.15,.	0/0:31:31,0:.,42.98,.	0/0:222:222,0:.,307.76,.	0/0:322:322,0:.,446.39,.	0/0:134:134,0:.,185.76,.	0/0:127:127,0:.,176.06,.	0/0:92:92,0:.,127.54,.	0/0:35:35,0:.,48.52,.	0/0:121:121,0:.,167.74,.	0/0:40:40,0:.,55.45,.	0/0:358:358,0:.,496.29,.	./.:0:.,.:.,.,.	0/0:124:124,0:.,171.9,.	./.:0:.,.:.,.,.	0/0:88:88,0:.,121.99,.	1/0:85:56,29:.,117.84,.	1/0:247:120,127:.,342.41,.	1/0:375:230,145:.,519.86,.	0/0:186:186,0:.,257.85,.	1/1:51:0,51:.,70.7,.	1/0:195:113,82:.,270.33,.	0/0:246:246,0:.,341.03,.	1/1:115:0,115:.,159.42,.	1/0:229:64,165:.,317.46,.	1/1:21:0,21:.,29.11,.	1/1:185:0,185:.,256.46,.	./.:0:.,.:.,.,.	1/0:93:34,59:.,128.93,.	1/0:111:63,48:.,153.88,.	1/0:641:277,364:.,888.61,.	0/0:36:36,0:.,49.91,.	1/0:111:86,25:.,153.88,.	0/0:129:129,0:.,178.83,.	0/0:173:173,0:.,239.83,.	1/1:80:0,80:.,110.9,.	0/0:103:103,0:.,142.79,.	0/0:352:352,0:.,487.98,.	1/0:274:194,80:.,381.23,.	1/1:119:0,119:.,164.97,.	0/0:201:201,0:.,278.65,.	0/0:18:18,0:.,24.95,.	0/0:192:192,0:.,266.17,.	1/0:65:35,30:.,90.11,.	1/0:180:61,119:.,249.53,.	0/0:194:194,0:.,268.94,.	0/0:147:147,0:.,203.79,.	0/0:222:222,0:.,307.76,.	0/0:43:43,0:.,59.61,.	1/1:32:0,32:.,44.36,.	./.:0:.,.:.,.,.	0/0:201:201,0:.,278.65,.	1/1:96:0,96:.,133.08,.	0/0:209:209,0:.,289.74,.	1/1:129:0,129:.,178.83,.	0/0:114:114,0:.,158.04,.	0/0:73:73,0:.,101.2,.	0/0:61:61,0:.,84.56,.	0/0:136:136,0:.,188.54,.	./.:0:.,.:.,.,.	1/1:156:0,156:.,216.26,.	./.:0:.,.:.,.,.	0/0:70:70,0:.,97.04,.	0/0:211:211,0:.,292.51,.	0/0:132:132,0:.,182.99,.
1	58955	678	A	T	.	PASS	.	GT:DP:AD:GL	0/0:10:10,0:.,13.86,.	./.:0:.,.:.,.,.	./.:0:.,.:.,.,.	0/0:29:29,0:.,40.2,.	0/0:145:145,0:.,201.01,.	0/0:145:145,0:.,201.01,.	0/0:114:114,0:.,158.04,.	./.:0:.,.:.,.,.	0/0:68:68,0:.,94.27,.	0/0:70:70,0:.,97.04,.	0/0:109:109,0:.,151.11,.	0/0:193:193,0:.,267.55,.	0/0:69:69,0:.,95.65,.	0/0:40:40,0:.,55.45,.	0/0:25:25,0:.,34.66,.	0/0:16:16,0:.,22.18,.	0/0:19:19,0:.,26.34,.	0/0:58:58,0:.,80.41,.	0/0:17:17,0:.,23.57,.	0/0:180:180,0:.,249.53,.	0/0:199:199,0:.,275.87,.	0/0:27:27,0:.,37.43,.	0/0:31:31,0:.,42.98,.	0/0:132:132,0:.,182.99,.	./.:0:.,.:.,.,.	0/0:47:47,0:.,65.16,.	./.:0:.,.:.,.,.	0/0:31:31,0:.,42.98,.	./.:0:.,.:.,.,.	0/0:28:28,0:.,38.82,.	0/0:728:728,0:.,1010.61,.	0/0:19:19,0:.,26.34,.	0/0:98:98,0:.,135.86,.	./.:0:.,.:.,.,.	0/0:12:12,0:.,16.64,.	./.:0:.,.:.,.,.	./.:0:.,.:.,.,.	0/0:16:16,0:.,22.18,.	0/1:70:40,30:.,97.04,.	./.:0:.,.:.,.,.	0/1:96:36,60:.,133.08,.	0/0:150:150,0:.,207.94,.	0/0:28:28,0:.,38.82,.	0/0:33:33,0:.,45.75,.	0/0:15:15,0:.,20.79,.	0/0:83:83,0:.,115.06,.	0/0:20:20,0:.,27.73,.	0/0:10:10,0:.,13.86,.	0/0:43:43,0:.,59.61,.	0/0:81:81,0:.,112.29,.	./.:0:.,.:.,.,.	0/0:103:103,0:.,142.79,.	0/1:248:143,105:.,343.8,.	0/0:74:74,0:.,102.59,.	0/0:21:21,0:.,29.11,.	./.:0:.,.:.,.,.	0/0:81:81,0:.,112.29,.	0/0:169:169,0:.,234.28,.	./.:0:.,.:.,.,.	0/0:27:27,0:.,37.43,.	1/1:22:0,22:.,30.5,.	./.:0:.,.:.,.,.	0/0:41:41,0:.,56.84,.	0/0:35:35,0:.,48.52,.	0/0:30:30,0:.,41.59,.	0/0:27:27,0:.,37.43,.	0/0:77:77,0:.,106.74,.	0/0:238:238,0:.,331.32,.	0/0:68:68,0:.,94.27,.	0/0:29:29,0:.,40.2,.	./.:0:.,.:.,.,.	0/0:82:82,0:.,113.68,.	./.:0:.,.:.,.,.	0/0:43:43,0:.,59.61,.	0/0:42:42,0:.,58.22,.	./.:0:.,.:.,.,.	0/0:27:27,0:.,37.43,.	0/0:124:124,0:.,171.9,.	0/0:31:31,0:.,42.98,.	0/0:115:115,0:.,159.42,.	0/0:67:67,0:.,92.88,.	0/0:42:42,0:.,58.22,.	0/0:24:24,0:.,33.27,.	0/0:89:89,0:.,123.38,.	0/0:67:67,0:.,92.88,.	0/0:35:35,0:.,48.52,.	0/0:164:164,0:.,227.35,.	0/0:43:43,0:.,59.61,.	0/0:24:24,0:.,33.27,.	0/0:91:91,0:.,126.15,.	0/0:87:87,0:.,120.61,.	0/0:25:25,0:.,34.66,.	0/0:263:263,0:.,364.6,.	./.:0:.,.:.,.,.	0/0:27:27,0:.,37.43,.	0/0:98:98,0:.,135.86,.	0/0:142:142,0:.,196.85,.	0/0:73:73,0:.,101.2,.	0/0:136:136,0:.,188.54,.	0/0:468:468,0:.,648.79,.	0/0:127:127,0:.,176.06,.	0/0:120:120,0:.,166.36,.	0/0:81:81,0:.,112.29,.	0/0:55:55,0:.,76.25,.	0/0:308:308,0:.,426.98,.	0/0:96:96,0:.,133.08,.	0/0:81:81,0:.,112.29,.	0/0:106:106,0:.,146.95,.	./.:0:.,.:.,.,.	0/0:185:185,0:.,256.46,.	./.:0:.,.:.,.,.	0/0:32:32,0:.,44.36,.	0/0:23:23,0:.,31.88,.	./.:0:.,.:.,.,.	0/0:68:68,0:.,94.27,.	0/0:216:216,0:.,299.44,.	0/0:24:24,0:.,33.27,.	0/0:104:104,0:.,144.17,.	0/0:46:46,0:.,63.77,.	0/0:42:42,0:.,58.22,.	./.:0:.,.:.,.,.	0/0:78:78,0:.,108.13,.	0/0:42:42,0:.,58.22,.	0/0:57:57,0:.,79.02,.	0/0:60:60,0:.,83.18,.	0/0:119:119,0:.,164.97,.	0/0:64:64,0:.,88.72,.
1	59770	687	A	T	.	PASS	.	GT:DP:AD:GL	1/1:37:0,37:.,51.29,.	0/0:72:72,0:.,99.81,.	0/0:38:38,0:.,52.68,.	0/0:42:42,0:.,58.22,.	0/0:139:139,0:.,192.69,.	0/0:207:207,0:.,286.96,.	0/0:124:124,0:.,171.9,.	0/0:19:19,0:.,26.34,.	0/1:74:25,49:.,102.59,.	0/1:156:109,47:.,216.26,.	0/1:162:128,34:.,224.58,.	0/0:127:127,0:.,176.06,.	1/1:20:0,20:.,27.73,.	./.:0:.,.:.,.,.	0/0:84:84,0:.,116.45,.	./.:0:.,.:.,.,.	0/1:58:36,22:.,80.41,.	0/0:101:101,0:.,140.02,.	0/0:120:120,0:.,166.36,.	0/0:201:201,0:.,278.65,.	1/1:84:0,84:.,116.45,.	1/1:80:0,80:.,110.9,.	0/1:125:80,45:.,173.29,.	0/0:470:470,0:.,651.56,.	0/1:141:56,85:.,195.47,.	0/1:40:19,21:.,55.45,.	0/1:241:139,102:.,334.1,.	0/0:21:21,0:.,29.11,.	./.:0:.,.:.,.,.	1/1:193:0,193:.,267.55,.	0/1:591:418,173:.,819.3,.	./.:0:.,.:.,.,.	0/0:104:104,0:.,144.17,.	0/0:24:24,0:.,33.27,.	0/0:43:43,0:.,59.61,.	0/0:28:28,0:.,38.82,.	0/0:11:11,0:.,15.25,.	0/1:158:79,79:.,220.42,.	0/0:167:167,0:.,231.51,.	0/0:63:63,0:.,87.34,.	0/0:88:88,0:.,121.99,.	0/0:116:116,0:.,160.81,.	0/0:52:52,0:.,72.09,.	0/0:33:33,0:.,45.75,.	0/0:33:33,0:.,45.75,.	0/0:104:104,0:.,144.17,.	0/0:50:50,0:.,69.31,.	0/0:27:27,0:.,37.43,.	0/0:13:13,0:.,18.02,.	0/0:161:161,0:.,223.19,.	0/0:27:27,0:.,37.43,.	0/0:162:162,0:.,224.58,.	0/0:213:213,0:.,295.28,.	0/0:269:269,0:.,372.91,.	0/0:68:68,0:.,94.27,.	0/0:17:17,0:.,23.57,.	0/0:26:26,0:.,36.04,.	./.:0:.,.:.,.,.	0/0:54:54,0:.,74.86,.	0/0:94:94,0:.,130.31,.	0/0:132:132,0:.,182.99,.	0/0:126:126,0:.,174.67,.	0/0:74:74,0:.,102.59,.	0/0:170:170,0:.,235.67,.	./.:0:.,.:.,.,.	0/0:102:102,0:.,141.4,.	0/1:183:81,102:.,253.69,.	0/0:189:189,0:.,262.01,.	0/0:109:109,0:.,151.11,.	0/1:145:82,63:.,201.01,.	./.:0:.,.:.,.,.	./.:0:.,.:.,.,.	0/0:110:110,0:.,152.49,.	0/0:402:402,0:.,557.29,.	./.:0:.,.:.,.,.	0/1:109:48,61:.,151.11,.	0/0:148:148,0:.,205.17,.	0/0:28:28,0:.,38.82,.	0/0:26:26,0:.,36.04,.	0/0:268:268,0:.,371.53,.	0/0:249:249,0:.,345.19,.	./.:0:.,.:.,.,.	0/0:77:77,0:.,108.13,.	0/0:42:42,0:.,58.22,.	0/0:129:129,0:.,178.83,.	0/0:39:39,0:.,54.07,.	./.:0:.,.:.,.,.	0/1:67:30,37:.,92.88,.	0/0:201:201,0:.,278.65,.	0/0:14:14,0:.,19.41,.	0/0:47:47,0:.,65.16,.	./.:0:.,.:.,.,.	0/0:456:456,0:.,632.15,.	./.:0:.,.:.,.,.	0/0:41:41,0:.,56.84,.	0/0:77:77,0:.,106.74,.	0/0:70:70,0:.,97.04,.	0/0:155:155,0:.,214.88,.	0/0:156:156,0:.,216.26,.	./.:0:.,.:.,.,.	0/0:118:118,0:.,163.58,.	0/0:233:233,0:.,323.01,.	0/0:90:90,0:.,124.77,.	0/0:46:46,0:.,63.77,.	0/0:294:294,0:.,407.57,.	0/0:45:45,0:.,62.38,.	0/0:171:171,0:.,238.44,.	0/0:151:151,0:.,209.33,.	0/0:37:37,0:.,51.29,.	0/0:320:320,0:.,443.61,.	1/1:13:0,13:.,18.02,.	./.:40:.,.:.,.,.	0/0:51:51,0:.,70.7,.	0/0:76:76,0:.,105.36,.	0/0:151:151,0:.,209.33,.	0/0:102:102,0:.,141.4,.	0/0:121:121,0:.,167.74,.	0/0:85:85,0:.,117.84,.	0/0:85:85,0:.,117.84,.	0/0:137:137,0:.,189.92,.	0/1:62:15,47:.,85.95,.	0/0:44:44,0:.,61,.	0/0:83:83,0:.,115.06,.	0/0:45:45,0:.,62.38,.	0/0:49:49,0:.,67.93,.	0/0:114:114,0:.,158.04,.	0/0:150:150,0:.,207.94,.
1	61120	703	C	A	.	PASS	.	GT:DP:AD:GL	0/0:81:81,0:.,112.29,.	0/0:36:36,0:.,49.91,.	0/0:13:13,0:.,18.02,.	0/0:15:15,0:.,20.79,.	0/0:127:127,0:.,176.06,.	0/0:117:117,0:.,162.2,.	0/0:192:192,0:.,266.17,.	0/0:23:23,0:.,31.88,.	0/0:105:105,0:.,145.56,.	0/0:120:120,0:.,166.36,.	0/0:99:99,0:.,137.24,.	0/0:164:164,0:.,227.35,.	0/0:55:55,0:.,76.25,.	0/0:47:47,0:.,65.16,.	0/0:38:38,0:.,52.68,.	0/0:20:20,0:.,27.73,.	0/0:85:85,0:.,117.84,.	0/0:44:44,0:.,61,.	0/0:85:85,0:.,117.84,.	0/0:118:118,0:.,163.58,.	0/0:160:160,0:.,223.19,.	0/0:112:112,0:.,155.26,.	0/0:27:27,0:.,37.43,.	0/0:380:380,0:.,526.79,.	0/0:73:73,0:.,101.2,.	0/0:108:108,0:.,149.72,.	0/0:187:187,0:.,259.24,.	0/0:149:149,0:.,206.56,.	./.:0:.,.:.,.,.	0/0:444:444,0:.,615.51,.	0/0:788:788,0:.,1092.4,.	1/0:47:30,17:.,65.16,.	0/0:110:110,0:.,152.49,.	./.:0:.,.:.,.,.	0/0:74:74,0:.,103.97,.	0/0:18:18,0:.,24.95,.	./.:0:.,.:.,.,.	0/0:96:96,0:.,134.47,.	0/0:36:36,0:.,49.91,.	0/0:34:34,0:.,47.13,.	0/0:133:133,0:.,184.38,.	0/0:44:44,0:.,61,.	0/0:78:78,0:.,108.13,.	0/0:53:53,0:.,73.47,.	0/0:64:64,0:.,88.72,.	0/0:36:36,0:.,49.91,.	0/0:22:22,0:.,30.5,.	0/0:12:12,0:.,16.64,.	0/0:33:33,0:.,45.75,.	0/0:128:128,0:.,177.45,.	0/0:103:103,0:.,142.79,.	0/0:157:157,0:.,217.65,.	0/0:237:237,0:.,328.55,.	0/0:25:25,0:.,34.66,.	0/0:117:117,0:.,162.2,.	0/0:123:123,0:.,170.51,.	./.:0:.,.:.,.,.	0/0:88:88,0:.,121.99,.	0/0:75:75,0:.,103.97,.	0/0:55:55,0:.,76.25,.	0/0:147:147,0:.,203.79,.	./.:0:.,.:.,.,.	0/0:59:59,0:.,81.79,.	0/0:179:179,0:.,248.15,.	0/0:18:18,0:.,24.95,.	0/0:83:83,0:.,115.06,.	0/0:646:646,0:.,896.93,.	0/0:337:337,0:.,467.18,.	0/0:118:118,0:.,163.58,.	0/0:99:99,0:.,137.24,.	0/0:69:69,0:.,95.65,.	./.:0:.,.:.,.,.	0/0:191:191,0:.,264.78,.	0/0:567:567,0:.,786.03,.	0/0:72:72,0:.,99.81,.	0/0:96:96,0:.,133.08,.	./.:0:.,.:.,.,.	0/0:17:17,0:.,23.57,.	0/0:30:30,0:.,41.59,.	0/0:312:312,0:.,432.52,.	0/0:232:232,0:.,323.01,.	0/0:46:46,0:.,63.77,.	1/1:36:0,36:.,49.91,.	0/0:47:47,0:.,65.16,.	1/0:106:54,52:.,146.95,.	0/0:118:118,0:.,163.58,.	0/0:94:94,0:.,130.31,.	0/0:64:64,0:.,88.72,.	0/0:227:227,0:.,314.69,.	0/0:74:74,0:.,102.59,.	0/0:33:33,0:.,45.75,.	0/0:40:40,0:.,55.45,.	0/0:348:348,0:.,482.43,.	./.:0:.,.:.,.,.	0/0:89:89,0:.,123.38,.	0/0:20:20,0:.,27.73,.	0/0:175:175,0:.,242.6,.	0/0:70:70,0:.,97.04,.	0/0:155:155,0:.,214.88,.	0/0:474:474,0:.,658.49,.	0/0:72:72,0:.,99.81,.	0/0:61:61,0:.,84.56,.	0/0:185:185,0:.,256.46,.	0/0:83:83,0:.,115.06,.	0/0:83:83,0:.,115.06,.	0/0:63:63,0:.,87.34,.	0/0:159:159,0:.,220.42,.	0/0:138:138,0:.,191.31,.	0/0:167:167,0:.,231.51,.	0/0:212:212,0:.,293.89,.	0/0:27:27,0:.,37.43,.	0/0:26:26,0:.,36.04,.	0/0:25:25,0:.,34.66,.	0/0:91:91,0:.,126.15,.	0/0:149:149,0:.,206.56,.	0/0:96:96,0:.,133.08,.	0/0:150:150,0:.,207.94,.	0/0:91:91,0:.,126.15,.	0/0:35:35,0:.,48.52,.	0/0:135:135,0:.,188.54,.	0/0:104:104,0:.,144.17,.	0/0:77:77,0:.,106.74,.	0/0:83:83,0:.,115.06,.	0/0:35:35,0:.,48.52,.	0/0:77:77,0:.,106.74,.	0/0:193:193,0:.,267.55,.	0/0:42:42,0:.,58.22,.
1	61970	713	G	A	.	PASS	.	GT:DP:AD:GL	0/0:48:48,0:.,66.54,.	1/0:38:27,11:.,52.68,.	0/0:82:82,0:.,113.68,.	0/0:70:70,0:.,97.04,.	1/0:134:80,54:.,185.76,.	0/0:213:213,0:.,295.28,.	0/0:96:96,0:.,133.08,.	0/0:22:22,0:.,30.5,.	1/1:95:0,95:.,131.7,.	1/0:205:75,130:.,284.19,.	0/0:231:231,0:.,320.23,.	0/0:141:141,0:.,195.47,.	0/0:78:78,0:.,108.13,.	1/1:134:0,134:.,185.76,.	./.:0:.,.:.,.,.	0/0:18:18,0:.,24.95,.	0/0:102:102,0:.,141.4,.	./.:0:.,.:.,.,.	0/0:71:71,0:.,98.43,.	1/0:187:56,131:.,259.24,.	1/0:160:84,76:.,221.81,.	1/0:157:45,112:.,219.03,.	1/0:131:83,48:.,181.6,.	0/0:247:247,0:.,342.41,.	0/0:50:50,0:.,69.31,.	0/0:92:92,0:.,127.54,.	0/0:156:156,0:.,216.26,.	0/0:182:182,0:.,252.31,.	0/0:25:25,0:.,34.66,.	1/0:92:52,40:.,127.54,.	0/0:877:877,0:.,1215.78,.	0/0:70:70,0:.,97.04,.	1/0:194:94,100:.,268.94,.	0/0:47:47,0:.,65.16,.	0/0:49:49,0:.,67.93,.	0/0:31:31,0:.,42.98,.	0/0:19:19,0:.,26.34,.	0/0:137:137,0:.,189.92,.	0/0:91:91,0:.,126.15,.	0/0:83:83,0:.,115.06,.	0/0:138:138,0:.,191.31,.	0/0:140:140,0:.,194.08,.	./.:0:.,.:.,.,.	1/0:44:34,10:.,61,.	1/0:50:21,29:.,69.31,.	0/0:78:78,0:.,108.13,.	0/0:31:31,0:.,42.98,.	./.:0:.,.:.,.,.	./.:0:.,.:.,.,.	1/0:126:72,54:.,174.67,.	1/1:30:0,30:.,41.59,.	1/0:129:38,91:.,178.83,.	0/0:184:184,0:.,255.08,.	0/0:79:79,0:.,109.52,.	0/0:105:105,0:.,145.56,.	0/0:33:33,0:.,45.75,.	0/0:58:58,0:.,80.41,.	0/0:104:104,0:.,144.17,.	./.:0:.,.:.,.,.	0/0:72:72,0:.,99.81,.	0/0:78:78,0:.,108.13,.	0/0:59:59,0:.,81.79,.	0/0:65:65,0:.,90.11,.	./.:28:.,.:.,.,.	0/0:23:23,0:.,31.88,.	0/0:76:76,0:.,105.36,.	0/0:321:321,0:.,445,.	0/0:92:92,0:.,127.54,.	0/0:70:70,0:.,97.04,.	0/0:58:58,0:.,80.41,.	0/0:23:23,0:.,31.88,.	0/0:66:66,0:.,91.5,.	1/0:167:77,90:.,231.51,.	0/0:530:530,0:.,734.74,.	1/1:68:0,68:.,94.27,.	1/0:104:59,45:.,144.17,.	1/1:36:0,36:.,49.91,.	1/0:67:49,18:.,92.88,.	./.:0:.,.:.,.,.	1/0:284:208,76:.,393.71,.	0/0:160:160,0:.,221.81,.	0/0:216:216,0:.,299.44,.	0/0:47:47,0:.,65.16,.	0/0:75:75,0:.,103.97,.	0/0:73:73,0:.,101.2,.	0/0:78:78,0:.,108.13,.	1/0:141:59,82:.,195.47,.	0/0:68:68,0:.,94.27,.	./.:0:.,.:.,.,.	0/0:34:34,0:.,47.13,.	1/1:55:0,55:.,76.25,.	0/0:97:97,0:.,134.47,.	0/0:352:352,0:.,487.98,.	0/0:153:153,0:.,212.1,.	0/0:44:44,0:.,61,.	1/1:138:0,138:.,191.31,.	0/0:187:187,0:.,259.24,.	0/0:179:179,0:.,248.15,.	0/0:134:134,0:.,185.76,.	0/0:470:470,0:.,651.56,.	0/0:124:124,0:.,171.9,.	0/0:103:103,0:.,142.79,.	0/0:104:104,0:.,144.17,.	0/0:22:22,0:.,30.5,.	0/0:151:151,0:.,209.33,.	0/0:104:104,0:.,144.17,.	0/0:159:159,0:.,220.42,.	0/0:128:128,0:.,177.45,.	0/0:37:37,0:.,51.29,.	0/0:231:231,0:.,320.23,.	0/0:40:40,0:.,55.45,.	0/0:27:27,0:.,37.43,.	0/0:31:31,0:.,42.98,.	./.:0:.,.:.,.,.	0/0:45:45,0:.,62.38,.	0/0:295:295,0:.,408.96,.	0/0:161:161,0:.,223.19,.	0/0:142:142,0:.,196.85,.	0/0:37:37,0:.,51.29,.	1/0:98:58,40:.,135.86,.	0/0:137:137,0:.,189.92,.	0/0:59:59,0:.,81.79,.	0/0:65:65,0:.,90.11,.	./.:0:.,.:.,.,.	0/0:28:28,0:.,38.82,.	0/0:351:351,0:.,486.59,.	0/0:42:42,0:.,58.22,.
1	62244	716	C	T	.	PASS	.	GT:DP:AD:GL	0/0:17:17,0:.,23.57,.	0/0:69:69,0:.,95.65,.	0/0:44:44,0:.,61,.	0/0:15:15,0:.,20.79,.	0/0:35:35,0:.,48.52,.	0/0:155:155,0:.,214.88,.	0/0:88:88,0:.,121.99,.	0/0:11:11,0:.,15.25,.	0/0:43:43,0:.,59.61,.	0/0:187:187,0:.,259.24,.	0/0:91:91,0:.,126.15,.	0/0:276:276,0:.,382.62,.	0/0:50:50,0:.,69.31,.	0/0:144:144,0:.,199.63,.	0/0:124:124,0:.,171.9,.	0/0:79:79,0:.,109.52,.	0/0:78:78,0:.,108.13,.	0/0:158:158,0:.,219.03,.	0/0:70:70,0:.,97.04,.	0/0:86:86,0:.,119.22,.	0/0:127:127,0:.,176.06,.	0/0:211:211,0:.,292.51,.	./.:0:.,.:.,.,.	0/0:195:195,0:.,270.33,.	0/0:172:172,0:.,239.83,.	0/0:132:132,0:.,182.99,.	0/0:63:63,0:.,87.34,.	0/0:120:120,0:.,166.36,.	0/0:12:12,0:.,16.64,.	0/0:115:115,0:.,159.42,.	0/0:504:504,0:.,698.69,.	./.:0:.,.:.,.,.	0/0:124:124,0:.,171.9,.	./.:0:.,.:.,.,.	0/0:43:43,0:.,59.61,.	0/0:27:27,0:.,37.43,.	./.:0:.,.:.,.,.	0/0:125:125,0:.,173.29,.	0/0:100:100,0:.,138.63,.	0/0:24:24,0:.,33.27,.	0/0:45:45,0:.,62.38,.	0/0:21:21,0:.,29.11,.	0/0:108:108,0:.,149.72,.	0/0:45:45,0:.,62.38,.	0/0:101:101,0:.,140.02,.	0/0:85:85,0:.,117.84,.	1/1:40:0,40:.,55.45,.	0/0:16:16,0:.,22.18,.	0/0:13:13,0:.,18.02,.	0/0:171:171,0:.,237.06,.	0/0:57:57,0:.,79.02,.	0/0:80:80,0:.,110.9,.	0/0:134:134,0:.,185.76,.	0/0:135:135,0:.,187.15,.	0/1:80:54,26:.,110.9,.	0/0:113:113,0:.,156.65,.	0/0:129:129,0:.,178.83,.	0/0:98:98,0:.,135.86,.	0/0:41:41,0:.,56.84,.	./.:0:.,.:.,.,.	0/0:43:43,0:.,59.61,.	./.:0:.,.:.,.,.	0/0:76:76,0:.,105.36,.	0/0:25:25,0:.,34.66,.	0/0:40:40,0:.,55.45,.	0/0:177:177,0:.,245.37,.	0/0:297:297,0:.,411.73,.	0/0:210:210,0:.,291.12,.	0/0:19:19,0:.,26.34,.	0/0:134:134,0:.,185.76,.	./.:0:.,.:.,.,.	0/0:91:91,0:.,126.15,.	0/0:100:100,0:.,138.63,.	0/0:130:130,0:.,180.22,.	./.:0:.,.:.,.,.	0/0:216:216,0:.,299.44,.	0/0:55:55,0:.,76.25,.	0/0:103:103,0:.,142.79,.	./.:0:.,.:.,.,.	0/0:273:273,0:.,378.46,.	0/0:153:153,0:.,212.1,.	0/0:156:156,0:.,216.26,.	0/0:37:37,0:.,51.29,.	0/0:128:128,0:.,177.45,.	0/0:90:90,0:.,124.77,.	./.:0:.,.:.,.,.	0/0:217:217,0:.,300.83,.	./.:0:.,.:.,.,.	0/0:110:110,0:.,152.49,.	./.:0:.,.:.,.,.	0/0:52:52,0:.,72.09,.	0/0:87:87,0:.,120.61,.	0/0:526:526,0:.,730.58,.	0/0:35:35,0:.,48.52,.	./.:0:.,.:.,.,.	0/0:16:16,0:.,22.18,.	0/0:62:62,0:.,85.95,.	0/0:151:151,0:.,209.33,.	0/0:118:118,0:.,163.58,.	0/0:550:550,0:.,762.46,.	0/0:106:106,0:.,146.95,.	0/0:60:60,0:.,83.18,.	0/0:97:97,0:.,134.47,.	0/0:67:67,0:.,92.88,.	0/0:30:30,0:.,41.59,.	0/0:102:102,0:.,141.4,.	0/0:198:198,0:.,274.49,.	0/0:65:65,0:.,90.11,.	0/0:37:37,0:.,51.29,.	./.:0:.,.:.,.,.	0/0:107:107,0:.,148.33,.	0/0:21:21,0:.,29.11,.	0/0:12:12,0:.,16.64,.	./.:0:.,.:.,.,.	./.:0:.,.:.,.,.	0/0:67:67,0:.,92.88,.	./.:0:.,.:.,.,.	0/0:91:91,0:.,126.15,.	0/0:136:136,0:.,188.54,.	0/0:253:253,0:.,350.73,.	0/0:84:84,0:.,116.45,.	./.:0:.,.:.,.,.	0/0:64:64,0:.,88.72,.	0/0:60:60,0:.,83.18,.	0/0:56:56,0:.,77.63,.	0/0:165:165,0:.,228.74,.	0/0:148:148,0:.,205.17,.
1	62790	722	G	T	.	PASS	.	GT:DP:AD:GL	0/0:119:119,0:.,164.97,.	0/0:30:30,0:.,41.59,.	0/0:120:120,0:.,167.74,.	0/0:60:60,0:.,83.18,.	0/0:131:131,0:.,181.6,.	0/0:233:233,0:.,323.01,.	0/0:124:124,0:.,171.9,.	./.:0:.,.:.,.,.	0/0:207:207,0:.,286.96,.	0/0:270:270,0:.,374.3,.	0/0:156:156,0:.,216.26,.	./.:0:.,.:.,.,.	0/0:156:156,0:.,216.26,.	0/0:20:20,0:.,27.73,.	0/0:34:34,0:.,47.13,.	0/0:51:51,0:.,70.7,.	0/0:100:100,0:.,138.63,.	0/0:218:218,0:.,302.21,.	0/0:11:11,0:.,15.25,.	0/0:130:130,0:.,181.6,.	./.:0:.,.:.,.,.	0/0:149:149,0:.,206.56,.	0/0:49:49,0:.,67.93,.	0/0:325:325,0:.,450.55,.	0/0:163:163,0:.,225.97,.	./.:0:.,.:.,.,.	0/0:144:144,0:.,199.63,.	0/0:121:121,0:.,169.13,.	0/0:32:32,0:.,44.36,.	0/0:159:159,0:.,220.42,.	0/0:914:914,0:.,1267.07,.	./.:0:.,.:.,.,.	0/0:370:370,0:.,512.93,.	./.:0:.,.:.,.,.	0/0:93:93,0:.,128.93,.	0/0:29:29,0:.,40.2,.	0/0:13:13,0:.,18.02,.	0/0:91:91,0:.,126.15,.	0/0:92:92,0:.,127.54,.	0/0:28:28,0:.,38.82,.	0/0:39:39,0:.,54.07,.	0/0:151:151,0:.,209.33,.	0/0:91:91,0:.,126.15,.	0/0:64:64,0:.,88.72,.	0/0:42:42,0:.,58.22,.	0/0:209:209,0:.,289.74,.	./.:0:.,.:.,.,.	./.:0:.,.:.,.,.	./.:0:.,.:.,.,.	./.:0:.,.:.,.,.	0/0:77:77,0:.,106.74,.	0/0:78:78,0:.,108.13,.	0/0:239:239,0:.,331.32,.	0/0:162:162,0:.,224.58,.	./.:0:.,.:.,.,.	0/0:49:49,0:.,67.93,.	0/0:70:70,0:.,97.04,.	./.:0:.,.:.,.,.	0/0:118:118,0:.,163.58,.	0/0:61:61,0:.,84.56,.	0/0:191:191,0:.,264.78,.	1/1:66:0,66:.,91.5,.	0/0:73:73,0:.,101.2,.	0/0:202:202,0:.,280.03,.	0/0:12:12,0:.,16.64,.	0/0:35:35,0:.,48.52,.	0/0:25:25,0:.,34.66,.	./.:0:.,.:.,.,.	0/0:85:85,0:.,117.84,.	0/0:145:145,0:.,201.01,.	./.:0:.,.:.,.,.	0/0:285:285,0:.,395.09,.	0/0:63:63,0:.,87.34,.	0/0:565:565,0:.,783.26,.	0/0:158:158,0:.,219.03,.	./.:0:.,.:.,.,.	0/0:189:189,0:.,262.01,.	0/0:147:147,0:.,203.79,.	0/0:53:53,0:.,73.47,.	0/0:325:325,0:.,450.55,.	0/0:264:264,0:.,365.98,.	0/0:128:128,0:.,177.45,.	0/1:33:22,11:.,45.75,.	0/0:148:148,0:.,205.17,.	0/0:103:103,0:.,142.79,.	0/0:34:34,0:.,47.13,.	0/0:254:254,0:.,352.12,.	0/0:99:99,0:.,137.24,.	0/0:49:49,0:.,67.93,.	0/0:185:185,0:.,256.46,.	0/0:108:108,0:.,149.72,.	0/0:46:46,0:.,63.77,.	0/0:585:585,0:.,810.98,.	0/0:91:91,0:.,126.15,.	0/0:133:133,0:.,184.38,.	./.:0:.,.:.,.,.	./.:0:.,.:.,.,.	0/0:212:212,0:.,293.89,.	0/0:105:105,0:.,145.56,.	0/0:635:635,0:.,880.3,.	0/0:235:235,0:.,325.78,.	0/0:222:222,0:.,307.76,.	./.:0:.,.:.,.,.	0/0:57:57,0:.,79.02,.	0/0:308:308,0:.,426.98,.	0/0:149:149,0:.,206.56,.	0/0:269:269,0:.,372.91,.	0/0:176:176,0:.,243.99,.	0/1:53:32,21:.,73.47,.	0/0:245:245,0:.,339.64,.	0/0:112:112,0:.,155.26,.	0/0:39:39,0:.,54.07,.	0/0:10:10,0:.,13.86,.	0/0:144:144,0:.,199.63,.	0/0:252:252,0:.,349.35,.	0/0:90:90,0:.,124.77,.	0/0:99:99,0:.,137.24,.	0/0:155:155,0:.,214.88,.	0/0:214:214,0:.,296.67,.	./.:0:.,.:.,.,.	0/0:133:133,0:.,184.38,.	0/0:102:102,0:.,141.4,.	0/0:99:99,0:.,138.63,.	0/0:86:86,0:.,119.22,.	0/0:125:125,0:.,173.29,.	0/0:94:94,0:.,130.31,.	0/0:91:91,0:.,126.15,.
1	63041	725	A	G	.	PASS	.	GT:DP:AD:GL	0/0:137:137,0:.,189.92,.	0/0:44:44,0:.,61,.	0/0:46:46,0:.,63.77,.	0/0:56:56,0:.,77.63,.	0/0:36:36,0:.,49.91,.	0/0:193:193,0:.,267.55,.	0/0:227:227,0:.,314.69,.	0/0:59:59,0:.,81.79,.	0/0:147:147,0:.,203.79,.	0/1:276:176,100:.,382.62,.	0/1:149:95,54:.,206.56,.	0/1:189:95,94:.,262.01,.	./.:0:.,.:.,.,.	0/0:19:19,0:.,26.34,.	0/0:121:121,0:.,167.74,.	0/0:21:21,0:.,29.11,.	0/1:258:126,132:.,359.05,.	0/0:110:110,0:.,152.49,.	0/0:38:38,0:.,52.68,.	0/0:144:144,0:.,199.63,.	./.:0:.,.:.,.,.	0/0:112:112,0:.,155.26,.	0/0:54:54,0:.,74.86,.	0/1:451:272,179:.,625.22,.	0/0:208:208,0:.,288.35,.	0/0:186:186,0:.,257.85,.	0/0:110:110,0:.,152.49,.	0/1:136:61,75:.,188.54,.	0/0:32:32,0:.,44.36,.	0/0:171:171,0:.,237.06,.	0/0:349:349,0:.,483.82,.	0/0:134:134,0:.,185.76,.	./.:0:.,.:.,.,.	./.:0:.,.:.,.,.	0/0:88:88,0:.,121.99,.	0/0:10:10,0:.,13.86,.	./.:0:.,.:.,.,.	0/0:275:275,0:.,381.23,.	./.:0:.,.:.,.,.	0/0:54:54,0:.,74.86,.	0/1:157:52,105:.,217.65,.	0/0:55:55,0:.,76.25,.	0/1:44:34,10:.,61,.	0/0:74:74,0:.,102.59,.	0/0:74:74,0:.,102.59,.	1/1:34:0,34:.,47.13,.	0/0:20:20,0:.,27.73,.	1/1:45:0,45:.,62.38,.	0/0:42:42,0:.,58.22,.	0/0:128:128,0:.,177.45,.	0/0:16:16,0:.,22.18,.	0/1:130:31,99:.,180.22,.	1/1:330:0,330:.,457.48,.	0/0:153:153,0:.,212.1,.	./.:0:.,.:.,.,.	0/1:103:73,30:.,142.79,.	0/0:46:46,0:.,63.77,.	0/0:182:182,0:.,252.31,.	./.:0:.,.:.,.,.	0/0:142:142,0:.,196.85,.	0/0:104:104,0:.,144.17,.	1/1:193:0,193:.,267.55,.	1/1:55:0,55:.,76.25,.	0/0:60:60,0:.,83.18,.	./.:0:.,.:.,.,.	1/1:94:0,94:.,130.31,.	1/1:128:0,128:.,177.45,.	0/1:120:87,33:.,166.36,.	0/0:14:14,0:.,19.41,.	0/1:155:101,54:.,214.88,.	1/1:28:0,28:.,38.82,.	1/1:66:0,66:.,91.5,.	0/0:164:164,0:.,227.35,.	0/0:137:137,0:.,189.92,.	0/1:99:23,76:.,137.24,.	0/1:137:107,30:.,189.92,.	0/0:37:37,0:.,51.29,.	0/0:108:108,0:.,149.72,.	0/0:77:77,0:.,106.74,.	0/0:213:213,0:.,295.28,.	0/0:265:265,0:.,367.37,.	1/1:200:0,200:.,277.26,.	0/0:40:40,0:.,55.45,.	0/0:97:97,0:.,134.47,.	0/0:160:160,0:.,221.81,.	0/0:50:50,0:.,69.31,.	0/0:208:208,0:.,288.35,.	0/1:138:101,37:.,191.31,.	0/0:235:235,0:.,325.78,.	1/1:14:0,14:.,19.41,.	0/0:74:74,0:.,102.59,.	0/0:84:84,0:.,116.45,.	1/1:311:0,311:.,431.14,.	0/0:132:132,0:.,182.99,.	./.:18:.,.:.,.,.	0/0:91:91,0:.,126.15,.	0/0:243:243,0:.,336.87,.	0/0:270:270,0:.,374.3,.	0/0:159:159,0:.,220.42,.	0/0:752:752,0:.,1042.49,.	0/0:186:186,0:.,257.85,.	./.:0:.,.:.,.,.	0/0:184:184,0:.,255.08,.	0/0:93:93,0:.,128.93,.	0/0:384:384,0:.,532.34,.	0/0:107:107,0:.,148.33,.	0/0:165:165,0:.,228.74,.	0/0:223:223,0:.,309.14,.	0/0:131:131,0:.,181.6,.	0/0:368:368,0:.,510.16,.	1/1:18:0,18:.,24.95,.	0/0:24:24,0:.,33.27,.	0/1:120:66,54:.,166.36,.	0/0:197:197,0:.,273.1,.	./.:0:.,.:.,.,.	0/1:323:241,82:.,447.77,.	0/1:185:92,93:.,256.46,.	0/1:236:180,56:.,327.17,.	0/0:56:56,0:.,77.63,.	0/0:178:178,0:.,246.76,.	1/1:100:0,100:.,138.63,.	1/1:57:0,57:.,79.02,.	0/1:181:93,88:.,250.92,.	0/0:128:128,0:.,177.45,.	0/0:50:50,0:.,69.31,.	0/0:280:280,0:.,388.16,.	0/1:117:35,82:.,162.2,.
1	64000	736	C	T	.	PASS	.	GT:DP:AD:GL	0/0:54:54,0:.,74.86,.	0/0:142:142,0:.,196.85,.	0/0:136:136,0:.,188.54,.	0/0:70:70,0:.,97.04,.	0/0:202:202,0:.,280.03,.	0/0:218:218,0:.,302.21,.	0/0:102:102,0:.,141.4,.	0/0:17:17,0:.,23.57,.	0/0:204:204,0:.,282.8,.	0/0:245:245,0:.,339.64,.	0/0:153:153,0:.,212.1,.	0/0:316:316,0:.,438.07,.	0/0:128:128,0:.,177.45,.	0/0:17:17,0:.,23.57,.	0/0:153:153,0:.,212.1,.	0/0:33:33,0:.,45.75,.	0/0:177:177,0:.,245.37,.	0/0:313:313,0:.,433.91,.	1/1:65:0,65:.,90.11,.	1/1:54:0,54:.,74.86,.	0/0:167:167,0:.,231.51,.	0/0:183:183,0:.,253.69,.	0/0:56:56,0:.,77.63,.	0/0:389:389,0:.,539.27,.	0/0:156:156,0:.,216.26,.	0/0:186:186,0:.,257.85,.	0/0:96:96,0:.,133.08,.	0/0:36:36,0:.,49.91,.	0/0:49:49,0:.,67.93,.	0/0:236:236,0:.,327.17,.	0/0:182:182,0:.,252.31,.	0/0:92:92,0:.,127.54,.	0/0:352:352,0:.,487.98,.	0/0:42:42,0:.,58.22,.	0/0:18:18,0:.,24.95,.	0/0:47:47,0:.,65.16,.	0/0:18:18,0:.,24.95,.	0/0:122:122,0:.,169.13,.	0/0:80:80,0:.,110.9,.	./.:0:.,.:.,.,.	0/0:117:117,0:.,162.2,.	./.:0:.,.:.,.,.	0/0:100:100,0:.,138.63,.	0/0:64:64,0:.,88.72,.	0/0:64:64,0:.,88.72,.	0/0:183:183,0:.,253.69,.	./.:0:.,.:.,.,.	0/0:25:25,0:.,34.66,.	0/0:81:81,0:.,112.29,.	0/0:152:152,0:.,210.72,.	0/0:81:81,0:.,112.29,.	0/0:39:39,0:.,54.07,.	0/0:275:275,0:.,381.23,.	0/0:114:114,0:.,158.04,.	0/0:132:132,0:.,182.99,.	0/0:88:88,0:.,121.99,.	./.:0:.,.:.,.,.	0/0:180:180,0:.,249.53,.	./.:0:.,.:.,.,.	./.:0:.,.:.,.,.	0/0:109:109,0:.,151.11,.	0/0:64:64,0:.,88.72,.	0/0:137:137,0:.,189.92,.	0/0:98:98,0:.,135.86,.	0/0:106:106,0:.,146.95,.	0/0:72:72,0:.,99.81,.	./.:0:.,.:.,.,.	0/0:295:295,0:.,408.96,.	0/0:271:271,0:.,375.69,.	0/0:114:114,0:.,158.04,.	./.:0:.,.:.,.,.	0/0:15:15,0:.,20.79,.	0/0:143:143,0:.,198.24,.	./.:0:.,.:.,.,.	0/0:149:149,0:.,206.56,.	0/0:146:146,0:.,202.4,.	0/0:272:272,0:.,377.07,.	0/0:217:217,0:.,300.83,.	./.:0:.,.:.,.,.	0/0:149:149,0:.,206.56,.	0/0:149:149,0:.,206.56,.	0/0:108:108,0:.,149.72,.	0/0:91:91,0:.,126.15,.	0/0:66:66,0:.,91.5,.	0/0:162:162,0:.,224.58,.	0/0:50:50,0:.,69.31,.	0/0:142:142,0:.,196.85,.	0/0:146:146,0:.,202.4,.	0/0:131:131,0:.,181.6,.	0/0:30:30,0:.,41.59,.	./.:0:.,.:.,.,.	0/0:167:167,0:.,231.51,.	0/0:630:630,0:.,873.37,.	0/0:153:153,0:.,212.1,.	0/0:131:131,0:.,181.6,.	0/0:95:95,0:.,131.7,.	0/0:121:121,0:.,167.74,.	0/0:207:207,0:.,286.96,.	0/0:140:140,0:.,194.08,.	0/0:408:408,0:.,565.61,.	0/0:117:117,0:.,162.2,.	0/0:106:106,0:.,146.95,.	0/0:164:164,0:.,227.35,.	0/0:80:80,0:.,110.9,.	0/0:449:449,0:.,622.45,.	0/0:100:100,0:.,138.63,.	0/0:163:163,0:.,225.97,.	0/0:170:170,0:.,235.67,.	0/0:26:26,0:.,36.04,.	0/0:168:168,0:.,232.9,.	0/0:235:235,0:.,325.78,.	0/0:28:28,0:.,38.82,.	0/0:14:14,0:.,19.41,.	0/0:97:97,0:.,134.47,.	0/0:271:271,0:.,375.69,.	0/0:127:127,0:.,176.06,.	0/0:137:137,0:.,189.92,.	0/0:142:142,0:.,196.85,.	0/0:175:175,0:.,242.6,.	0/0:220:220,0:.,304.98,.	0/0:174:174,0:.,241.22,.	0/0:547:547,0:.,758.3,.	0/0:271:271,0:.,375.69,.	0/0:94:94,0:.,130.31,.	0/0:118:118,0:.,163.58,.	0/0:189:189,0:.,262.01,.	0/0:181:181,0:.,250.92,.
1	65020	748	A	G	.	PASS	.	GT:DP:AD:GL	0/0:49:49,0:.,67.93,.	0/0:94:94,0:.,130.31,.	0/0:44:44,0:.,61,.	0/0:179:179,0:.,248.15,.	0/0:124:124,0:.,171.9,.	0/0:174:174,0:.,241.22,.	0/0:155:155,0:.,214.88,.	0/0:33:33,0:.,45.75,.	0/0:121:121,0:.,167.74,.	0/0:199:199,0:.,275.87,.	0/0:150:150,0:.,207.94,.	0/0:399:399,0:.,553.13,.	0/0:41:41,0:.,56.84,.	0/0:58:58,0:.,80.41,.	0/0:151:151,0:.,209.33,.	0/0:79:79,0:.,109.52,.	0/0:66:66,0:.,91.5,.	0/0:134:134,0:.,185.76,.	0/0:76:76,0:.,105.36,.	0/0:172:172,0:.,238.44,.	0/0:143:143,0:.,198.24,.	0/0:224:224,0:.,310.53,.	0/0:113:113,0:.,156.65,.	0/0:232:232,0:.,321.62,.	0/0:96:96,0:.,133.08,.	0/0:141:141,0:.,195.47,.	0/0:227:227,0:.,314.69,.	0/0:95:95,0:.,131.7,.	0/0:50:50,0:.,69.31,.	0/0:272:272,0:.,377.07,.	0/0:258:258,0:.,357.66,.	0/0:83:83,0:.,115.06,.	0/0:35:35,0:.,48.52,.	0/0:15:15,0:.,20.79,.	0/0:93:93,0:.,128.93,.	0/0:27:27,0:.,37.43,.	0/0:76:76,0:.,105.36,.	0/0:220:220,0:.,304.98,.	0/0:46:46,0:.,63.77,.	0/0:31:31,0:.,42.98,.	0/0:113:113,0:.,156.65,.	0/0:51:51,0:.,70.7,.	0/0:128:128,0:.,177.45,.	0/0:72:72,0:.,99.81,.	0/0:27:27,0:.,37.43,.	0/0:22:22,0:.,30.5,.	0/0:18:18,0:.,24.95,.	0/0:46:46,0:.,63.77,.	0/0:37:37,0:.,51.29,.	0/0:108:108,0:.,149.72,.	0/0:37:37,0:.,51.29,.	0/0:211:211,0:.,292.51,.	0/0:199:199,0:.,275.87,.	0/0:70:70,0:.,97.04,.	0/0:57:57,0:.,79.02,.	0/0:46:46,0:.,63.77,.	0/0:59:59,0:.,81.79,.	./.:0:.,.:.,.,.	0/0:103:103,0:.,142.79,.	0/0:127:127,0:.,176.06,.	0/0:177:177,0:.,245.37,.	0/0:27:27,0:.,37.43,.	0/0:91:91,0:.,126.15,.	1/1:93:0,93:.,128.93,.	0/0:46:46,0:.,63.77,.	0/0:111:111,0:.,153.88,.	0/0:344:344,0:.,476.89,.	0/0:141:141,0:.,195.47,.	0/0:77:77,0:.,106.74,.	0/0:44:44,0:.,61,.	./.:0:.,.:.,.,.	0/0:41:41,0:.,56.84,.	0/0:27:27,0:.,37.43,.	0/0:312:312,0:.,432.52,.	0/0:119:119,0:.,164.97,.	0/0:66:66,0:.,91.5,.	./.:0:.,.:.,.,.	0/0:374:374,0:.,518.47,.	0/0:25:25,0:.,34.66,.	0/0:379:379,0:.,525.41,.	0/0:348:348,0:.,482.43,.	0/0:130:130,0:.,180.22,.	0/0:91:91,0:.,126.15,.	0/0:136:136,0:.,188.54,.	0/0:124:124,0:.,171.9,.	0/0:108:108,0:.,149.72,.	0/0:161:161,0:.,223.19,.	0/0:152:152,0:.,210.72,.	0/0:312:312,0:.,433.91,.	./.:0:.,.:.,.,.	0/0:125:125,0:.,173.29,.	0/0:97:97,0:.,134.47,.	0/0:284:284,0:.,393.71,.	0/0:114:114,0:.,158.04,.	0/0:32:32,0:.,44.36,.	0/0:86:86,0:.,119.22,.	0/0:163:163,0:.,225.97,.	0/0:223:223,0:.,309.14,.	0/0:204:204,0:.,282.8,.	0/0:411:411,0:.,569.77,.	0/0:308:308,0:.,426.98,.	0/0:182:182,0:.,252.31,.	0/0:122:122,0:.,169.13,.	0/0:10:10,0:.,13.86,.	0/0:140:140,0:.,194.08,.	0/0:106:106,0:.,146.95,.	0/0:221:221,0:.,306.37,.	0/0:94:94,0:.,130.31,.	./.:0:.,.:.,.,.	0/0:144:144,0:.,199.63,.	0/0:87:87,0:.,120.61,.	0/0:11:11,0:.,15.25,.	0/0:15:15,0:.,20.79,.	0/0:256:256,0:.,354.89,.	0/0:86:86,0:.,119.22,.	0/0:118:118,0:.,163.58,.	0/0:123:123,0:.,170.51,.	0/0:88:88,0:.,121.99,.	0/0:123:123,0:.,170.51,.	0/0:18:18,0:.,24.95,.	0/0:167:167,0:.,231.51,.	0/0:185:185,0:.,256.46,.	0/0:174:174,0:.,241.22,.	0/0:124:124,0:.,171.9,.	0/0:53:53,0:.,73.47,.	0/0:253:253,0:.,350.73,.	0/0:74:74,0:.,102.59,.
1	65210	750	A	T	.	PASS	.	GT:DP:AD:GL	0/0:19:19,0:.,26.34,.	0/0:37:37,0:.,51.29,.	0/0:33:33,0:.,45.75,.	0/0:50:50,0:.,69.31,.	0/0:56:56,0:.,77.63,.	0/0:187:187,0:.,259.24,.	0/0:159:159,0:.,220.42,.	0/0:77:77,0:.,106.74,.	0/0:174:174,0:.,241.22,.	0/0:329:329,0:.,456.09,.	0/0:174:174,0:.,241.22,.	0/1:133:93,40:.,184.38,.	1/1:43:0,43:.,59.61,.	1/1:32:0,32:.,44.36,.	0/1:50:21,29:.,69.31,.	0/0:16:16,0:.,22.18,.	0/0:71:71,0:.,98.43,.	0/1:222:77,145:.,307.76,.	1/1:56:0,56:.,77.63,.	0/0:208:208,0:.,288.35,.	0/0:145:145,0:.,201.01,.	1/1:88:0,88:.,121.99,.	0/1:87:68,19:.,120.61,.	0/0:473:473,0:.,655.72,.	./.:0:.,.:.,.,.	0/0:15:15,0:.,20.79,.	0/1:173:46,127:.,239.83,.	1/1:57:0,57:.,79.02,.	./.:67:.,.:.,.,.	0/0:214:214,0:.,296.67,.	./.:0:.,.:.,.,.	0/0:57:57,0:.,79.02,.	0/0:129:129,0:.,178.83,.	./.:0:.,.:.,.,.	0/0:83:83,0:.,115.06,.	0/0:18:18,0:.,24.95,.	./.:0:.,.:.,.,.	0/0:120:120,0:.,166.36,.	0/0:52:52,0:.,72.09,.	0/0:106:106,0:.,146.95,.	0/0:198:198,0:.,274.49,.	0/0:35:35,0:.,48.52,.	0/0:101:101,0:.,140.02,.	0/0:56:56,0:.,77.63,.	0/0:12:12,0:.,16.64,.	./.:0:.,.:.,.,.	0/0:19:19,0:.,26.34,.	0/0:36:36,0:.,49.91,.	1/1:20:0,20:.,27.73,.	0/0:222:222,0:.,307.76,.	0/0:60:60,0:.,83.18,.	0/1:143:93,50:.,198.24,.	./.:0:.,.:.,.,.	0/0:66:66,0:.,91.5,.	0/0:47:47,0:.,65.16,.	0/0:107:107,0:.,148.33,.	0/0:95:95,0:.,131.7,.	0/0:183:183,0:.,253.69,.	0/0:89:89,0:.,123.38,.	0/0:58:58,0:.,80.41,.	0/0:167:167,0:.,231.51,.	0/0:147:147,0:.,203.79,.	1/1:71:0,71:.,98.43,.	1/1:102:0,102:.,141.4,.	0/1:64:38,26:.,88.72,.	0/1:128:40,88:.,177.45,.	1/1:437:0,437:.,605.81,.	1/1:102:0,102:.,141.4,.	1/1:41:0,41:.,56.84,.	0/0:15:15,0:.,20.79,.	0/1:24:16,8:.,33.27,.	0/0:30:30,0:.,41.59,.	0/0:228:228,0:.,316.08,.	0/1:694:314,380:.,962.09,.	1/1:51:0,51:.,70.7,.	0/0:170:170,0:.,235.67,.	0/0:221:221,0:.,306.37,.	0/0:97:97,0:.,134.47,.	0/0:41:41,0:.,56.84,.	0/0:298:298,0:.,413.12,.	0/0:250:250,0:.,346.57,.	0/1:112:32,80:.,155.26,.	0/0:50:50,0:.,69.31,.	1/1:105:0,105:.,145.56,.	0/0:193:193,0:.,267.55,.	0/0:162:162,0:.,224.58,.	0/0:97:97,0:.,134.47,.	0/0:132:132,0:.,182.99,.	./.:0:.,.:.,.,.	0/0:44:44,0:.,61,.	0/0:119:119,0:.,164.97,.	0/0:94:94,0:.,130.31,.	./.:0:.,.:.,.,.	0/0:117:117,0:.,162.2,.	0/0:31:31,0:.,42.98,.	0/1:180:122,58:.,249.53,.	0/0:193:193,0:.,267.55,.	0/1:238:100,138:.,331.32,.	0/0:210:210,0:.,291.12,.	0/0:518:518,0:.,718.1,.	0/1:195:98,97:.,270.33,.	0/0:127:127,0:.,176.06,.	0/1:145:34,111:.,201.01,.	0/0:113:113,0:.,156.65,.	0/1:323:95,228:.,447.77,.	0/0:85:85,0:.,117.84,.	0/0:222:222,0:.,309.14,.	0/0:142:142,0:.,196.85,.	1/1:129:0,129:.,178.83,.	0/0:274:274,0:.,379.84,.	./.:0:.,.:.,.,.	0/0:29:29,0:.,40.2,.	0/0:15:15,0:.,20.79,.	0/1:270:189,81:.,374.3,.	0/0:258:258,0:.,357.66,.	0/1:220:176,44:.,304.98,.	0/1:58:25,33:.,80.41,.	0/1:232:156,76:.,321.62,.	./.:0:.,.:.,.,.	./.:0:.,.:.,.,.	0/1:165:84,81:.,228.74,.	0/0:26:26,0:.,36.04,.	0/1:159:98,61:.,220.42,.	./.:0:.,.:.,.,.	0/1:111:67,44:.,155.26,.	./.:0:.,.:.,.,.	0/0:129:129,0:.,178.83,.
1	66311	763	T	G	.	PASS	.	GT:DP:AD:GL	0/0:71:71,0:.,98.43,.	0/0:54:54,0:.,74.86,.	0/0:20:20,0:.,27.73,.	0/0:73:73,0:.,101.2,.	0/0:77:77,0:.,106.74,.	0/0:215:215,0:.,298.05,.	0/0:100:100,0:.,138.63,.	0/0:24:24,0:.,33.27,.	0/0:124:124,0:.,171.9,.	0/0:112:112,0:.,155.26,.	0/0:87:87,0:.,120.61,.	0/0:114:114,0:.,158.04,.	0/0:20:20,0:.,27.73,.	./.:0:.,.:.,.,.	0/0:49:49,0:.,67.93,.	0/0:32:32,0:.,44.36,.	0/0:99:99,0:.,137.24,.	0/0:69:69,0:.,95.65,.	0/0:48:48,0:.,66.54,.	0/0:109:109,0:.,151.11,.	0/0:96:96,0:.,133.08,.	0/0:175:175,0:.,242.6,.	0/0:60:60,0:.,83.18,.	0/0:222:222,0:.,307.76,.	0/0:77:77,0:.,106.74,.	0/0:125:125,0:.,173.29,.	0/0:137:137,0:.,189.92,.	0/0:50:50,0:.,69.31,.	./.:0:.,.:.,.,.	0/0:87:87,0:.,120.61,.	0/0:415:415,0:.,575.31,.	0/0:45:45,0:.,62.38,.	0/0:80:80,0:.,110.9,.	0/0:13:13,0:.,18.02,.	0/0:51:51,0:.,70.7,.	0/0:13:13,0:.,18.02,.	0/0:15:15,0:.,20.79,.	0/0:137:137,0:.,189.92,.	0/0:30:30,0:.,41.59,.	0/0:126:126,0:.,174.67,.	0/0:139:139,0:.,192.69,.	0/0:62:62,0:.,85.95,.	0/0:39:39,0:.,54.07,.	0/0:48:48,0:.,66.54,.	0/0:46:46,0:.,63.77,.	0/0:17:17,0:.,23.57,.	0/0:38:38,0:.,52.68,.	0/0:41:41,0:.,56.84,.	0/0:28:28,0:.,38.82,.	0/0:138:138,0:.,191.31,.	0/0:19:19,0:.,26.34,.	0/0:179:179,0:.,248.15,.	0/0:185:185,0:.,256.46,.	0/0:131:131,0:.,181.6,.	0/0:58:58,0:.,80.41,.	0/0:94:94,0:.,130.31,.	0/0:16:16,0:.,22.18,.	0/0:20:20,0:.,27.73,.	0/0:35:35,0:.,48.52,.	0/0:12:12,0:.,16.64,.	0/0:98:98,0:.,135.86,.	0/0:119:119,0:.,164.97,.	0/0:40:40,0:.,55.45,.	0/0:50:50,0:.,69.31,.	0/0:68:68,0:.,94.27,.	0/0:47:47,0:.,65.16,.	0/0:157:157,0:.,217.65,.	0/0:89:89,0:.,123.38,.	0/0:67:67,0:.,92.88,.	0/0:71:71,0:.,98.43,.	./.:0:.,.:.,.,.	0/0:78:78,0:.,108.13,.	0/0:117:117,0:.,162.2,.	0/0:101:101,0:.,140.02,.	0/0:58:58,0:.,80.41,.	0/0:46:46,0:.,63.77,.	./.:0:.,.:.,.,.	0/0:64:64,0:.,88.72,.	0/0:51:51,0:.,70.7,.	0/0:150:150,0:.,207.94,.	0/0:59:59,0:.,81.79,.	0/0:109:109,0:.,151.11,.	0/0:16:16,0:.,22.18,.	1/0:152:51,101:.,212.1,.	0/0:81:81,0:.,112.29,.	0/0:133:133,0:.,184.38,.	0/0:107:107,0:.,148.33,.	0/0:26:26,0:.,36.04,.	0/0:75:75,0:.,103.97,.	0/0:33:33,0:.,45.75,.	0/0:36:36,0:.,49.91,.	1/0:20:5,15:.,27.73,.	0/0:302:302,0:.,418.66,.	0/0:71:71,0:.,98.43,.	0/0:13:13,0:.,18.02,.	0/0:140:140,0:.,194.08,.	0/0:123:123,0:.,170.51,.	0/0:183:183,0:.,253.69,.	0/0:119:119,0:.,164.97,.	0/0:446:446,0:.,618.29,.	0/0:194:194,0:.,268.94,.	0/0:83:83,0:.,115.06,.	0/0:166:166,0:.,230.12,.	0/0:30:30,0:.,41.59,.	0/0:212:212,0:.,293.89,.	0/0:35:35,0:.,48.52,.	0/0:96:96,0:.,133.08,.	0/0:112:112,0:.,155.26,.	./.:0:.,.:.,.,.	0/0:114:114,0:.,158.04,.	0/0:13:13,0:.,18.02,.	0/0:57:57,0:.,79.02,.	0/0:42:42,0:.,58.22,.	0/0:66:66,0:.,91.5,.	0/0:183:183,0:.,253.69,.	0/0:66:66,0:.,91.5,.	0/0:71:71,0:.,98.43,.	0/0:97:97,0:.,134.47,.	0/0:35:35,0:.,48.52,.	0/0:43:43,0:.,59.61,.	0/0:101:101,0:.,140.02,.	0/0:36:36,0:.,49.91,.	0/0:70:70,0:.,97.04,.	0/0:92:92,0:.,127.54,.	0/0:24:24,0:.,33.27,.	0/0:142:142,0:.,196.85,.	0/0:53:53,0:.,73.47,.
1	67068	771	G	T	.	PASS	.	GT:DP:AD:GL	0/0:62:62,0:.,85.95,.	./.:0:.,.:.,.,.	0/0:45:45,0:.,62.38,.	./.:0:.,.:.,.,.	0/0:72:72,0:.,99.81,.	0/0:231:231,0:.,320.23,.	0/0:103:103,0:.,142.79,.	0/0:69:69,0:.,95.65,.	0/0:166:166,0:.,230.12,.	0/0:129:129,0:.,178.83,.	0/0:70:70,0:.,97.04,.	0/1:207:161,46:.,286.96,.	0/0:11:11,0:.,15.25,.	./.:0:.,.:.,.,.	0/0:117:117,0:.,162.2,.	./.:0:.,.:.,.,.	0/0:109:109,0:.,151.11,.	1/1:50:0,50:.,69.31,.	0/0:63:63,0:.,87.34,.	./.:0:.,.:.,.,.	0/0:129:129,0:.,178.83,.	0/0:178:178,0:.,246.76,.	0/1:135:97,38:.,187.15,.	0/0:318:318,0:.,442.23,.	0/0:278:278,0:.,385.39,.	0/0:89:89,0:.,123.38,.	0/0:157:157,0:.,217.65,.	0/0:51:51,0:.,70.7,.	./.:0:.,.:.,.,.	0/0:238:238,0:.,329.94,.	0/0:547:547,0:.,758.3,.	0/0:79:79,0:.,109.52,.	0/0:222:222,0:.,307.76,.	0/0:16:16,0:.,22.18,.	0/0:14:14,0:.,19.41,.	0/0:17:17,0:.,23.57,.	0/0:12:12,0:.,16.64,.	0/0:133:133,0:.,184.38,.	0/0:132:132,0:.,182.99,.	0/0:57:57,0:.,79.02,.	0/0:106:106,0:.,146.95,.	0/0:137:137,0:.,189.92,.	0/0:84:84,0:.,116.45,.	0/0:43:43,0:.,59.61,.	0/0:56:56,0:.,77.63,.	0/0:28:28,0:.,38.82,.	0/0:63:63,0:.,87.34,.	0/0:16:16,0:.,22.18,.	0/0:20:20,0:.,27.73,.	0/0:175:175,0:.,242.6,.	0/0:116:116,0:.,160.81,.	0/0:147:147,0:.,203.79,.	0/0:103:103,0:.,142.79,.	0/0:54:54,0:.,74.86,.	0/0:42:42,0:.,58.22,.	0/0:28:28,0:.,38.82,.	0/0:72:72,0:.,99.81,.	./.:0:.,.:.,.,.	0/0:114:114,0:.,158.04,.	0/0:119:119,0:.,164.97,.	0/0:85:85,0:.,117.84,.	0/0:20:20,0:.,27.73,.	0/0:81:81,0:.,112.29,.	0/0:36:36,0:.,49.91,.	0/0:151:151,0:.,209.33,.	0/0:46:46,0:.,63.77,.	0/0:80:80,0:.,110.9,.	./.:0:.,.:.,.,.	0/0:198:198,0:.,274.49,.	0/0:129:129,0:.,178.83,.	0/0:33:33,0:.,45.75,.	0/0:38:38,0:.,52.68,.	0/0:81:81,0:.,112.29,.	0/0:34:34,0:.,47.13,.	./.:0:.,.:.,.,.	./.:0:.,.:.,.,.	0/0:51:51,0:.,70.7,.	./.:0:.,.:.,.,.	0/0:59:59,0:.,81.79,.	0/0:150:150,0:.,207.94,.	0/0:153:153,0:.,212.1,.	0/0:150:150,0:.,207.94,.	0/0:91:91,0:.,126.15,.	0/0:128:128,0:.,177.45,.	0/0:98:98,0:.,135.86,.	0/0:120:120,0:.,166.36,.	0/0:31:31,0:.,42.98,.	0/0:53:53,0:.,73.47,.	0/0:156:156,0:.,216.26,.	0/0:11:11,0:.,15.25,.	0/0:57:57,0:.,79.02,.	0/0:49:49,0:.,67.93,.	0/0:498:498,0:.,690.37,.	0/0:112:112,0:.,155.26,.	./.:0:.,.:.,.,.	0/0:101:101,0:.,140.02,.	0/0:178:178,0:.,246.76,.	0/0:126:126,0:.,174.67,.	0/0:157:157,0:.,217.65,.	./.:0:.,.:.,.,.	0/0:286:286,0:.,396.48,.	0/0:234:234,0:.,324.39,.	0/0:171:171,0:.,237.06,.	0/0:96:96,0:.,133.08,.	0/0:113:113,0:.,156.65,.	0/0:57:57,0:.,79.02,.	0/0:234:234,0:.,324.39,.	0/0:135:135,0:.,187.15,.	0/0:38:38,0:.,52.68,.	0/0:245:245,0:.,339.64,.	0/0:52:52,0:.,72.09,.	0/0:15:15,0:.,20.79,.	0/0:46:46,0:.,63.77,.	0/0:194:194,0:.,268.94,.	0/0:223:223,0:.,309.14,.	0/0:220:220,0:.,304.98,.	0/0:51:51,0:.,70.7,.	0/0:96:96,0:.,133.08,.	0/0:110:110,0:.,152.49,.	0/0:91:91,0:.,126.15,.	0/0:125:125,0:.,173.29,.	./.:0:.,.:.,.,.	0/0:107:107,0:.,148.33,.	0/0:97:97,0:.,134.47,.	0/0:76:76,0:.,105.36,.	0/0:403:403,0:.,558.68,.	0/0:91:91,0:.,126.15,.
1	69048	794	T	C	.	PASS	.	GT:DP:AD:GL	0/0:30:30,0:.,41.59,.	0/0:75:75,0:.,103.97,.	0/0:41:41,0:.,56.84,.	0/0:32:32,0:.,44.36,.	0/0:89:89,0:.,123.38,.	0/0:187:187,0:.,259.24,.	0/0:101:101,0:.,140.02,.	./.:0:.,.:.,.,.	0/0:239:239,0:.,331.32,.	0/0:141:141,0:.,195.47,.	0/0:87:87,0:.,120.61,.	0/0:183:183,0:.,253.69,.	./.:0:.,.:.,.,.	./.:0:.,.:.,.,.	0/0:62:62,0:.,85.95,.	0/0:27:27,0:.,37.43,.	0/0:111:111,0:.,153.88,.	0/0:83:83,0:.,115.06,.	0/0:59:59,0:.,81.79,.	0/0:94:94,0:.,130.31,.	0/0:125:125,0:.,173.29,.	0/0:96:96,0:.,133.08,.	0/0:119:119,0:.,164.97,.	0/0:299:299,0:.,414.5,.	0/0:126:126,0:.,174.67,.	0/0:77:77,0:.,106.74,.	./.:0:.,.:.,.,.	0/0:56:56,0:.,77.63,.	0/0:18:18,0:.,24.95,.	0/0:124:124,0:.,171.9,.	0/0:154:154,0:.,213.49,.	./.:0:.,.:.,.,.	0/0:90:90,0:.,124.77,.	./.:0:.,.:.,.,.	0/0:46:46,0:.,63.77,.	./.:0:.,.:.,.,.	0/0:29:29,0:.,40.2,.	0/0:177:177,0:.,245.37,.	0/0:92:92,0:.,127.54,.	0/0:31:31,0:.,42.98,.	0/0:125:125,0:.,173.29,.	0/0:56:56,0:.,77.63,.	0/0:39:39,0:.,54.07,.	0/0:26:26,0:.,36.04,.	0/0:38:38,0:.,52.68,.	0/0:94:94,0:.,130.31,.	0/0:20:20,0:.,27.73,.	0/0:26:26,0:.,36.04,.	0/0:12:12,0:.,16.64,.	0/0:90:90,0:.,124.77,.	0/0:49:49,0:.,67.93,.	0/0:35:35,0:.,48.52,.	0/0:116:116,0:.,160.81,.	0/0:31:31,0:.,42.98,.	0/0:70:70,0:.,97.04,.	0/0:81:81,0:.,112.29,.	0/0:46:46,0:.,63.77,.	0/0:41:41,0:.,56.84,.	0/0:79:79,0:.,109.52,.	0/0:23:23,0:.,31.88,.	0/0:104:104,0:.,144.17,.	0/0:129:129,0:.,178.83,.	0/0:102:102,0:.,141.4,.	0/0:58:58,0:.,80.41,.	0/0:37:37,0:.,51.29,.	./.:0:.,.:.,.,.	0/0:200:200,0:.,277.26,.	0/0:155:155,0:.,214.88,.	0/0:120:120,0:.,166.36,.	0/0:44:44,0:.,61,.	0/0:11:11,0:.,15.25,.	0/0:10:10,0:.,13.86,.	0/0:164:164,0:.,227.35,.	0/0:126:126,0:.,174.67,.	0/0:121:121,0:.,167.74,.	0/0:69:69,0:.,95.65,.	0/0:42:42,0:.,58.22,.	0/0:117:117,0:.,162.2,.	0/0:37:37,0:.,51.29,.	0/0:90:90,0:.,124.77,.	0/0:81:81,0:.,112.29,.	./.:0:.,.:.,.,.	0/0:85:85,0:.,117.84,.	0/0:57:57,0:.,79.02,.	0/0:67:67,0:.,92.88,.	0/0:113:113,0:.,156.65,.	0/0:105:105,0:.,145.56,.	0/0:100:100,0:.,138.63,.	0/0:114:114,0:.,158.04,.	0/0:19:19,0:.,26.34,.	0/0:79:79,0:.,109.52,.	0/0:89:89,0:.,123.38,.	0/0:285:285,0:.,395.09,.	0/0:30:30,0:.,41.59,.	0/0:59:59,0:.,81.79,.	0/0:109:109,0:.,151.11,.	0/0:197:197,0:.,273.1,.	0/0:89:89,0:.,123.38,.	0/0:177:177,0:.,245.37,.	./.:0:.,.:.,.,.	0/0:107:107,0:.,148.33,.	0/0:103:103,0:.,142.79,.	0/0:60:60,0:.,83.18,.	1/1:21:0,21:.,29.11,.	0/0:190:190,0:.,263.4,.	0/0:45:45,0:.,62.38,.	0/0:117:117,0:.,162.2,.	0/0:124:124,0:.,171.9,.	0/0:60:60,0:.,83.18,.	0/0:295:295,0:.,408.96,.	0/0:90:90,0:.,124.77,.	0/0:53:53,0:.,73.47,.	0/0:21:21,0:.,29.11,.	0/0:160:160,0:.,221.81,.	0/0:66:66,0:.,91.5,.	0/0:157:157,0:.,217.65,.	0/0:53:53,0:.,73.47,.	0/0:45:45,0:.,62.38,.	0/0:182:182,0:.,252.31,.	0/0:102:102,0:.,141.4,.	0/0:90:90,0:.,124.77,.	0/0:176:176,0:.,243.99,.	0/0:88:88,0:.,121.99,.	0/0:149:149,0:.,206.56,.	0/0:134:134,0:.,185.76,.	0/0:158:158,0:.,219.03,.	0/0:34:34,0:.,47.13,.
1	69629	801	C	T	.	PASS	.	GT:DP:AD:GL	0/0:17:17,0:.,23.57,.	0/0:67:67,0:.,92.88,.	0/0:16:16,0:.,22.18,.	./.:0:.,.:.,.,.	0/0:63:63,0:.,87.34,.	0/0:157:157,0:.,217.65,.	0/0:95:95,0:.,131.7,.	./.:0:.,.:.,.,.	1/1:167:0,167:.,231.51,.	0/0:146:146,0:.,202.4,.	./.:0:.,.:.,.,.	0/0:84:84,0:.,116.45,.	./.:0:.,.:.,.,.	./.:0:.,.:.,.,.	0/0:83:83,0:.,115.06,.	0/0:32:32,0:.,44.36,.	0/0:59:59,0:.,81.79,.	0/0:129:129,0:.,178.83,.	0/0:16:16,0:.,22.18,.	0/0:96:96,0:.,133.08,.	0/0:139:139,0:.,192.69,.	0/0:61:61,0:.,84.56,.	0/0:147:147,0:.,203.79,.	./.:0:.,.:.,.,.	0/0:131:131,0:.,181.6,.	0/0:100:100,0:.,138.63,.	0/0:98:98,0:.,135.86,.	0/0:81:81,0:.,112.29,.	./.:0:.,.:.,.,.	0/0:225:225,0:.,311.92,.	./.:0:.,.:.,.,.	./.:0:.,.:.,.,.	0/0:83:83,0:.,115.06,.	0/0:20:20,0:.,27.73,.	0/0:49:49,0:.,67.93,.	./.:0:.,.:.,.,.	./.:0:.,.:.,.,.	0/0:77:77,0:.,106.74,.	0/0:32:32,0:.,44.36,.	0/0:97:97,0:.,134.47,.	0/0:18:18,0:.,24.95,.	0/0:21:21,0:.,29.11,.	0/0:17:17,0:.,23.57,.	0/0:23:23,0:.,31.88,.	0/0:12:12,0:.,16.64,.	0/0:61:61,0:.,84.56,.	0/0:26:26,0:.,36.04,.	./.:0:.,.:.,.,.	0/0:20:20,0:.,27.73,.	./.:0:.,.:.,.,.	./.:0:.,.:.,.,.	0/0:133:133,0:.,184.38,.	./.:0:.,.:.,.,.	0/0:61:61,0:.,84.56,.	0/0:22:22,0:.,30.5,.	0/0:94:94,0:.,130.31,.	0/0:50:50,0:.,69.31,.	./.:0:.,.:.,.,.	./.:0:.,.:.,.,.	./.:0:.,.:.,.,.	0/0:114:114,0:.,158.04,.	0/0:73:73,0:.,101.2,.	0/0:101:101,0:.,140.02,.	0/0:91:91,0:.,126.15,.	0/0:45:45,0:.,62.38,.	0/0:48:48,0:.,66.54,.	0/0:163:163,0:.,225.97,.	0/0:141:141,0:.,195.47,.	0/0:107:107,0:.,148.33,.	0/0:38:38,0:.,52.68,.	./.:0:.,.:.,.,.	0/0:92:92,0:.,127.54,.	./.:0:.,.:.,.,.	0/0:299:299,0:.,414.5,.	./.:0:.,.:.,.,.	0/0:39:39,0:.,54.07,.	0/0:10:10,0:.,13.86,.	0/0:27:27,0:.,37.43,.	0/0:15:15,0:.,20.79,.	0/0:121:121,0:.,167.74,.	0/0:266:266,0:.,368.75,.	0/0:129:129,0:.,178.83,.	0/0:26:26,0:.,36.04,.	./.:0:.,.:.,.,.	0/0:33:33,0:.,45.75,.	0/0:63:63,0:.,87.34,.	0/0:190:190,0:.,263.4,.	0/0:50:50,0:.,69.31,.	0/0:92:92,0:.,127.54,.	0/0:24:24,0:.,33.27,.	./.:0:.,.:.,.,.	0/0:28:28,0:.,38.82,.	0/0:295:295,0:.,408.96,.	0/0:28:28,0:.,38.82,.	0/0:57:57,0:.,79.02,.	0/0:91:91,0:.,126.15,.	0/0:153:153,0:.,212.1,.	0/0:65:65,0:.,90.11,.	0/0:186:186,0:.,257.85,.	0/0:421:421,0:.,583.63,.	0/0:116:116,0:.,160.81,.	0/0:156:156,0:.,216.26,.	0/0:207:207,0:.,286.96,.	0/0:57:57,0:.,79.02,.	0/0:157:157,0:.,217.65,.	0/0:99:99,0:.,145.56,.	0/0:127:127,0:.,176.06,.	0/0:111:111,0:.,153.88,.	./.:0:.,.:.,.,.	0/0:155:155,0:.,214.88,.	0/0:29:29,0:.,40.2,.	./.:0:.,.:.,.,.	./.:0:.,.:.,.,.	0/0:108:108,0:.,149.72,.	0/0:225:225,0:.,311.92,.	0/0:120:120,0:.,166.36,.	./.:0:.,.:.,.,.	0/0:68:68,0:.,94.27,.	0/0:26:26,0:.,36.04,.	0/0:86:86,0:.,119.22,.	0/0:62:62,0:.,85.95,.	0/0:45:45,0:.,62.38,.	./.:0:.,.:.,.,.	./.:0:.,.:.,.,.	0/0:36:36,0:.,49.91,.	0/0:77:77,0:.,106.74,.	0/0:22:22,0:.,30.5,.
1	69807	803	G	A	.	PASS	.	GT:DP:AD:GL	0/0:50:50,0:.,69.31,.	0/0:50:50,0:.,69.31,.	0/0:101:101,0:.,140.02,.	0/0:23:23,0:.,31.88,.	0/0:61:61,0:.,84.56,.	0/0:295:295,0:.,408.96,.	0/0:125:125,0:.,173.29,.	0/0:33:33,0:.,45.75,.	0/0:165:165,0:.,228.74,.	0/0:188:188,0:.,260.62,.	0/0:146:146,0:.,202.4,.	0/0:181:181,0:.,250.92,.	./.:0:.,.:.,.,.	0/0:15:15,0:.,20.79,.	0/0:87:87,0:.,120.61,.	./.:0:.,.:.,.,.	0/0:89:89,0:.,123.38,.	0/0:97:97,0:.,134.47,.	0/0:110:110,0:.,152.49,.	0/0:110:110,0:.,152.49,.	0/0:79:79,0:.,109.52,.	0/0:109:109,0:.,151.11,.	0/0:52:52,0:.,72.09,.	0/0:272:272,0:.,377.07,.	0/0:103:103,0:.,142.79,.	0/0:152:152,0:.,210.72,.	0/0:165:165,0:.,228.74,.	0/0:71:71,0:.,98.43,.	0/0:35:35,0:.,48.52,.	0/0:165:165,0:.,228.74,.	0/0:1098:1098,0:.,1522.15,.	0/0:86:86,0:.,119.22,.	0/0:47:47,0:.,65.16,.	0/0:22:22,0:.,30.5,.	0/0:86:86,0:.,119.22,.	./.:0:.,.:.,.,.	./.:0:.,.:.,.,.	0/0:85:85,0:.,117.84,.	0/0:62:62,0:.,85.95,.	0/0:51:51,0:.,70.7,.	0/0:44:44,0:.,61,.	0/0:123:123,0:.,170.51,.	0/0:75:75,0:.,103.97,.	0/0:50:50,0:.,69.31,.	1/0:86:48,38:.,119.22,.	0/0:57:57,0:.,79.02,.	0/0:31:31,0:.,42.98,.	0/0:31:31,0:.,42.98,.	0/0:62:62,0:.,85.95,.	1/0:125:70,55:.,173.29,.	0/0:96:96,0:.,133.08,.	0/0:157:157,0:.,217.65,.	0/0:380:380,0:.,526.79,.	0/0:153:153,0:.,212.1,.	0/0:99:99,0:.,137.24,.	0/0:126:126,0:.,174.67,.	0/0:138:138,0:.,191.31,.	0/0:215:215,0:.,298.05,.	0/0:144:144,0:.,199.63,.	0/0:30:30,0:.,41.59,.	0/0:161:161,0:.,223.19,.	0/0:26:26,0:.,36.04,.	0/0:79:79,0:.,109.52,.	0/0:54:54,0:.,74.86,.	0/0:77:77,0:.,106.74,.	0/0:264:264,0:.,365.98,.	0/0:121:121,0:.,167.74,.	0/0:283:283,0:.,392.32,.	0/0:26:26,0:.,36.04,.	0/0:102:102,0:.,141.4,.	0/0:14:14,0:.,19.41,.	./.:0:.,.:.,.,.	0/0:176:176,0:.,243.99,.	0/0:184:184,0:.,255.08,.	./.:0:.,.:.,.,.	0/0:21:21,0:.,29.11,.	0/0:28:28,0:.,38.82,.	0/0:75:75,0:.,103.97,.	0/0:48:48,0:.,66.54,.	0/0:162:162,0:.,224.58,.	0/0:238:238,0:.,329.94,.	0/0:105:105,0:.,145.56,.	0/0:65:65,0:.,90.11,.	0/0:88:88,0:.,121.99,.	0/0:59:59,0:.,81.79,.	0/0:169:169,0:.,234.28,.	0/0:165:165,0:.,228.74,.	0/0:76:76,0:.,105.36,.	0/0:126:126,0:.,174.67,.	0/0:87:87,0:.,120.61,.	0/0:37:37,0:.,51.29,.	0/0:77:77,0:.,106.74,.	0/0:493:493,0:.,683.44,.	./.:0:.,.:.,.,.	0/0:47:47,0:.,65.16,.	0/0:97:97,0:.,134.47,.	0/0:311:311,0:.,431.14,.	0/0:112:112,0:.,155.26,.	0/0:134:134,0:.,185.76,.	0/0:563:563,0:.,780.48,.	0/0:131:131,0:.,181.6,.	0/0:193:193,0:.,267.55,.	0/0:84:84,0:.,116.45,.	0/0:22:22,0:.,30.5,.	0/0:316:316,0:.,438.07,.	0/0:55:55,0:.,76.25,.	0/0:119:119,0:.,164.97,.	0/0:168:168,0:.,232.9,.	0/0:128:128,0:.,177.45,.	0/0:325:325,0:.,450.55,.	0/0:40:40,0:.,55.45,.	0/0:81:81,0:.,112.29,.	0/0:59:59,0:.,81.79,.	0/0:84:84,0:.,116.45,.	0/0:156:156,0:.,216.26,.	0/0:99:99,0:.,137.24,.	0/0:135:135,0:.,187.15,.	0/0:161:161,0:.,223.19,.	./.:0:.,.:.,.,.	0/0:28:28,0:.,38.82,.	0/0:160:160,0:.,221.81,.	0/0:22:22,0:.,30.5,.	0/0:109:109,0:.,151.11,.	0/0:120:120,0:.,166.36,.	0/0:80:80,0:.,110.9,.	0/0:181:181,0:.,250.92,.	0/0:68:68,0:.,94.27,.
1	70653	813	T	C	.	PASS	.	GT:DP:AD:GL	0/0:84:84,0:.,116.45,.	0/0:89:89,0:.,123.38,.	0/0:27:27,0:.,37.43,.	0/0:19:19,0:.,26.34,.	0/0:73:73,0:.,101.2,.	0/0:138:138,0:.,191.31,.	0/0:185:185,0:.,256.46,.	0/0:63:63,0:.,87.34,.	1/0:141:88,53:.,195.47,.	1/0:294:140,154:.,407.57,.	0/0:124:124,0:.,171.9,.	1/0:255:75,180:.,353.51,.	1/1:20:0,20:.,27.73,.	1/0:73:33,40:.,101.2,.	0/0:41:41,0:.,56.84,.	./.:92:.,.:.,.,.	1/0:115:57,58:.,159.42,.	0/0:108:108,0:.,149.72,.	1/0:94:52,42:.,133.08,.	1/0:113:61,52:.,156.65,.	1/1:167:0,167:.,231.51,.	1/0:260:138,122:.,360.44,.	1/0:132:39,93:.,182.99,.	1/0:267:153,114:.,370.14,.	1/1:126:0,126:.,174.67,.	1/1:128:0,128:.,177.45,.	0/0:110:110,0:.,152.49,.	1/1:106:0,106:.,146.95,.	0/0:11:11,0:.,15.25,.	1/0:136:73,63:.,188.54,.	1/1:629:0,629:.,871.98,.	0/0:92:92,0:.,127.54,.	0/0:68:68,0:.,94.27,.	./.:0:.,.:.,.,.	0/0:105:105,0:.,145.56,.	0/0:15:15,0:.,20.79,.	0/0:44:44,0:.,61,.	1/0:97:68,29:.,134.47,.	0/0:122:122,0:.,169.13,.	./.:0:.,.:.,.,.	0/0:34:34,0:.,47.13,.	0/0:89:89,0:.,123.38,.	0/0:90:90,0:.,124.77,.	0/0:28:28,0:.,38.82,.	0/0:47:47,0:.,65.16,.	0/0:37:37,0:.,51.29,.	./.:0:.,.:.,.,.	1/0:41:14,27:.,56.84,.	./.:0:.,.:.,.,.	0/0:159:159,0:.,220.42,.	0/0:75:75,0:.,103.97,.	./.:0:.,.:.,.,.	0/0:255:255,0:.,353.51,.	0/0:60:60,0:.,83.18,.	./.:0:.,.:.,.,.	0/0:72:72,0:.,99.81,.	./.:17:.,.:.,.,.	0/0:77:77,0:.,106.74,.	1/1:57:0,57:.,79.02,.	./.:0:.,.:.,.,.	1/1:84:0,84:.,116.45,.	1/1:37:0,37:.,51.29,.	1/1:139:0,139:.,192.69,.	./.:0:.,.:.,.,.	1/0:72:26,46:.,99.81,.	1/1:115:0,115:.,159.42,.	1/0:330:125,205:.,457.48,.	1/0:137:97,40:.,189.92,.	1/0:315:197,118:.,438.07,.	1/1:42:0,42:.,58.22,.	./.:0:.,.:.,.,.	0/0:46:46,0:.,63.77,.	0/0:99:99,0:.,137.24,.	1/1:398:0,398:.,551.75,.	0/0:10:10,0:.,13.86,.	0/0:56:56,0:.,77.63,.	1/0:29:8,21:.,40.2,.	1/1:50:0,50:.,69.31,.	1/0:33:11,22:.,45.75,.	0/0:168:168,0:.,232.9,.	0/0:195:195,0:.,270.33,.	0/0:146:146,0:.,202.4,.	0/0:55:55,0:.,76.25,.	0/0:87:87,0:.,120.61,.	1/1:177:0,177:.,245.37,.	./.:0:.,.:.,.,.	1/1:125:0,125:.,173.29,.	1/1:72:0,72:.,99.81,.	./.:0:.,.:.,.,.	0/0:37:37,0:.,51.29,.	./.:0:.,.:.,.,.	0/0:86:86,0:.,119.22,.	1/1:608:0,608:.,844.25,.	1/1:71:0,71:.,98.43,.	0/0:116:116,0:.,160.81,.	1/0:125:33,92:.,173.29,.	1/0:126:53,73:.,174.67,.	1/0:278:108,170:.,386.78,.	1/0:190:108,82:.,264.78,.	0/0:640:640,0:.,887.23,.	1/1:166:0,166:.,230.12,.	1/0:161:45,116:.,223.19,.	./.:0:.,.:.,.,.	1/0:85:25,60:.,117.84,.	0/0:172:172,0:.,238.44,.	1/0:101:70,31:.,140.02,.	0/0:131:131,0:.,181.6,.	0/0:159:159,0:.,220.42,.	1/0:64:35,29:.,88.72,.	1/0:435:274,161:.,604.42,.	0/0:58:58,0:.,80.41,.	0/0:25:25,0:.,34.66,.	0/0:89:89,0:.,123.38,.	0/0:124:124,0:.,171.9,.	1/0:76:23,53:.,105.36,.	./.:0:.,.:.,.,.	./.:61:.,.:.,.,.	./.:0:.,.:.,.,.	0/0:79:79,0:.,109.52,.	0/0:175:175,0:.,242.6,.	1/0:188:103,85:.,260.62,.	0/0:45:45,0:.,62.38,.	1/0:176:110,66:.,243.99,.	1/1:180:0,180:.,249.53,.	1/0:119:45,74:.,164.97,.	1/0:232:62,170:.,323.01,.	1/1:137:0,137:.,189.92,.
1	72755	837	G	A	.	PASS	.	GT:DP:AD:GL	0/0:59:59,0:.,81.79,.	0/0:59:59,0:.,81.79,.	0/0:56:56,0:.,77.63,.	0/0:19:19,0:.,26.34,.	0/0:108:108,0:.,149.72,.	0/0:210:210,0:.,291.12,.	0/0:92:92,0:.,127.54,.	0/0:49:49,0:.,67.93,.	0/0:198:198,0:.,274.49,.	0/0:321:321,0:.,445,.	0/0:166:166,0:.,230.12,.	0/0:126:126,0:.,174.67,.	0/0:21:21,0:.,29.11,.	0/0:112:112,0:.,155.26,.	0/0:66:66,0:.,91.5,.	0/0:98:98,0:.,135.86,.	0/0:137:137,0:.,189.92,.	0/0:206:206,0:.,285.58,.	0/0:62:62,0:.,85.95,.	0/0:229:229,0:.,317.46,.	0/0:205:205,0:.,284.19,.	0/0:183:183,0:.,253.69,.	0/0:105:105,0:.,145.56,.	0/0:484:484,0:.,670.97,.	0/0:205:205,0:.,284.19,.	0/0:91:91,0:.,126.15,.	0/0:62:62,0:.,85.95,.	0/0:77:77,0:.,106.74,.	./.:0:.,.:.,.,.	0/0:307:307,0:.,425.59,.	0/0:910:910,0:.,1261.53,.	0/0:66:66,0:.,91.5,.	0/0:251:251,0:.,347.96,.	./.:0:.,.:.,.,.	0/0:81:81,0:.,112.29,.	0/0:45:45,0:.,62.38,.	0/0:69:69,0:.,95.65,.	0/0:57:57,0:.,79.02,.	0/0:153:153,0:.,212.1,.	0/0:72:72,0:.,99.81,.	0/0:200:200,0:.,277.26,.	0/0:38:38,0:.,52.68,.	0/0:129:129,0:.,178.83,.	0/0:13:13,0:.,18.02,.	0/0:60:60,0:.,83.18,.	0/0:165:165,0:.,228.74,.	./.:0:.,.:.,.,.	0/0:58:58,0:.,80.41,.	./.:0:.,.:.,.,.	0/0:120:120,0:.,166.36,.	0/0:53:53,0:.,73.47,.	0/0:119:119,0:.,164.97,.	0/0:335:335,0:.,464.41,.	0/0:56:56,0:.,77.63,.	0/0:147:147,0:.,203.79,.	0/0:130:130,0:.,180.22,.	0/0:88:88,0:.,121.99,.	0/0:133:133,0:.,184.38,.	0/0:133:133,0:.,184.38,.	./.:0:.,.:.,.,.	0/0:22:22,0:.,30.5,.	./.:0:.,.:.,.,.	0/0:90:90,0:.,124.77,.	0/0:55:55,0:.,76.25,.	0/0:111:111,0:.,153.88,.	0/0:37:37,0:.,51.29,.	0/0:306:306,0:.,424.21,.	0/0:137:137,0:.,189.92,.	0/0:117:117,0:.,162.2,.	0/0:138:138,0:.,191.31,.	0/0:41:41,0:.,56.84,.	0/0:53:53,0:.,73.47,.	0/0:128:128,0:.,177.45,.	0/0:589:589,0:.,816.53,.	0/0:35:35,0:.,48.52,.	0/0:54:54,0:.,74.86,.	0/0:144:144,0:.,199.63,.	0/0:188:188,0:.,260.62,.	0/0:52:52,0:.,72.09,.	0/0:151:151,0:.,209.33,.	0/0:232:232,0:.,321.62,.	0/0:176:176,0:.,243.99,.	0/0:66:66,0:.,91.5,.	0/0:101:101,0:.,140.02,.	0/0:116:116,0:.,160.81,.	0/0:83:83,0:.,115.06,.	0/0:108:108,0:.,149.72,.	0/0:16:16,0:.,22.18,.	0/0:84:84,0:.,116.45,.	0/0:40:40,0:.,55.45,.	0/0:57:57,0:.,79.02,.	0/0:17:17,0:.,23.57,.	0/0:447:447,0:.,619.67,.	0/0:48:48,0:.,66.54,.	./.:0:.,.:.,.,.	0/0:115:115,0:.,159.42,.	1/0:127:45,82:.,176.06,.	0/0:132:132,0:.,182.99,.	0/0:141:141,0:.,195.47,.	0/0:388:388,0:.,537.88,.	0/0:284:284,0:.,393.71,.	0/0:84:84,0:.,116.45,.	0/0:110:110,0:.,152.49,.	0/0:47:47,0:.,65.16,.	0/0:97:97,0:.,134.47,.	0/0:69:69,0:.,95.65,.	0/0:189:189,0:.,262.01,.	0/0:132:132,0:.,182.99,.	0/0:86:86,0:.,119.22,.	0/0:118:118,0:.,163.58,.	0/0:19:19,0:.,26.34,.	./.:0:.,.:.,.,.	0/0:18:18,0:.,24.95,.	0/0:120:120,0:.,166.36,.	0/0:199:199,0:.,275.87,.	1/0:166:100,66:.,230.12,.	0/0:72:72,0:.,99.81,.	0/0:20:20,0:.,27.73,.	0/0:72:72,0:.,99.81,.	0/0:50:50,0:.,69.31,.	0/0:200:200,0:.,277.26,.	0/0:34:34,0:.,47.13,.	0/0:115:115,0:.,159.42,.	0/0:76:76,0:.,105.36,.	0/0:65:65,0:.,90.11,.	0/0:175:175,0:.,242.6,.	./.:0:.,.:.,.,.
1	74148	853	A	T	.	PASS	.	GT:DP:AD:GL	0/0:26:26,0:.,36.04,.	0/1:79:37,42:.,109.52,.	0/0:35:35,0:.,48.52,.	0/0:170:170,0:.,235.67,.	0/1:66:29,37:.,91.5,.	0/0:159:159,0:.,220.42,.	0/0:115:115,0:.,159.42,.	0/1:64:26,38:.,88.72,.	0/0:255:255,0:.,353.51,.	0/0:268:268,0:.,371.53,.	0/0:134:134,0:.,185.76,.	0/0:185:185,0:.,256.46,.	./.:0:.,.:.,.,.	0/0:112:112,0:.,155.26,.	0/0:22:22,0:.,30.5,.	0/0:46:46,0:.,63.77,.	0/0:113:113,0:.,156.65,.	0/0:104:104,0:.,144.17,.	0/0:65:65,0:.,90.11,.	0/0:122:122,0:.,169.13,.	0/0:146:146,0:.,202.4,.	0/0:207:207,0:.,286.96,.	0/0:176:176,0:.,243.99,.	0/0:172:172,0:.,238.44,.	0/0:220:220,0:.,304.98,.	0/0:128:128,0:.,177.45,.	0/0:126:126,0:.,174.67,.	./.:0:.,.:.,.,.	0/0:30:30,0:.,41.59,.	0/1:257:199,58:.,356.28,.	0/0:603:603,0:.,835.94,.	0/0:39:39,0:.,54.07,.	0/0:150:150,0:.,209.33,.	0/0:15:15,0:.,20.79,.	0/0:21:21,0:.,29.11,.	0/0:31:31,0:.,42.98,.	0/0:29:29,0:.,40.2,.	0/0:139:139,0:.,192.69,.	0/0:63:63,0:.,87.34,.	0/0:76:76,0:.,105.36,.	0/0:108:108,0:.,149.72,.	0/0:99:99,0:.,137.24,.	0/0:58:58,0:.,80.41,.	./.:0:.,.:.,.,.	0/0:22:22,0:.,30.5,.	./.:0:.,.:.,.,.	0/0:32:32,0:.,44.36,.	0/0:11:11,0:.,15.25,.	./.:0:.,.:.,.,.	0/0:192:192,0:.,266.17,.	0/0:31:31,0:.,42.98,.	0/0:159:159,0:.,220.42,.	0/0:177:177,0:.,245.37,.	0/0:166:166,0:.,230.12,.	0/0:109:109,0:.,151.11,.	0/0:52:52,0:.,72.09,.	0/0:104:104,0:.,144.17,.	0/0:42:42,0:.,58.22,.	0/0:99:99,0:.,137.24,.	0/0:76:76,0:.,105.36,.	0/0:47:47,0:.,65.16,.	0/0:55:55,0:.,76.25,.	0/0:80:80,0:.,110.9,.	0/0:39:39,0:.,54.07,.	0/0:109:109,0:.,151.11,.	0/0:124:124,0:.,171.9,.	0/0:156:156,0:.,216.26,.	0/0:208:208,0:.,288.35,.	0/0:73:73,0:.,101.2,.	1/1:111:0,111:.,153.88,.	./.:0:.,.:.,.,.	1/1:72:0,72:.,99.81,.	0/0:83:83,0:.,115.06,.	0/0:212:212,0:.,293.89,.	./.:0:.,.:.,.,.	0/0:243:243,0:.,336.87,.	0/0:45:45,0:.,62.38,.	0/0:187:187,0:.,259.24,.	0/0:40:40,0:.,55.45,.	0/0:220:220,0:.,304.98,.	0/0:315:315,0:.,436.68,.	0/0:172:172,0:.,238.44,.	0/0:33:33,0:.,45.75,.	0/0:119:119,0:.,164.97,.	0/0:115:115,0:.,159.42,.	0/0:166:166,0:.,230.12,.	0/0:214:214,0:.,296.67,.	0/0:87:87,0:.,120.61,.	0/0:197:197,0:.,273.1,.	0/0:16:16,0:.,22.18,.	0/0:116:116,0:.,160.81,.	0/0:67:67,0:.,92.88,.	0/0:484:484,0:.,670.97,.	0/0:226:226,0:.,313.3,.	0/0:121:121,0:.,167.74,.	0/0:234:234,0:.,324.39,.	0/0:261:261,0:.,361.82,.	0/0:198:198,0:.,274.49,.	0/0:152:152,0:.,210.72,.	0/0:450:450,0:.,623.83,.	0/0:333:333,0:.,461.64,.	0/0:89:89,0:.,123.38,.	0/0:105:105,0:.,145.56,.	0/0:55:55,0:.,76.25,.	0/0:208:208,0:.,288.35,.	0/0:45:45,0:.,62.38,.	0/0:204:204,0:.,282.8,.	0/1:138:62,76:.,192.69,.	0/0:41:41,0:.,56.84,.	0/0:393:393,0:.,544.81,.	0/0:56:56,0:.,77.63,.	0/0:42:42,0:.,58.22,.	0/0:37:37,0:.,51.29,.	0/0:202:202,0:.,280.03,.	0/0:173:173,0:.,239.83,.	0/0:79:79,0:.,109.52,.	0/0:112:112,0:.,155.26,.	0/0:83:83,0:.,115.06,.	0/0:114:114,0:.,158.04,.	./.:0:.,.:.,.,.	0/0:120:120,0:.,166.36,.	0/0:72:72,0:.,99.81,.	0/0:117:117,0:.,162.2,.	0/0:107:107,0:.,148.33,.	0/0:90:90,0:.,124.77,.	0/0:200:200,0:.,277.26,.	0/0:181:181,0:.,250.92,.
1	74357	855	T	G	.	PASS	.	GT:DP:AD:GL	0/0:102:102,0:.,141.4,.	0/0:110:110,0:.,152.49,.	./.:0:.,.:.,.,.	./.:0:.,.:.,.,.	0/0:168:168,0:.,232.9,.	0/0:73:73,0:.,101.2,.	0/0:184:184,0:.,255.08,.	0/0:15:15,0:.,20.79,.	0/0:231:231,0:.,320.23,.	0/0:130:130,0:.,180.22,.	0/0:204:204,0:.,282.8,.	0/0:15:15,0:.,20.79,.	0/0:79:79,0:.,109.52,.	0/0:12:12,0:.,16.64,.	0/0:91:91,0:.,126.15,.	0/0:25:25,0:.,34.66,.	0/0:163:163,0:.,225.97,.	0/0:166:166,0:.,230.12,.	0/0:46:46,0:.,63.77,.	0/0:93:93,0:.,128.93,.	0/0:34:34,0:.,47.13,.	0/0:196:196,0:.,271.71,.	1/0:198:85,113:.,274.49,.	0/0:527:527,0:.,730.58,.	0/0:125:125,0:.,173.29,.	0/0:30:30,0:.,41.59,.	1/1:121:0,121:.,167.74,.	1/0:47:25,22:.,65.16,.	0/0:23:23,0:.,31.88,.	0/0:190:190,0:.,263.4,.	1/0:615:294,321:.,855.34,.	./.:0:.,.:.,.,.	0/0:175:175,0:.,242.6,.	./.:0:.,.:.,.,.	0/0:111:111,0:.,153.88,.	0/0:44:44,0:.,61,.	0/0:13:13,0:.,18.02,.	0/0:27:27,0:.,37.43,.	0/0:104:104,0:.,144.17,.	0/0:18:18,0:.,24.95,.	0/0:103:103,0:.,142.79,.	0/0:54:54,0:.,74.86,.	0/0:67:67,0:.,92.88,.	0/0:19:19,0:.,26.34,.	0/0:51:51,0:.,70.7,.	0/0:43:43,0:.,59.61,.	./.:0:.,.:.,.,.	0/0:34:34,0:.,47.13,.	0/0:54:54,0:.,74.86,.	0/0:99:99,0:.,137.24,.	0/0:32:32,0:.,44.36,.	./.:0:.,.:.,.,.	./.:0:.,.:.,.,.	./.:0:.,.:.,.,.	./.:0:.,.:.,.,.	./.:0:.,.:.,.,.	0/0:10:10,0:.,13.86,.	0/0:322:322,0:.,446.39,.	0/0:27:27,0:.,37.43,.	./.:0:.,.:.,.,.	0/0:22:22,0:.,30.5,.	0/0:113:113,0:.,156.65,.	0/0:65:65,0:.,90.11,.	0/0:161:161,0:.,223.19,.	0/0:25:25,0:.,34.66,.	0/0:107:107,0:.,148.33,.	0/0:36:36,0:.,49.91,.	0/0:51:51,0:.,70.7,.	0/0:134:134,0:.,185.76,.	0/0:70:70,0:.,97.04,.	0/0:44:44,0:.,61,.	0/0:63:63,0:.,87.34,.	0/0:91:91,0:.,126.15,.	1/0:215:123,92:.,298.05,.	./.:0:.,.:.,.,.	0/0:36:36,0:.,49.91,.	./.:0:.,.:.,.,.	./.:0:.,.:.,.,.	0/0:114:114,0:.,158.04,.	./.:0:.,.:.,.,.	./.:0:.,.:.,.,.	./.:0:.,.:.,.,.	0/0:12:12,0:.,16.64,.	./.:0:.,.:.,.,.	./.:0:.,.:.,.,.	0/0:14:14,0:.,19.41,.	0/0:74:74,0:.,102.59,.	0/0:52:52,0:.,72.09,.	0/0:105:105,0:.,145.56,.	./.:0:.,.:.,.,.	0/0:44:44,0:.,61,.	0/0:20:20,0:.,27.73,.	0/0:212:212,0:.,293.89,.	0/0:71:71,0:.,98.43,.	0/0:29:29,0:.,40.2,.	0/0:89:89,0:.,123.38,.	0/0:186:186,0:.,259.24,.	0/0:279:279,0:.,386.78,.	0/0:82:82,0:.,113.68,.	0/0:430:430,0:.,596.11,.	0/0:136:136,0:.,188.54,.	0/0:119:119,0:.,164.97,.	0/0:63:63,0:.,87.34,.	0/0:15:15,0:.,20.79,.	0/0:411:411,0:.,569.77,.	0/0:82:82,0:.,113.68,.	0/0:58:58,0:.,80.41,.	0/0:160:160,0:.,221.81,.	0/0:33:33,0:.,45.75,.	0/0:123:123,0:.,170.51,.	0/0:56:56,0:.,77.63,.	./.:0:.,.:.,.,.	./.:0:.,.:.,.,.	0/0:134:134,0:.,185.76,.	0/0:235:235,0:.,325.78,.	0/0:172:172,0:.,238.44,.	0/0:136:136,0:.,188.54,.	0/0:81:81,0:.,112.29,.	0/0:13:13,0:.,18.02,.	0/0:18:18,0:.,24.95,.	0/0:71:71,0:.,98.43,.	0/0:75:75,0:.,103.97,.	0/0:225:225,0:.,311.92,.	0/0:122:122,0:.,169.13,.	0/0:48:48,0:.,66.54,.	0/0:58:58,0:.,80.41,.	0/0:17:17,0:.,23.57,.
1	74834	861	T	G	.	PASS	.	GT:DP:AD:GL	0/0:12:12,0:.,16.64,.	./.:71:.,.:.,.,.	0/0:61:61,0:.,84.56,.	0/0:92:92,0:.,127.54,.	0/0:112:112,0:.,155.26,.	1/0:284:156,128:.,393.71,.	0/0:163:163,0:.,225.97,.	0/0:40:40,0:.,55.45,.	./.:0:.,.:.,.,.	0/0:161:161,0:.,223.19,.	0/0:157:157,0:.,217.65,.	0/0:175:175,0:.,242.6,.	0/0:42:42,0:.,58.22,.	./.:0:.,.:.,.,.	./.:0:.,.:.,.,.	./.:0:.,.:.,.,.	0/0:25:25,0:.,34.66,.	0/0:228:228,0:.,316.08,.	0/0:39:39,0:.,54.07,.	0/0:95:95,0:.,131.7,.	0/0:161:161,0:.,223.19,.	0/0:93:93,0:.,128.93,.	./.:0:.,.:.,.,.	0/0:214:214,0:.,296.67,.	0/0:137:137,0:.,189.92,.	0/0:38:38,0:.,52.68,.	0/0:71:71,0:.,98.43,.	0/0:42:42,0:.,58.22,.	0/0:35:35,0:.,48.52,.	./.:0:.,.:.,.,.	0/0:919:919,0:.,1274,.	0/0:82:82,0:.,113.68,.	./.:0:.,.:.,.,.	0/0:40:40,0:.,55.45,.	0/0:42:42,0:.,58.22,.	0/0:17:17,0:.,23.57,.	./.:0:.,.:.,.,.	0/0:83:83,0:.,115.06,.	0/0:90:90,0:.,124.77,.	0/0:73:73,0:.,101.2,.	0/0:66:66,0:.,91.5,.	0/0:65:65,0:.,90.11,.	./.:0:.,.:.,.,.	./.:0:.,.:.,.,.	./.:0:.,.:.,.,.	./.:0:.,.:.,.,.	0/0:38:38,0:.,52.68,.	./.:0:.,.:.,.,.	0/0:17:17,0:.,23.57,.	0/0:41:41,0:.,56.84,.	0/0:103:103,0:.,142.79,.	0/0:208:208,0:.,288.35,.	1/0:211:110,101:.,292.51,.	0/0:101:101,0:.,140.02,.	0/0:31:31,0:.,42.98,.	0/0:102:102,0:.,141.4,.	./.:0:.,.:.,.,.	0/0:41:41,0:.,56.84,.	0/0:154:154,0:.,213.49,.	0/0:120:120,0:.,166.36,.	0/0:21:21,0:.,29.11,.	0/0:28:28,0:.,38.82,.	0/0:60:60,0:.,83.18,.	0/0:114:114,0:.,158.04,.	0/0:29:29,0:.,40.2,.	0/0:87:87,0:.,120.61,.	0/0:241:241,0:.,334.1,.	0/0:92:92,0:.,127.54,.	0/0:126:126,0:.,174.67,.	./.:0:.,.:.,.,.	0/0:34:34,0:.,47.13,.	./.:0:.,.:.,.,.	0/0:109:109,0:.,151.11,.	./.:0:.,.:.,.,.	0/0:57:57,0:.,79.02,.	0/0:32:32,0:.,44.36,.	./.:0:.,.:.,.,.	0/0:100:100,0:.,138.63,.	./.:0:.,.:.,.,.	0/0:230:230,0:.,318.85,.	0/0:181:181,0:.,250.92,.	0/0:105:105,0:.,145.56,.	0/0:40:40,0:.,55.45,.	0/0:104:104,0:.,144.17,.	0/0:91:91,0:.,126.15,.	0/0:81:81,0:.,112.29,.	0/0:168:168,0:.,232.9,.	./.:0:.,.:.,.,.	0/0:146:146,0:.,202.4,.	./.:0:.,.:.,.,.	0/0:57:57,0:.,79.02,.	0/0:70:70,0:.,97.04,.	0/0:469:469,0:.,650.17,.	0/0:71:71,0:.,98.43,.	0/0:18:18,0:.,24.95,.	0/0:131:131,0:.,181.6,.	0/0:121:121,0:.,167.74,.	0/0:168:168,0:.,234.28,.	1/0:160:83,77:.,221.81,.	0/0:225:225,0:.,311.92,.	./.:0:.,.:.,.,.	0/0:184:184,0:.,255.08,.	./.:0:.,.:.,.,.	0/0:37:37,0:.,51.29,.	0/0:150:150,0:.,207.94,.	0/0:58:58,0:.,80.41,.	0/0:195:195,0:.,270.33,.	0/0:155:155,0:.,214.88,.	./.:0:.,.:.,.,.	0/0:197:197,0:.,273.1,.	./.:0:.,.:.,.,.	0/0:55:55,0:.,76.25,.	0/0:15:15,0:.,20.79,.	0/0:61:61,0:.,84.56,.	0/0:174:174,0:.,242.6,.	0/0:165:165,0:.,228.74,.	0/0:111:111,0:.,153.88,.	0/0:115:115,0:.,159.42,.	0/0:113:113,0:.,156.65,.	0/0:85:85,0:.,117.84,.	0/0:157:157,0:.,217.65,.	0/0:15:15,0:.,20.79,.	0/0:165:165,0:.,228.74,.	0/0:46:46,0:.,63.77,.	0/0:74:74,0:.,102.59,.	0/0:281:281,0:.,389.55,.	./.:0:.,.:.,.,.
1	75022	863	T	C	.	PASS	.	GT:DP:AD:GL	0/0:36:36,0:.,49.91,.	0/0:179:179,0:.,248.15,.	0/0:33:33,0:.,45.75,.	./.:0:.,.:.,.,.	0/0:100:100,0:.,138.63,.	0/0:187:187,0:.,259.24,.	0/0:126:126,0:.,174.67,.	0/0:14:14,0:.,19.41,.	0/0:136:136,0:.,189.92,.	0/0:278:278,0:.,385.39,.	0/0:159:159,0:.,220.42,.	0/0:155:155,0:.,214.88,.	0/0:26:26,0:.,36.04,.	0/0:60:60,0:.,83.18,.	0/0:73:73,0:.,101.2,.	./.:0:.,.:.,.,.	0/0:88:88,0:.,121.99,.	0/0:308:308,0:.,426.98,.	0/0:82:82,0:.,113.68,.	0/0:169:169,0:.,234.28,.	0/0:127:127,0:.,176.06,.	0/0:161:161,0:.,223.19,.	0/0:71:71,0:.,98.43,.	0/0:459:459,0:.,636.31,.	0/0:342:342,0:.,474.11,.	0/0:106:106,0:.,146.95,.	0/0:38:38,0:.,52.68,.	0/0:36:36,0:.,49.91,.	0/0:17:17,0:.,23.57,.	0/0:221:221,0:.,306.37,.	0/0:353:353,0:.,489.36,.	0/0:68:68,0:.,94.27,.	0/0:108:108,0:.,149.72,.	./.:0:.,.:.,.,.	0/0:38:38,0:.,52.68,.	./.:0:.,.:.,.,.	./.:0:.,.:.,.,.	0/0:107:107,0:.,148.33,.	0/0:67:67,0:.,92.88,.	0/0:10:10,0:.,13.86,.	1/1:70:0,70:.,97.04,.	0/0:76:76,0:.,105.36,.	0/0:45:45,0:.,62.38,.	./.:0:.,.:.,.,.	0/0:103:103,0:.,142.79,.	0/0:39:39,0:.,55.45,.	0/0:29:29,0:.,40.2,.	0/0:35:35,0:.,48.52,.	0/0:33:33,0:.,45.75,.	0/0:72:72,0:.,99.81,.	0/0:258:258,0:.,357.66,.	0/0:173:173,0:.,239.83,.	0/0:234:234,0:.,324.39,.	0/0:58:58,0:.,80.41,.	./.:0:.,.:.,.,.	0/0:205:205,0:.,284.19,.	1/0:16:10,6:.,22.18,.	0/0:166:166,0:.,230.12,.	0/0:84:84,0:.,116.45,.	0/0:41:41,0:.,56.84,.	0/0:87:87,0:.,120.61,.	0/0:114:114,0:.,158.04,.	0/0:112:112,0:.,155.26,.	0/0:52:52,0:.,72.09,.	0/0:193:193,0:.,267.55,.	0/0:91:91,0:.,126.15,.	0/0:226:226,0:.,314.69,.	0/0:93:93,0:.,128.93,.	0/0:69:69,0:.,95.65,.	./.:0:.,.:.,.,.	./.:0:.,.:.,.,.	0/0:31:31,0:.,42.98,.	0/0:55:55,0:.,76.25,.	0/0:280:280,0:.,388.16,.	0/0:53:53,0:.,73.47,.	0/0:67:67,0:.,92.88,.	./.:0:.,.:.,.,.	0/0:87:87,0:.,120.61,.	0/0:122:122,0:.,169.13,.	0/0:237:237,0:.,328.55,.	0/0:213:213,0:.,295.28,.	0/0:162:162,0:.,224.58,.	0/0:58:58,0:.,80.41,.	0/0:189:189,0:.,262.01,.	0/0:160:160,0:.,221.81,.	0/0:46:46,0:.,63.77,.	0/0:329:329,0:.,456.09,.	0/0:44:44,0:.,61,.	0/0:149:149,0:.,206.56,.	0/0:118:118,0:.,163.58,.	0/0:67:67,0:.,92.88,.	./.:0:.,.:.,.,.	0/0:437:437,0:.,607.2,.	0/0:55:55,0:.,76.25,.	0/0:69:69,0:.,95.65,.	0/0:108:108,0:.,149.72,.	0/0:85:85,0:.,117.84,.	0/0:164:164,0:.,227.35,.	0/0:95:95,0:.,131.7,.	0/0:457:457,0:.,633.54,.	0/0:242:242,0:.,335.48,.	0/0:165:165,0:.,228.74,.	0/0:104:104,0:.,144.17,.	0/0:49:49,0:.,67.93,.	0/0:184:184,0:.,255.08,.	0/0:95:95,0:.,131.7,.	0/0:139:139,0:.,192.69,.	0/0:195:195,0:.,270.33,.	0/0:72:72,0:.,99.81,.	0/0:421:421,0:.,583.63,.	0/0:50:50,0:.,69.31,.	0/0:28:28,0:.,38.82,.	0/0:20:20,0:.,27.73,.	0/0:118:118,0:.,163.58,.	0/0:141:141,0:.,195.47,.	0/0:148:148,0:.,205.17,.	0/0:54:54,0:.,74.86,.	0/0:175:175,0:.,242.6,.	0/0:96:96,0:.,133.08,.	0/0:236:236,0:.,327.17,.	0/0:143:143,0:.,198.24,.	0/0:36:36,0:.,49.91,.	0/0:143:143,0:.,198.24,.	0/0:126:126,0:.,174.67,.	0/0:103:103,0:.,142.79,.	0/0:165:165,0:.,228.74,.	0/0:199:199,0:.,275.87,.
1	77430	890	C	A	.	PASS	.	GT:DP:AD:GL	0/0:115:115,0:.,159.42,.	0/0:119:119,0:.,164.97,.	./.:0:.,.:.,.,.	0/0:44:44,0:.,61,.	0/0:91:91,0:.,126.15,.	0/0:220:220,0:.,304.98,.	0/0:186:186,0:.,257.85,.	0/0:60:60,0:.,83.18,.	0/0:192:192,0:.,266.17,.	0/0:251:251,0:.,347.96,.	0/0:210:210,0:.,291.12,.	0/0:396:396,0:.,548.97,.	0/0:294:294,0:.,407.57,.	0/0:86:86,0:.,119.22,.	0/0:66:66,0:.,91.5,.	0/0:105:105,0:.,145.56,.	0/0:96:96,0:.,133.08,.	0/0:204:204,0:.,282.8,.	0/0:84:84,0:.,116.45,.	0/0:287:287,0:.,397.87,.	0/0:306:306,0:.,424.21,.	0/0:221:221,0:.,306.37,.	0/0:168:168,0:.,232.9,.	0/0:431:431,0:.,597.49,.	0/0:236:236,0:.,327.17,.	0/0:190:190,0:.,263.4,.	0/0:180:180,0:.,249.53,.	0/0:82:82,0:.,113.68,.	0/0:50:50,0:.,69.31,.	0/0:176:176,0:.,243.99,.	0/0:1123:1123,0:.,1556.81,.	0/0:95:95,0:.,131.7,.	0/0:251:251,0:.,347.96,.	./.:0:.,.:.,.,.	0/0:68:68,0:.,94.27,.	./.:0:.,.:.,.,.	./.:0:.,.:.,.,.	0/0:175:175,0:.,242.6,.	0/0:99:99,0:.,137.24,.	0/0:368:368,0:.,510.16,.	0/0:162:162,0:.,224.58,.	0/0:156:156,0:.,216.26,.	0/0:100:100,0:.,138.63,.	0/0:79:79,0:.,109.52,.	0/0:33:33,0:.,45.75,.	0/0:69:69,0:.,95.65,.	0/0:54:54,0:.,74.86,.	0/0:77:77,0:.,106.74,.	0/0:23:23,0:.,31.88,.	0/0:84:84,0:.,116.45,.	0/0:122:122,0:.,169.13,.	0/0:172:172,0:.,238.44,.	0/0:173:173,0:.,239.83,.	0/0:237:237,0:.,329.94,.	0/0:41:41,0:.,56.84,.	0/0:70:70,0:.,97.04,.	0/0:147:147,0:.,203.79,.	0/0:238:238,0:.,329.94,.	0/0:121:121,0:.,167.74,.	0/0:60:60,0:.,83.18,.	0/0:106:106,0:.,146.95,.	0/0:84:84,0:.,116.45,.	0/0:100:100,0:.,138.63,.	0/0:158:158,0:.,219.03,.	0/0:213:213,0:.,295.28,.	0/0:91:91,0:.,126.15,.	0/0:226:226,0:.,313.3,.	0/0:200:200,0:.,277.26,.	0/0:147:147,0:.,203.79,.	0/0:112:112,0:.,155.26,.	0/0:13:13,0:.,18.02,.	0/0:269:269,0:.,374.3,.	0/0:298:298,0:.,413.12,.	0/0:288:288,0:.,399.25,.	0/0:210:210,0:.,291.12,.	0/0:172:172,0:.,238.44,.	0/0:216:216,0:.,299.44,.	0/0:224:224,0:.,310.53,.	0/0:101:101,0:.,140.02,.	1/0:328:117,211:.,454.7,.	1/0:198:96,102:.,274.49,.	0/0:235:235,0:.,325.78,.	0/0:89:89,0:.,123.38,.	1/0:240:105,135:.,332.71,.	0/0:203:203,0:.,281.42,.	0/0:115:115,0:.,159.42,.	0/0:192:192,0:.,266.17,.	0/0:183:183,0:.,253.69,.	0/0:105:105,0:.,145.56,.	0/0:291:291,0:.,403.41,.	1/0:78:17,61:.,108.13,.	0/0:90:90,0:.,124.77,.	0/0:562:562,0:.,779.1,.	0/0:355:355,0:.,492.13,.	0/0:107:107,0:.,148.33,.	0/0:187:187,0:.,259.24,.	0/0:222:222,0:.,307.76,.	0/0:340:340,0:.,471.34,.	0/0:223:223,0:.,309.14,.	0/0:736:736,0:.,1020.31,.	0/0:213:213,0:.,295.28,.	0/0:149:149,0:.,206.56,.	0/0:170:170,0:.,235.67,.	0/0:55:55,0:.,76.25,.	1/0:137:75,62:.,189.92,.	0/0:91:91,0:.,126.15,.	0/0:270:270,0:.,374.3,.	0/0:219:219,0:.,303.6,.	0/0:159:159,0:.,220.42,.	0/0:394:394,0:.,546.2,.	0/0:76:76,0:.,105.36,.	0/0:42:42,0:.,58.22,.	0/0:36:36,0:.,49.91,.	0/0:149:149,0:.,206.56,.	0/0:182:182,0:.,252.31,.	0/0:275:275,0:.,381.23,.	0/0:103:103,0:.,142.79,.	0/0:134:134,0:.,185.76,.	0/0:239:239,0:.,331.32,.	0/0:65:65,0:.,90.11,.	0/0:122:122,0:.,169.13,.	0/0:123:123,0:.,170.51,.	0/0:142:142,0:.,196.85,.	0/0:114:114,0:.,158.04,.	0/0:77:77,0:.,106.74,.	0/0:436:436,0:.,604.42,.	0/0:80:80,0:.,110.9,.
1	77568	892	C	T	.	PASS	.	GT:DP:AD:GL	0/0:15:15,0:.,20.79,.	0/0:49:49,0:.,67.93,.	0/0:77:77,0:.,106.74,.	0/0:78:78,0:.,108.13,.	./.:0:.,.:.,.,.	0/0:224:224,0:.,310.53,.	0/0:209:209,0:.,289.74,.	./.:0:.,.:.,.,.	0/0:167:167,0:.,231.51,.	0/0:299:299,0:.,414.5,.	0/0:120:120,0:.,166.36,.	0/0:356:356,0:.,493.52,.	0/0:50:50,0:.,69.31,.	./.:0:.,.:.,.,.	0/0:36:36,0:.,49.91,.	0/0:35:35,0:.,48.52,.	0/0:183:183,0:.,253.69,.	0/0:226:226,0:.,313.3,.	0/0:11:11,0:.,15.25,.	0/0:227:227,0:.,314.69,.	0/0:138:138,0:.,191.31,.	0/0:62:62,0:.,85.95,.	0/0:86:86,0:.,119.22,.	0/0:256:256,0:.,354.89,.	0/0:222:222,0:.,307.76,.	0/0:35:35,0:.,48.52,.	0/0:205:205,0:.,284.19,.	0/0:106:106,0:.,148.33,.	0/0:15:15,0:.,20.79,.	0/0:174:174,0:.,241.22,.	0/0:479:479,0:.,664.03,.	0/0:145:145,0:.,201.01,.	0/0:232:232,0:.,321.62,.	0/0:18:18,0:.,24.95,.	./.:0:.,.:.,.,.	0/0:14:14,0:.,19.41,.	0/0:14:14,0:.,19.41,.	0/0:260:260,0:.,360.44,.	0/0:15:15,0:.,20.79,.	0/0:66:66,0:.,91.5,.	0/0:127:127,0:.,176.06,.	0/0:19:19,0:.,26.34,.	./.:0:.,.:.,.,.	0/0:36:36,0:.,49.91,.	0/0:33:33,0:.,45.75,.	0/0:74:74,0:.,102.59,.	0/0:23:23,0:.,31.88,.	0/0:40:40,0:.,55.45,.	0/0:67:67,0:.,92.88,.	0/0:101:101,0:.,140.02,.	./.:0:.,.:.,.,.	./.:0:.,.:.,.,.	0/0:153:153,0:.,212.1,.	0/0:100:100,0:.,138.63,.	0/0:83:83,0:.,115.06,.	0/0:129:129,0:.,178.83,.	0/0:28:28,0:.,38.82,.	0/0:172:172,0:.,238.44,.	0/0:92:92,0:.,127.54,.	0/0:100:100,0:.,138.63,.	0/0:388:388,0:.,537.88,.	0/0:59:59,0:.,81.79,.	./.:0:.,.:.,.,.	0/0:344:344,0:.,476.89,.	0/0:28:28,0:.,38.82,.	./.:0:.,.:.,.,.	./.:0:.,.:.,.,.	0/0:218:218,0:.,302.21,.	0/0:147:147,0:.,203.79,.	0/0:40:40,0:.,55.45,.	./.:0:.,.:.,.,.	0/0:245:245,0:.,339.64,.	0/0:66:66,0:.,91.5,.	./.:0:.,.:.,.,.	./.:0:.,.:.,.,.	./.:0:.,.:.,.,.	0/0:155:155,0:.,214.88,.	0/0:27:27,0:.,37.43,.	./.:0:.,.:.,.,.	0/0:602:602,0:.,834.55,.	0/0:364:364,0:.,504.61,.	0/0:189:189,0:.,262.01,.	0/0:11:11,0:.,15.25,.	0/0:126:126,0:.,174.67,.	0/0:181:181,0:.,250.92,.	0/0:135:135,0:.,187.15,.	0/0:290:290,0:.,402.03,.	0/0:104:104,0:.,144.17,.	0/0:336:336,0:.,465.79,.	./.:0:.,.:.,.,.	0/0:61:61,0:.,84.56,.	0/0:198:198,0:.,274.49,.	0/0:658:658,0:.,912.18,.	0/0:103:103,0:.,142.79,.	0/0:62:62,0:.,85.95,.	1/1:141:0,141:.,195.47,.	0/0:246:246,0:.,341.03,.	0/0:184:184,0:.,255.08,.	0/0:278:278,0:.,385.39,.	0/0:495:495,0:.,686.22,.	0/0:71:71,0:.,98.43,.	./.:0:.,.:.,.,.	0/0:94:94,0:.,130.31,.	0/0:30:30,0:.,41.59,.	0/0:50:50,0:.,69.31,.	0/0:53:53,0:.,73.47,.	0/0:194:194,0:.,268.94,.	./.:0:.,.:.,.,.	0/0:40:40,0:.,55.45,.	./.:0:.,.:.,.,.	./.:0:.,.:.,.,.	0/0:51:51,0:.,70.7,.	0/0:22:22,0:.,30.5,.	0/1:245:156,89:.,339.64,.	0/0:170:170,0:.,235.67,.	0/0:56:56,0:.,77.63,.	0/0:148:148,0:.,205.17,.	0/0:212:212,0:.,293.89,.	0/0:218:218,0:.,302.21,.	0/0:11:11,0:.,15.25,.	0/0:226:226,0:.,313.3,.	0/0:94:94,0:.,130.31,.	0/0:232:232,0:.,321.62,.	0/0:47:47,0:.,65.16,.	0/0:68:68,0:.,94.27,.	0/0:83:83,0:.,115.06,.	0/0:40:40,0:.,55.45,.
1	79011	909	C	G	.	PASS	.	GT:DP:AD:GL	0/0:41:41,0:.,56.84,.	0/0:119:119,0:.,164.97,.	./.:0:.,.:.,.,.	0/0:23:23,0:.,31.88,.	0/0:49:49,0:.,67.93,.	0/0:171:171,0:.,237.06,.	0/0:211:211,0:.,292.51,.	0/0:21:21,0:.,29.11,.	0/0:103:103,0:.,142.79,.	0/0:233:233,0:.,323.01,.	0/0:170:170,0:.,235.67,.	0/0:117:117,0:.,162.2,.	./.:0:.,.:.,.,.	0/0:107:107,0:.,148.33,.	./.:0:.,.:.,.,.	./.:0:.,.:.,.,.	0/0:100:100,0:.,138.63,.	0/0:196:196,0:.,271.71,.	0/0:23:23,0:.,31.88,.	0/0:134:134,0:.,185.76,.	0/0:219:219,0:.,303.6,.	0/0:234:234,0:.,324.39,.	0/0:33:33,0:.,45.75,.	0/0:199:199,0:.,275.87,.	0/0:269:269,0:.,372.91,.	0/0:41:41,0:.,56.84,.	0/0:107:107,0:.,148.33,.	0/0:63:63,0:.,87.34,.	0/0:19:19,0:.,26.34,.	0/0:123:123,0:.,170.51,.	./.:0:.,.:.,.,.	0/0:46:46,0:.,63.77,.	0/0:326:326,0:.,451.93,.	0/0:18:18,0:.,24.95,.	0/0:53:53,0:.,73.47,.	0/0:35:35,0:.,48.52,.	0/0:13:13,0:.,18.02,.	0/0:72:72,0:.,99.81,.	0/0:88:88,0:.,121.99,.	0/0:59:59,0:.,81.79,.	0/0:106:106,0:.,146.95,.	0/0:48:48,0:.,66.54,.	0/0:28:28,0:.,38.82,.	0/0:48:48,0:.,66.54,.	0/0:41:41,0:.,56.84,.	0/0:85:85,0:.,117.84,.	0/0:42:42,0:.,58.22,.	0/0:61:61,0:.,84.56,.	./.:0:.,.:.,.,.	0/0:122:122,0:.,169.13,.	./.:0:.,.:.,.,.	0/0:188:188,0:.,260.62,.	0/0:143:143,0:.,198.24,.	0/0:50:50,0:.,69.31,.	0/0:161:161,0:.,223.19,.	0/0:91:91,0:.,126.15,.	0/0:76:76,0:.,105.36,.	0/0:240:240,0:.,332.71,.	0/0:108:108,0:.,149.72,.	0/0:30:30,0:.,41.59,.	0/0:77:77,0:.,106.74,.	0/0:96:96,0:.,133.08,.	0/0:122:122,0:.,169.13,.	./.:0:.,.:.,.,.	0/0:39:39,0:.,54.07,.	0/0:12:12,0:.,16.64,.	1/1:134:0,134:.,185.76,.	./.:0:.,.:.,.,.	0/0:168:168,0:.,232.9,.	0/0:91:91,0:.,126.15,.	./.:0:.,.:.,.,.	0/0:134:134,0:.,185.76,.	./.:0:.,.:.,.,.	0/0:202:202,0:.,280.03,.	./.:0:.,.:.,.,.	./.:0:.,.:.,.,.	0/0:55:55,0:.,76.25,.	0/0:27:27,0:.,37.43,.	0/0:38:38,0:.,52.68,.	0/0:27:27,0:.,37.43,.	0/0:101:101,0:.,140.02,.	0/0:143:143,0:.,198.24,.	0/0:62:62,0:.,85.95,.	0/0:135:135,0:.,187.15,.	0/0:148:148,0:.,205.17,.	0/0:101:101,0:.,140.02,.	0/0:35:35,0:.,48.52,.	0/0:52:52,0:.,72.09,.	0/0:66:66,0:.,91.5,.	0/0:84:84,0:.,116.45,.	0/0:134:134,0:.,185.76,.	0/0:86:86,0:.,119.22,.	0/0:506:506,0:.,701.46,.	0/0:71:71,0:.,98.43,.	0/0:41:41,0:.,56.84,.	0/0:131:131,0:.,181.6,.	0/0:162:162,0:.,224.58,.	0/0:203:203,0:.,281.42,.	0/0:113:113,0:.,156.65,.	0/0:477:477,0:.,661.26,.	0/0:203:203,0:.,281.42,.	0/0:199:199,0:.,275.87,.	0/0:58:58,0:.,80.41,.	0/0:93:93,0:.,128.93,.	0/0:71:71,0:.,98.43,.	0/0:131:131,0:.,181.6,.	0/0:154:154,0:.,213.49,.	0/0:178:178,0:.,246.76,.	0/0:162:162,0:.,224.58,.	0/0:71:71,0:.,98.43,.	0/0:50:50,0:.,69.31,.	0/0:37:37,0:.,51.29,.	0/0:40:40,0:.,55.45,.	0/0:133:133,0:.,184.38,.	0/0:204:204,0:.,282.8,.	0/0:181:181,0:.,250.92,.	0/0:64:64,0:.,88.72,.	0/0:118:118,0:.,163.58,.	0/0:178:178,0:.,246.76,.	0/0:76:76,0:.,105.36,.	0/0:186:186,0:.,257.85,.	0/0:25:25,0:.,34.66,.	0/0:36:36,0:.,49.91,.	0/0:140:140,0:.,194.08,.	0/0:73:73,0:.,101.2,.	0/0:215:215,0:.,298.05,.	0/0:55:55,0:.,76.25,.
1	79709	917	C	T	.	PASS	.	GT:DP:AD:GL	0/0:111:111,0:.,153.88,.	0/0:137:137,0:.,189.92,.	./.:0:.,.:.,.,.	0/0:35:35,0:.,48.52,.	0/0:144:144,0:.,199.63,.	0/0:207:207,0:.,286.96,.	0/0:177:177,0:.,245.37,.	0/0:49:49,0:.,67.93,.	0/0:125:125,0:.,173.29,.	0/0:313:313,0:.,433.91,.	0/0:177:177,0:.,245.37,.	0/0:65:65,0:.,90.11,.	0/0:18:18,0:.,24.95,.	./.:0:.,.:.,.,.	0/0:110:110,0:.,152.49,.	0/0:15:15,0:.,20.79,.	0/0:140:140,0:.,194.08,.	0/0:140:140,0:.,194.08,.	0/0:152:152,0:.,210.72,.	0/0:134:134,0:.,185.76,.	0/0:255:255,0:.,353.51,.	0/0:188:188,0:.,260.62,.	0/0:36:36,0:.,49.91,.	0/0:637:637,0:.,883.07,.	0/0:127:127,0:.,176.06,.	0/0:258:258,0:.,357.66,.	0/0:156:156,0:.,216.26,.	0/0:82:82,0:.,113.68,.	0/0:27:27,0:.,37.43,.	0/0:189:189,0:.,262.01,.	0/0:1001:1001,0:.,1387.68,.	0/0:47:47,0:.,65.16,.	0/0:160:160,0:.,221.81,.	0/0:12:12,0:.,16.64,.	0/0:79:79,0:.,109.52,.	0/0:17:17,0:.,23.57,.	0/0:30:30,0:.,41.59,.	0/0:89:89,0:.,123.38,.	0/0:167:167,0:.,231.51,.	0/0:15:15,0:.,20.79,.	0/0:114:114,0:.,158.04,.	0/0:85:85,0:.,117.84,.	0/0:94:94,0:.,130.31,.	0/0:50:50,0:.,69.31,.	0/0:72:72,0:.,99.81,.	0/0:169:169,0:.,234.28,.	0/0:53:53,0:.,73.47,.	./.:0:.,.:.,.,.	0/0:46:46,0:.,63.77,.	0/0:124:124,0:.,171.9,.	./.:0:.,.:.,.,.	0/0:103:103,0:.,142.79,.	0/1:170:81,89:.,235.67,.	0/0:234:234,0:.,324.39,.	0/0:69:69,0:.,95.65,.	0/0:91:91,0:.,126.15,.	0/0:24:24,0:.,33.27,.	0/1:310:236,74:.,431.14,.	./.:0:.,.:.,.,.	0/0:74:74,0:.,102.59,.	0/0:21:21,0:.,29.11,.	0/0:120:120,0:.,166.36,.	0/0:82:82,0:.,113.68,.	0/0:123:123,0:.,170.51,.	0/0:158:158,0:.,219.03,.	0/0:75:75,0:.,103.97,.	0/0:140:140,0:.,194.08,.	0/0:191:191,0:.,264.78,.	0/0:122:122,0:.,169.13,.	0/0:14:14,0:.,19.41,.	./.:0:.,.:.,.,.	./.:0:.,.:.,.,.	0/0:12:12,0:.,16.64,.	0/0:383:383,0:.,530.95,.	0/0:83:83,0:.,115.06,.	./.:0:.,.:.,.,.	./.:0:.,.:.,.,.	0/0:18:18,0:.,24.95,.	./.:0:.,.:.,.,.	0/0:264:264,0:.,365.98,.	0/0:348:348,0:.,482.43,.	0/0:230:230,0:.,320.23,.	0/0:83:83,0:.,115.06,.	0/1:97:54,43:.,134.47,.	0/0:118:118,0:.,163.58,.	0/0:52:52,0:.,72.09,.	0/0:181:181,0:.,250.92,.	./.:0:.,.:.,.,.	0/0:58:58,0:.,80.41,.	0/0:82:82,0:.,113.68,.	0/0:101:101,0:.,140.02,.	0/0:59:59,0:.,81.79,.	0/0:543:543,0:.,752.76,.	0/0:180:180,0:.,249.53,.	0/0:70:70,0:.,97.04,.	0/0:117:117,0:.,162.2,.	0/0:155:155,0:.,214.88,.	0/0:227:227,0:.,314.69,.	0/0:136:136,0:.,188.54,.	0/0:553:553,0:.,766.62,.	0/0:177:177,0:.,245.37,.	0/0:123:123,0:.,170.51,.	0/0:241:241,0:.,335.48,.	0/0:75:75,0:.,103.97,.	0/0:176:176,0:.,243.99,.	0/0:90:90,0:.,124.77,.	0/0:177:177,0:.,245.37,.	0/0:171:171,0:.,237.06,.	./.:0:.,.:.,.,.	0/0:158:158,0:.,219.03,.	0/0:69:69,0:.,95.65,.	0/0:39:39,0:.,54.07,.	0/0:31:31,0:.,42.98,.	0/0:160:160,0:.,221.81,.	0/0:118:118,0:.,163.58,.	0/0:137:137,0:.,189.92,.	0/0:21:21,0:.,29.11,.	0/0:146:146,0:.,202.4,.	0/0:113:113,0:.,156.65,.	0/0:100:100,0:.,138.63,.	0/0:94:94,0:.,130.31,.	0/0:222:222,0:.,309.14,.	0/0:125:125,0:.,173.29,.	0/0:68:68,0:.,94.27,.	0/0:60:60,0:.,83.18,.	0/0:39:39,0:.,54.07,.	0/0:75:75,0:.,103.97,.
1	79885	919	A	T	.	PASS	.	GT:DP:AD:GL	0/0:13:13,0:.,18.02,.	0/0:89:89,0:.,123.38,.	./.:0:.,.:.,.,.	./.:0:.,.:.,.,.	0/0:60:60,0:.,83.18,.	0/0:122:122,0:.,169.13,.	0/0:46:46,0:.,63.77,.	0/0:22:22,0:.,30.5,.	0/0:35:35,0:.,48.52,.	0/0:196:196,0:.,271.71,.	0/0:72:72,0:.,99.81,.	0/0:272:272,0:.,377.07,.	0/0:127:127,0:.,176.06,.	./.:0:.,.:.,.,.	0/0:41:41,0:.,56.84,.	0/0:39:39,0:.,54.07,.	0/0:116:116,0:.,160.81,.	0/0:64:64,0:.,88.72,.	0/0:52:52,0:.,72.09,.	0/0:209:209,0:.,289.74,.	0/0:127:127,0:.,176.06,.	0/0:121:121,0:.,167.74,.	0/0:54:54,0:.,74.86,.	0/0:366:366,0:.,507.38,.	0/0:26:26,0:.,36.04,.	0/0:203:203,0:.,281.42,.	0/0:202:202,0:.,280.03,.	0/0:105:105,0:.,145.56,.	0/0:23:23,0:.,31.88,.	0/0:303:303,0:.,420.05,.	./.:0:.,.:.,.,.	0/0:92:92,0:.,127.54,.	0/0:71:71,0:.,98.43,.	./.:0:.,.:.,.,.	0/0:23:23,0:.,31.88,.	0/0:26:26,0:.,36.04,.	0/0:33:33,0:.,45.75,.	0/0:56:56,0:.,77.63,.	0/0:122:122,0:.,169.13,.	./.:0:.,.:.,.,.	0/0:47:47,0:.,65.16,.	0/0:25:25,0:.,34.66,.	0/0:106:106,0:.,146.95,.	0/0:55:55,0:.,76.25,.	0/0:53:53,0:.,73.47,.	0/0:24:24,0:.,33.27,.	./.:0:.,.:.,.,.	0/0:36:36,0:.,49.91,.	0/0:11:11,0:.,15.25,.	0/0:212:212,0:.,293.89,.	0/0:67:67,0:.,92.88,.	0/0:31:31,0:.,42.98,.	./.:0:.,.:.,.,.	0/0:64:64,0:.,88.72,.	0/0:19:19,0:.,26.34,.	./.:0:.,.:.,.,.	0/0:38:38,0:.,52.68,.	0/0:87:87,0:.,120.61,.	0/0:143:143,0:.,198.24,.	0/0:36:36,0:.,49.91,.	0/0:38:38,0:.,52.68,.	0/0:211:211,0:.,292.51,.	0/0:65:65,0:.,90.11,.	0/0:14:14,0:.,19.41,.	0/0:30:30,0:.,41.59,.	0/0:75:75,0:.,103.97,.	0/0:167:167,0:.,231.51,.	0/0:34:34,0:.,47.13,.	0/0:76:76,0:.,105.36,.	0/0:145:145,0:.,201.01,.	0/0:29:29,0:.,40.2,.	./.:0:.,.:.,.,.	0/0:140:140,0:.,194.08,.	0/0:131:131,0:.,181.6,.	0/0:26:26,0:.,36.04,.	./.:0:.,.:.,.,.	0/0:49:49,0:.,67.93,.	0/0:113:113,0:.,156.65,.	./.:0:.,.:.,.,.	0/0:175:175,0:.,242.6,.	0/0:218:218,0:.,302.21,.	0/0:45:45,0:.,62.38,.	0/0:119:119,0:.,164.97,.	./.:0:.,.:.,.,.	0/0:40:40,0:.,55.45,.	0/0:57:57,0:.,79.02,.	0/0:46:46,0:.,63.77,.	0/0:192:192,0:.,266.17,.	0/0:68:68,0:.,94.27,.	0/0:199:199,0:.,275.87,.	0/0:22:22,0:.,30.5,.	0/0:58:58,0:.,80.41,.	0/0:399:399,0:.,553.13,.	./.:0:.,.:.,.,.	./.:0:.,.:.,.,.	./.:0:.,.:.,.,.	0/0:155:155,0:.,214.88,.	./.:0:.,.:.,.,.	0/0:188:188,0:.,260.62,.	0/0:476:476,0:.,659.88,.	0/0:197:197,0:.,273.1,.	0/0:81:81,0:.,112.29,.	0/0:209:209,0:.,328.55,.	0/0:33:33,0:.,45.75,.	0/0:302:302,0:.,418.66,.	0/0:52:52,0:.,72.09,.	0/0:357:357,0:.,494.91,.	0/0:206:206,0:.,285.58,.	0/0:49:49,0:.,67.93,.	0/0:420:420,0:.,582.24,.	0/0:100:100,0:.,138.63,.	0/0:42:42,0:.,58.22,.	0/0:20:20,0:.,27.73,.	0/0:103:103,0:.,142.79,.	0/0:93:93,0:.,128.93,.	0/0:68:68,0:.,94.27,.	0/0:30:30,0:.,41.59,.	0/0:124:124,0:.,171.9,.	0/0:67:67,0:.,92.88,.	./.:0:.,.:.,.,.	0/0:175:175,0:.,242.6,.	0/1:170:69,101:.,235.67,.	0/0:162:162,0:.,224.58,.	0/0:59:59,0:.,81.79,.	1/1:57:0,57:.,79.02,.	0/0:138:138,0:.,191.31,.	0/0:34:34,0:.,47.13,.
1	80767	929	C	A	.	PASS	.	GT:DP:AD:GL	0/0:50:50,0:.,69.31,.	./.:0:.,.:.,.,.	./.:0:.,.:.,.,.	0/0:84:84,0:.,116.45,.	0/0:125:125,0:.,173.29,.	0/0:219:219,0:.,303.6,.	0/0:257:257,0:.,356.28,.	0/0:10:10,0:.,13.86,.	0/0:280:280,0:.,388.16,.	0/0:301:301,0:.,417.27,.	0/0:145:145,0:.,201.01,.	0/0:136:136,0:.,188.54,.	./.:0:.,.:.,.,.	0/0:29:29,0:.,40.2,.	0/0:47:47,0:.,65.16,.	0/0:72:72,0:.,99.81,.	0/0:107:107,0:.,148.33,.	0/0:254:254,0:.,352.12,.	0/0:41:41,0:.,56.84,.	0/0:162:162,0:.,224.58,.	0/0:163:163,0:.,225.97,.	0/0:194:194,0:.,270.33,.	0/0:75:75,0:.,103.97,.	0/0:308:308,0:.,426.98,.	0/0:227:227,0:.,314.69,.	0/0:238:238,0:.,329.94,.	0/0:226:226,0:.,313.3,.	0/0:105:105,0:.,145.56,.	0/0:14:14,0:.,19.41,.	0/0:258:258,0:.,357.66,.	0/0:858:858,0:.,1189.44,.	0/0:70:70,0:.,97.04,.	./.:0:.,.:.,.,.	0/0:16:16,0:.,22.18,.	0/0:37:37,0:.,51.29,.	0/0:32:32,0:.,44.36,.	./.:0:.,.:.,.,.	1/0:141:73,68:.,195.47,.	0/0:88:88,0:.,121.99,.	0/0:10:10,0:.,13.86,.	0/0:157:157,0:.,217.65,.	0/0:51:51,0:.,70.7,.	0/0:70:70,0:.,97.04,.	0/0:34:34,0:.,47.13,.	0/0:63:63,0:.,87.34,.	./.:0:.,.:.,.,.	0/0:32:32,0:.,44.36,.	0/0:41:41,0:.,56.84,.	0/0:21:21,0:.,29.11,.	0/0:197:197,0:.,273.1,.	./.:0:.,.:.,.,.	0/0:36:36,0:.,49.91,.	0/0:165:165,0:.,228.74,.	0/0:121:121,0:.,167.74,.	0/0:36:36,0:.,49.91,.	0/0:82:82,0:.,113.68,.	./.:0:.,.:.,.,.	0/0:99:99,0:.,137.24,.	0/0:168:168,0:.,232.9,.	0/0:132:132,0:.,182.99,.	0/0:176:176,0:.,243.99,.	0/0:118:118,0:.,163.58,.	0/0:66:66,0:.,91.5,.	0/0:64:64,0:.,88.72,.	0/0:28:28,0:.,38.82,.	0/0:78:78,0:.,108.13,.	0/0:161:161,0:.,223.19,.	0/0:251:251,0:.,347.96,.	0/0:77:77,0:.,106.74,.	0/0:11:11,0:.,15.25,.	0/0:15:15,0:.,20.79,.	0/0:99:99,0:.,137.24,.	0/0:81:81,0:.,112.29,.	0/0:307:307,0:.,425.59,.	0/0:28:28,0:.,38.82,.	0/0:76:76,0:.,105.36,.	0/0:144:144,0:.,199.63,.	0/0:33:33,0:.,45.75,.	0/0:73:73,0:.,101.2,.	0/0:172:172,0:.,238.44,.	0/0:315:315,0:.,436.68,.	0/0:160:160,0:.,221.81,.	0/0:58:58,0:.,81.79,.	0/0:74:74,0:.,102.59,.	0/0:204:204,0:.,282.8,.	0/0:46:46,0:.,63.77,.	0/0:80:80,0:.,110.9,.	0/0:66:66,0:.,91.5,.	0/0:156:156,0:.,216.26,.	0/0:135:135,0:.,187.15,.	0/0:18:18,0:.,24.95,.	0/0:138:138,0:.,191.31,.	0/0:629:629,0:.,871.98,.	0/0:43:43,0:.,59.61,.	0/0:66:66,0:.,91.5,.	0/0:149:149,0:.,206.56,.	0/0:210:210,0:.,291.12,.	0/0:96:96,0:.,133.08,.	0/0:100:100,0:.,138.63,.	0/0:430:430,0:.,596.11,.	0/0:262:262,0:.,363.21,.	0/0:93:93,0:.,128.93,.	0/0:124:124,0:.,171.9,.	0/0:92:92,0:.,127.54,.	0/0:290:290,0:.,402.03,.	0/0:45:45,0:.,62.38,.	0/0:156:156,0:.,216.26,.	0/0:131:131,0:.,181.6,.	0/0:29:29,0:.,40.2,.	0/0:312:312,0:.,432.52,.	0/0:34:34,0:.,47.13,.	1/0:53:20,33:.,73.47,.	0/0:52:52,0:.,72.09,.	0/0:159:159,0:.,220.42,.	0/0:389:389,0:.,539.27,.	0/0:215:215,0:.,299.44,.	0/0:81:81,0:.,112.29,.	0/0:41:41,0:.,56.84,.	0/0:16:16,0:.,22.18,.	./.:0:.,.:.,.,.	0/0:95:95,0:.,131.7,.	0/0:43:43,0:.,59.61,.	0/0:207:207,0:.,286.96,.	0/0:77:77,0:.,106.74,.	0/0:136:136,0:.,189.92,.	0/0:96:96,0:.,133.08,.	./.:0:.,.:.,.,.
1	83490	960	C	T	.	PASS	.	GT:DP:AD:GL	0/0:59:59,0:.,81.79,.	0/0:298:298,0:.,413.12,.	0/0:41:41,0:.,56.84,.	./.:0:.,.:.,.,.	0/0:89:89,0:.,123.38,.	0/0:301:301,0:.,417.27,.	0/0:110:110,0:.,152.49,.	0/0:28:28,0:.,38.82,.	0/0:149:149,0:.,206.56,.	0/0:307:307,0:.,425.59,.	0/0:179:179,0:.,248.15,.	0/0:61:61,0:.,84.56,.	0/0:30:30,0:.,41.59,.	0/0:52:52,0:.,72.09,.	./.:0:.,.:.,.,.	0/0:71:71,0:.,98.43,.	0/0:90:90,0:.,124.77,.	./.:0:.,.:.,.,.	0/0:21:21,0:.,29.11,.	0/0:112:112,0:.,155.26,.	0/0:132:132,0:.,182.99,.	./.:0:.,.:.,.,.	0/0:111:111,0:.,153.88,.	0/0:230:230,0:.,318.85,.	0/0:167:167,0:.,231.51,.	0/0:37:37,0:.,51.29,.	0/0:24:24,0:.,33.27,.	0/0:48:48,0:.,66.54,.	./.:0:.,.:.,.,.	0/0:190:190,0:.,263.4,.	0/0:470:470,0:.,651.56,.	0/0:78:78,0:.,108.13,.	0/0:512:512,0:.,709.78,.	./.:0:.,.:.,.,.	0/0:33:33,0:.,45.75,.	0/0:11:11,0:.,15.25,.	./.:0:.,.:.,.,.	0/0:134:134,0:.,185.76,.	0/0:27:27,0:.,37.43,.	0/0:81:81,0:.,112.29,.	0/0:120:120,0:.,166.36,.	0/0:33:33,0:.,45.75,.	0/0:69:69,0:.,95.65,.	0/0:81:81,0:.,112.29,.	0/0:145:145,0:.,201.01,.	0/0:61:61,0:.,84.56,.	./.:0:.,.:.,.,.	0/0:35:35,0:.,48.52,.	0/0:50:50,0:.,69.31,.	0/0:136:136,0:.,188.54,.	0/0:43:43,0:.,59.61,.	0/0:170:170,0:.,235.67,.	./.:0:.,.:.,.,.	./.:0:.,.:.,.,.	./.:0:.,.:.,.,.	0/0:56:56,0:.,77.63,.	./.:0:.,.:.,.,.	0/0:30:30,0:.,41.59,.	./.:0:.,.:.,.,.	0/0:173:173,0:.,239.83,.	0/0:43:43,0:.,59.61,.	0/0:101:101,0:.,140.02,.	0/0:15:15,0:.,20.79,.	./.:0:.,.:.,.,.	./.:0:.,.:.,.,.	./.:0:.,.:.,.,.	0/0:111:111,0:.,153.88,.	0/0:104:104,0:.,144.17,.	0/0:60:60,0:.,83.18,.	0/0:322:322,0:.,446.39,.	0/0:21:21,0:.,29.11,.	./.:0:.,.:.,.,.	1/1:94:0,94:.,130.31,.	0/0:364:364,0:.,504.61,.	./.:0:.,.:.,.,.	0/0:97:97,0:.,134.47,.	0/0:68:68,0:.,94.27,.	./.:0:.,.:.,.,.	0/0:14:14,0:.,19.41,.	0/0:110:110,0:.,152.49,.	0/0:255:255,0:.,353.51,.	0/0:197:197,0:.,273.1,.	0/0:18:18,0:.,24.95,.	0/0:97:97,0:.,134.47,.	0/0:167:167,0:.,231.51,.	0/0:80:80,0:.,110.9,.	0/0:90:90,0:.,124.77,.	0/0:48:48,0:.,66.54,.	0/0:135:135,0:.,187.15,.	./.:0:.,.:.,.,.	0/0:135:135,0:.,187.15,.	./.:0:.,.:.,.,.	0/0:525:525,0:.,727.8,.	0/0:93:93,0:.,128.93,.	./.:0:.,.:.,.,.	0/0:113:113,0:.,156.65,.	0/0:119:119,0:.,164.97,.	0/0:122:122,0:.,169.13,.	0/0:125:125,0:.,173.29,.	0/0:210:210,0:.,291.12,.	0/0:174:174,0:.,241.22,.	0/0:232:232,0:.,321.62,.	0/0:124:124,0:.,171.9,.	0/0:58:58,0:.,80.41,.	0/0:82:82,0:.,113.68,.	./.:0:.,.:.,.,.	0/0:138:138,0:.,191.31,.	0/0:184:184,0:.,255.08,.	0/0:114:114,0:.,158.04,.	0/0:236:236,0:.,327.17,.	0/0:81:81,0:.,112.29,.	0/0:27:27,0:.,37.43,.	0/0:61:61,0:.,84.56,.	0/0:108:108,0:.,149.72,.	0/0:101:101,0:.,140.02,.	0/0:142:142,0:.,196.85,.	0/0:127:127,0:.,176.06,.	0/0:86:86,0:.,119.22,.	0/0:107:107,0:.,148.33,.	0/0:57:57,0:.,79.02,.	0/0:79:79,0:.,109.52,.	0/0:246:246,0:.,341.03,.	0/0:64:64,0:.,88.72,.	0/0:79:79,0:.,109.52,.	0/0:53:53,0:.,73.47,.	0/0:272:272,0:.,377.07,.	0/0:24:24,0:.,33.27,.
1	83825	964	C	A	.	PASS	.	GT:DP:AD:GL	0/0:60:60,0:.,83.18,.	./.:0:.,.:.,.,.	./.:0:.,.:.,.,.	0/0:146:146,0:.,202.4,.	./.:0:.,.:.,.,.	0/0:177:177,0:.,245.37,.	0/0:95:95,0:.,131.7,.	0/0:35:35,0:.,48.52,.	0/0:124:124,0:.,171.9,.	./.:0:.,.:.,.,.	./.:0:.,.:.,.,.	0/0:198:198,0:.,274.49,.	./.:0:.,.:.,.,.	0/0:37:37,0:.,51.29,.	0/0:134:134,0:.,185.76,.	0/0:25:25,0:.,34.66,.	0/0:188:188,0:.,260.62,.	0/0:217:217,0:.,300.83,.	0/0:120:120,0:.,166.36,.	0/0:117:117,0:.,162.2,.	0/0:167:167,0:.,231.51,.	0/0:271:271,0:.,375.69,.	0/0:75:75,0:.,103.97,.	0/0:409:409,0:.,566.99,.	0/0:91:91,0:.,126.15,.	0/0:114:114,0:.,158.04,.	0/0:181:181,0:.,250.92,.	0/0:100:100,0:.,138.63,.	0/0:19:19,0:.,26.34,.	0/0:417:417,0:.,578.08,.	0/0:1213:1213,0:.,1681.58,.	0/0:64:64,0:.,88.72,.	0/0:205:205,0:.,284.19,.	./.:0:.,.:.,.,.	./.:0:.,.:.,.,.	0/0:54:54,0:.,74.86,.	0/0:20:20,0:.,27.73,.	0/0:160:160,0:.,221.81,.	./.:0:.,.:.,.,.	0/0:89:89,0:.,123.38,.	0/0:129:129,0:.,178.83,.	0/0:15:15,0:.,20.79,.	0/0:46:46,0:.,63.77,.	0/0:37:37,0:.,51.29,.	0/0:34:34,0:.,47.13,.	1/0:154:97,57:.,213.49,.	./.:0:.,.:.,.,.	0/0:19:19,0:.,26.34,.	0/0:30:30,0:.,41.59,.	0/0:173:173,0:.,239.83,.	0/0:11:11,0:.,15.25,.	0/0:148:148,0:.,205.17,.	0/0:288:288,0:.,399.25,.	0/0:123:123,0:.,170.51,.	0/0:23:23,0:.,31.88,.	0/0:92:92,0:.,127.54,.	0/0:115:115,0:.,159.42,.	0/0:254:254,0:.,352.12,.	0/0:99:99,0:.,137.24,.	0/0:107:107,0:.,148.33,.	0/0:23:23,0:.,31.88,.	./.:0:.,.:.,.,.	1/0:41:17,24:.,56.84,.	0/0:141:141,0:.,195.47,.	0/0:213:213,0:.,295.28,.	1/0:145:30,115:.,201.01,.	1/0:283:162,121:.,392.32,.	0/0:210:210,0:.,291.12,.	1/1:244:0,244:.,338.26,.	0/0:10:10,0:.,13.86,.	0/0:27:27,0:.,37.43,.	1/1:51:0,51:.,70.7,.	0/0:42:42,0:.,58.22,.	0/0:441:441,0:.,611.36,.	1/0:201:63,138:.,278.65,.	0/0:69:69,0:.,95.65,.	0/0:115:115,0:.,159.42,.	0/0:185:185,0:.,256.46,.	1/0:29:16,13:.,40.2,.	0/0:442:442,0:.,612.74,.	0/0:237:237,0:.,328.55,.	0/0:187:187,0:.,259.24,.	0/0:41:41,0:.,56.84,.	0/0:171:171,0:.,237.06,.	0/0:174:174,0:.,241.22,.	0/0:159:159,0:.,220.42,.	0/0:208:208,0:.,288.35,.	./.:0:.,.:.,.,.	0/0:183:183,0:.,253.69,.	0/0:150:150,0:.,207.94,.	0/0:112:112,0:.,155.26,.	0/0:123:123,0:.,170.51,.	0/0:526:526,0:.,729.19,.	0/0:73:73,0:.,101.2,.	0/0:62:62,0:.,85.95,.	0/0:118:118,0:.,163.58,.	0/0:187:187,0:.,259.24,.	./.:0:.,.:.,.,.	0/0:129:129,0:.,178.83,.	./.:0:.,.:.,.,.	./.:0:.,.:.,.,.	./.:0:.,.:.,.,.	./.:0:.,.:.,.,.	0/0:67:67,0:.,92.88,.	./.:0:.,.:.,.,.	0/0:97:97,0:.,134.47,.	0/0:125:125,0:.,173.29,.	1/0:137:91,46:.,189.92,.	./.:0:.,.:.,.,.	./.:0:.,.:.,.,.	0/0:218:218,0:.,302.21,.	0/0:31:31,0:.,42.98,.	./.:0:.,.:.,.,.	0/0:189:189,0:.,262.01,.	0/0:120:120,0:.,166.36,.	./.:0:.,.:.,.,.	0/0:99:99,0:.,137.24,.	./.:0:.,.:.,.,.	0/0:96:96,0:.,133.08,.	0/0:51:51,0:.,70.7,.	0/0:212:212,0:.,293.89,.	0/0:217:217,0:.,300.83,.	0/0:221:221,0:.,306.37,.	1/0:163:91,72:.,225.97,.	0/0:82:82,0:.,113.68,.	0/0:421:421,0:.,583.63,.	0/0:111:111,0:.,153.88,.
1	84152	968	G	T	.	PASS	.	GT:DP:AD:GL	0/0:53:53,0:.,73.47,.	0/0:54:54,0:.,74.86,.	0/0:70:70,0:.,97.04,.	0/0:31:31,0:.,42.98,.	0/0:183:183,0:.,253.69,.	0/0:138:138,0:.,191.31,.	0/0:123:123,0:.,170.51,.	./.:0:.,.:.,.,.	./.:0:.,.:.,.,.	0/0:185:185,0:.,256.46,.	0/0:205:205,0:.,284.19,.	0/0:119:119,0:.,164.97,.	0/0:29:29,0:.,40.2,.	0/0:119:119,0:.,164.97,.	0/0:24:24,0:.,33.27,.	0/0:16:16,0:.,22.18,.	0/0:118:118,0:.,163.58,.	0/0:32:32,0:.,44.36,.	0/0:52:52,0:.,72.09,.	0/0:152:152,0:.,210.72,.	0/0:113:113,0:.,156.65,.	0/0:149:149,0:.,206.56,.	0/0:54:54,0:.,74.86,.	0/0:140:140,0:.,194.08,.	0/1:205:156,49:.,284.19,.	0/0:81:81,0:.,112.29,.	0/0:120:120,0:.,166.36,.	0/1:65:29,36:.,90.11,.	./.:0:.,.:.,.,.	0/0:196:196,0:.,271.71,.	1/1:556:0,556:.,770.78,.	0/0:69:69,0:.,95.65,.	0/0:111:111,0:.,153.88,.	0/0:40:40,0:.,55.45,.	0/0:20:20,0:.,27.73,.	0/0:39:39,0:.,54.07,.	./.:0:.,.:.,.,.	0/0:134:134,0:.,185.76,.	0/0:128:128,0:.,177.45,.	0/0:143:143,0:.,198.24,.	0/0:84:84,0:.,116.45,.	0/0:123:123,0:.,170.51,.	0/0:108:108,0:.,149.72,.	0/0:28:28,0:.,38.82,.	0/0:67:67,0:.,92.88,.	0/0:95:95,0:.,131.7,.	0/0:28:28,0:.,38.82,.	0/0:39:39,0:.,54.07,.	0/0:11:11,0:.,15.25,.	0/0:144:144,0:.,199.63,.	0/0:74:74,0:.,102.59,.	0/0:157:157,0:.,217.65,.	0/0:226:226,0:.,313.3,.	0/0:84:84,0:.,116.45,.	./.:0:.,.:.,.,.	0/0:83:83,0:.,115.06,.	0/0:93:93,0:.,128.93,.	0/0:48:48,0:.,66.54,.	0/0:54:54,0:.,74.86,.	0/0:47:47,0:.,65.16,.	./.:0:.,.:.,.,.	0/0:61:61,0:.,84.56,.	./.:39:.,.:.,.,.	./.:0:.,.:.,.,.	0/0:14:14,0:.,19.41,.	0/0:35:35,0:.,48.52,.	./.:0:.,.:.,.,.	0/0:138:138,0:.,191.31,.	0/0:182:182,0:.,252.31,.	0/0:21:21,0:.,29.11,.	0/0:17:17,0:.,23.57,.	0/0:54:54,0:.,74.86,.	0/0:31:31,0:.,42.98,.	0/0:451:451,0:.,625.22,.	0/0:45:45,0:.,62.38,.	0/0:32:32,0:.,44.36,.	./.:0:.,.:.,.,.	0/0:74:74,0:.,102.59,.	0/0:15:15,0:.,20.79,.	0/0:268:268,0:.,371.53,.	0/0:338:338,0:.,468.57,.	0/0:162:162,0:.,224.58,.	0/0:45:45,0:.,62.38,.	0/0:20:20,0:.,27.73,.	0/0:186:186,0:.,257.85,.	0/0:113:113,0:.,156.65,.	0/0:98:98,0:.,135.86,.	0/0:82:82,0:.,113.68,.	0/0:104:104,0:.,144.17,.	0/0:117:117,0:.,162.2,.	0/0:107:107,0:.,148.33,.	0/0:46:46,0:.,63.77,.	0/0:390:390,0:.,540.65,.	0/0:23:23,0:.,31.88,.	0/0:34:34,0:.,47.13,.	0/0:126:126,0:.,174.67,.	./.:0:.,.:.,.,.	0/0:114:114,0:.,158.04,.	0/0:143:143,0:.,198.24,.	0/0:252:252,0:.,349.35,.	0/0:176:176,0:.,243.99,.	0/0:297:297,0:.,411.73,.	0/0:42:42,0:.,58.22,.	0/0:13:13,0:.,18.02,.	0/0:49:49,0:.,67.93,.	0/0:20:20,0:.,27.73,.	0/0:146:146,0:.,202.4,.	0/0:145:145,0:.,201.01,.	0/0:51:51,0:.,70.7,.	0/0:128:128,0:.,177.45,.	0/0:44:44,0:.,61,.	0/0:23:23,0:.,31.88,.	0/0:23:23,0:.,31.88,.	0/0:244:244,0:.,338.26,.	0/0:184:184,0:.,255.08,.	0/0:58:58,0:.,80.41,.	0/0:66:66,0:.,91.5,.	0/0:71:71,0:.,98.43,.	0/0:18:18,0:.,24.95,.	0/0:53:53,0:.,73.47,.	0/0:106:106,0:.,146.95,.	0/0:15:15,0:.,20.79,.	0/1:158:94,64:.,219.03,.	0/0:122:122,0:.,169.13,.	0/0:31:31,0:.,42.98,.	0/0:146:146,0:.,202.4,.	0/0:38:38,0:.,52.68,.
1	84475	971	A	G	.	PASS	.	GT:DP:AD:GL	0/0:41:41,0:.,56.84,.	0/0:134:134,0:.,185.76,.	0/0:12:12,0:.,16.64,.	0/0:27:27,0:.,37.43,.	0/0:94:94,0:.,130.31,.	0/0:78:78,0:.,108.13,.	0/0:125:125,0:.,173.29,.	0/0:60:60,0:.,83.18,.	0/0:101:101,0:.,140.02,.	0/0:111:111,0:.,153.88,.	0/0:174:174,0:.,241.22,.	0/0:148:148,0:.,205.17,.	0/0:21:21,0:.,29.11,.	./.:0:.,.:.,.,.	0/0:122:122,0:.,169.13,.	./.:0:.,.:.,.,.	0/0:152:152,0:.,210.72,.	0/0:195:195,0:.,270.33,.	0/0:69:69,0:.,95.65,.	0/0:82:82,0:.,113.68,.	0/0:115:115,0:.,159.42,.	0/0:170:170,0:.,235.67,.	0/0:59:59,0:.,81.79,.	0/0:131:131,0:.,181.6,.	./.:0:.,.:.,.,.	0/0:90:90,0:.,124.77,.	0/0:66:66,0:.,91.5,.	0/0:69:69,0:.,95.65,.	./.:0:.,.:.,.,.	0/0:353:353,0:.,489.36,.	./.:0:.,.:.,.,.	0/0:43:43,0:.,59.61,.	0/0:254:254,0:.,352.12,.	0/0:17:17,0:.,23.57,.	0/0:78:78,0:.,108.13,.	0/0:14:14,0:.,19.41,.	0/0:23:23,0:.,31.88,.	0/1:49:32,17:.,67.93,.	0/0:134:134,0:.,185.76,.	0/0:71:71,0:.,98.43,.	0/0:121:121,0:.,167.74,.	0/0:109:109,0:.,151.11,.	0/0:114:114,0:.,158.04,.	0/0:32:32,0:.,44.36,.	0/0:69:69,0:.,95.65,.	./.:0:.,.:.,.,.	0/0:57:57,0:.,79.02,.	0/0:36:36,0:.,49.91,.	0/0:16:16,0:.,22.18,.	0/0:171:171,0:.,237.06,.	0/0:127:127,0:.,176.06,.	0/0:126:126,0:.,174.67,.	0/0:290:290,0:.,402.03,.	0/0:205:205,0:.,284.19,.	0/0:23:23,0:.,31.88,.	0/0:87:87,0:.,120.61,.	0/0:97:97,0:.,134.47,.	0/0:172:172,0:.,238.44,.	./.:0:.,.:.,.,.	0/0:70:70,0:.,97.04,.	0/0:22:22,0:.,30.5,.	0/0:166:166,0:.,230.12,.	0/0:35:35,0:.,48.52,.	0/0:24:24,0:.,33.27,.	0/0:58:58,0:.,80.41,.	./.:0:.,.:.,.,.	0/0:140:140,0:.,194.08,.	0/0:58:58,0:.,80.41,.	0/0:148:148,0:.,205.17,.	0/0:163:163,0:.,225.97,.	0/0:17:17,0:.,23.57,.	0/0:29:29,0:.,40.2,.	0/0:12:12,0:.,16.64,.	0/0:164:164,0:.,227.35,.	0/0:126:126,0:.,174.67,.	0/0:231:231,0:.,320.23,.	0/0:196:196,0:.,271.71,.	0/0:138:138,0:.,191.31,.	0/0:19:19,0:.,26.34,.	0/0:297:297,0:.,411.73,.	0/0:313:313,0:.,433.91,.	0/0:201:201,0:.,278.65,.	0/0:46:46,0:.,63.77,.	0/0:49:49,0:.,67.93,.	0/0:204:204,0:.,282.8,.	0/0:162:162,0:.,224.58,.	0/0:81:81,0:.,112.29,.	0/0:83:83,0:.,115.06,.	0/0:119:119,0:.,164.97,.	0/0:23:23,0:.,31.88,.	0/0:85:85,0:.,117.84,.	0/0:123:123,0:.,170.51,.	0/0:334:334,0:.,463.02,.	0/0:31:31,0:.,42.98,.	0/0:26:26,0:.,36.04,.	0/0:99:99,0:.,137.24,.	0/0:212:212,0:.,293.89,.	0/0:133:133,0:.,184.38,.	0/0:48:48,0:.,66.54,.	0/0:471:471,0:.,652.94,.	0/0:228:228,0:.,316.08,.	0/0:58:58,0:.,80.41,.	0/0:51:51,0:.,70.7,.	0/0:17:17,0:.,23.57,.	0/0:83:83,0:.,115.06,.	./.:0:.,.:.,.,.	0/0:96:96,0:.,133.08,.	0/0:63:63,0:.,87.34,.	0/0:82:82,0:.,113.68,.	0/0:165:165,0:.,228.74,.	0/0:116:116,0:.,160.81,.	./.:0:.,.:.,.,.	0/1:48:38,10:.,66.54,.	0/0:64:64,0:.,88.72,.	0/0:231:231,0:.,320.23,.	0/0:149:149,0:.,206.56,.	0/0:44:44,0:.,61,.	0/0:150:150,0:.,207.94,.	./.:0:.,.:.,.,.	0/0:95:95,0:.,131.7,.	0/0:151:151,0:.,209.33,.	0/1:117:31,86:.,162.2,.	0/0:85:85,0:.,117.84,.	0/1:135:60,75:.,187.15,.	0/1:62:38,24:.,85.95,.	0/0:73:73,0:.,101.2,.	0/0:93:93,0:.,128.93,.
1	86749	998	G	T	.	PASS	.	GT:DP:AD:GL	0/0:17:17,0:.,23.57,.	0/0:58:58,0:.,80.41,.	0/0:114:114,0:.,158.04,.	0/0:44:44,0:.,61,.	0/0:72:72,0:.,99.81,.	0/0:190:190,0:.,263.4,.	0/0:149:149,0:.,206.56,.	0/0:15:15,0:.,20.79,.	0/0:175:175,0:.,242.6,.	0/0:231:231,0:.,320.23,.	0/0:74:74,0:.,102.59,.	0/0:313:313,0:.,435.3,.	0/0:82:82,0:.,113.68,.	0/0:16:16,0:.,22.18,.	0/0:94:94,0:.,130.31,.	0/0:66:66,0:.,91.5,.	0/0:72:72,0:.,99.81,.	0/0:211:211,0:.,292.51,.	0/0:68:68,0:.,94.27,.	0/0:70:70,0:.,97.04,.	0/0:148:148,0:.,205.17,.	0/0:15:15,0:.,20.79,.	0/0:16:16,0:.,22.18,.	0/0:177:177,0:.,245.37,.	0/0:62:62,0:.,85.95,.	0/0:80:80,0:.,110.9,.	0/0:52:52,0:.,72.09,.	0/0:49:49,0:.,67.93,.	0/0:16:16,0:.,22.18,.	1/1:96:0,96:.,133.08,.	0/0:582:582,0:.,806.82,.	0/0:45:45,0:.,62.38,.	0/0:142:142,0:.,196.85,.	0/0:16:16,0:.,22.18,.	0/0:82:82,0:.,113.68,.	./.:0:.,.:.,.,.	./.:0:.,.:.,.,.	0/0:79:79,0:.,109.52,.	./.:0:.,.:.,.,.	0/0:126:126,0:.,174.67,.	0/0:144:144,0:.,199.63,.	0/0:56:56,0:.,77.63,.	0/0:57:57,0:.,79.02,.	0/0:59:59,0:.,81.79,.	0/0:98:98,0:.,135.86,.	0/0:47:47,0:.,65.16,.	./.:0:.,.:.,.,.	0/0:27:27,0:.,37.43,.	./.:0:.,.:.,.,.	0/0:74:74,0:.,102.59,.	0/0:68:68,0:.,94.27,.	0/0:97:97,0:.,134.47,.	0/0:222:222,0:.,307.76,.	0/0:154:154,0:.,213.49,.	0/0:30:30,0:.,41.59,.	0/0:102:102,0:.,141.4,.	0/0:106:106,0:.,146.95,.	0/0:55:55,0:.,76.25,.	0/0:44:44,0:.,61,.	0/0:12:12,0:.,16.64,.	./.:0:.,.:.,.,.	0/0:31:31,0:.,42.98,.	0/0:88:88,0:.,121.99,.	./.:0:.,.:.,.,.	0/0:116:116,0:.,160.81,.	0/0:93:93,0:.,128.93,.	0/0:194:194,0:.,268.94,.	0/0:114:114,0:.,159.42,.	0/0:96:96,0:.,133.08,.	0/0:40:40,0:.,55.45,.	./.:0:.,.:.,.,.	0/0:78:78,0:.,108.13,.	./.:0:.,.:.,.,.	0/0:218:218,0:.,302.21,.	0/0:10:10,0:.,13.86,.	0/0:14:14,0:.,19.41,.	0/0:56:56,0:.,77.63,.	0/0:67:67,0:.,92.88,.	0/0:43:43,0:.,59.61,.	0/0:50:50,0:.,69.31,.	0/0:107:107,0:.,148.33,.	0/0:125:125,0:.,173.29,.	./.:0:.,.:.,.,.	0/0:45:45,0:.,62.38,.	0/0:90:90,0:.,124.77,.	0/0:28:28,0:.,38.82,.	0/0:128:128,0:.,177.45,.	0/0:136:136,0:.,188.54,.	0/0:82:82,0:.,113.68,.	0/0:158:158,0:.,219.03,.	0/0:79:79,0:.,109.52,.	0/0:44:44,0:.,61,.	0/0:454:454,0:.,629.38,.	0/0:16:16,0:.,22.18,.	0/0:20:20,0:.,27.73,.	0/0:75:75,0:.,103.97,.	0/0:123:123,0:.,170.51,.	0/0:195:195,0:.,270.33,.	0/0:41:41,0:.,56.84,.	0/0:407:407,0:.,564.22,.	0/0:69:69,0:.,95.65,.	0/0:95:95,0:.,131.7,.	0/0:121:121,0:.,167.74,.	0/0:31:31,0:.,42.98,.	0/0:118:118,0:.,163.58,.	0/0:20:20,0:.,27.73,.	0/0:177:177,0:.,245.37,.	0/0:91:91,0:.,126.15,.	0/0:46:46,0:.,63.77,.	0/0:243:243,0:.,336.87,.	0/0:74:74,0:.,102.59,.	0/0:25:25,0:.,34.66,.	0/0:74:74,0:.,102.59,.	0/0:102:102,0:.,141.4,.	0/0:86:86,0:.,119.22,.	0/0:147:147,0:.,203.79,.	0/0:131:131,0:.,181.6,.	0/0:61:61,0:.,84.56,.	0/0:91:91,0:.,126.15,.	0/0:106:106,0:.,146.95,.	0/0:142:142,0:.,198.24,.	0/0:113:113,0:.,156.65,.	0/0:95:95,0:.,131.7,.	0/0:52:52,0:.,72.09,.	./.:0:.,.:.,.,.	0/0:135:135,0:.,187.15,.	0/0:199:199,0:.,275.87,.
1	87941	1011	T	G	.	PASS	.	GT:DP:AD:GL	0/0:61:61,0:.,84.56,.	0/0:40:40,0:.,55.45,.	0/0:23:23,0:.,31.88,.	0/0:30:30,0:.,41.59,.	0/0:55:55,0:.,76.25,.	0/0:183:183,0:.,253.69,.	0/0:139:139,0:.,192.69,.	0/0:28:28,0:.,38.82,.	0/0:91:91,0:.,126.15,.	1/0:222:110,112:.,307.76,.	0/0:108:108,0:.,149.72,.	1/0:206:50,156:.,285.58,.	0/0:51:51,0:.,70.7,.	1/0:35:15,20:.,48.52,.	1/1:86:0,86:.,119.22,.	./.:0:.,.:.,.,.	0/0:109:109,0:.,151.11,.	1/0:70:41,29:.,97.04,.	0/0:68:68,0:.,94.27,.	1/0:168:71,97:.,232.9,.	0/0:97:97,0:.,134.47,.	0/0:130:130,0:.,180.22,.	0/0:98:98,0:.,135.86,.	0/0:392:392,0:.,543.43,.	0/0:155:155,0:.,214.88,.	0/0:141:141,0:.,195.47,.	0/0:182:182,0:.,252.31,.	0/0:94:94,0:.,130.31,.	./.:0:.,.:.,.,.	0/0:299:299,0:.,414.5,.	1/0:1006:664,342:.,1394.61,.	0/0:63:63,0:.,87.34,.	0/0:26:26,0:.,36.04,.	0/0:15:15,0:.,20.79,.	0/0:49:49,0:.,67.93,.	0/0:26:26,0:.,36.04,.	0/0:27:27,0:.,37.43,.	0/0:90:90,0:.,124.77,.	0/0:80:80,0:.,110.9,.	./.:0:.,.:.,.,.	0/0:27:27,0:.,37.43,.	0/0:67:67,0:.,92.88,.	0/0:48:48,0:.,66.54,.	0/0:24:24,0:.,33.27,.	0/0:32:32,0:.,44.36,.	0/0:109:109,0:.,151.11,.	0/0:21:21,0:.,29.11,.	0/0:19:19,0:.,26.34,.	0/0:19:19,0:.,26.34,.	0/0:71:71,0:.,98.43,.	0/0:29:29,0:.,40.2,.	0/0:108:108,0:.,149.72,.	0/0:239:239,0:.,331.32,.	0/0:151:151,0:.,209.33,.	0/0:78:78,0:.,108.13,.	./.:0:.,.:.,.,.	0/0:30:30,0:.,41.59,.	0/0:69:69,0:.,95.65,.	0/0:49:49,0:.,67.93,.	0/0:74:74,0:.,102.59,.	1/0:49:12,37:.,67.93,.	0/0:27:27,0:.,37.43,.	0/0:91:91,0:.,126.15,.	./.:0:.,.:.,.,.	0/0:54:54,0:.,74.86,.	0/0:86:86,0:.,119.22,.	0/0:234:234,0:.,324.39,.	0/0:271:271,0:.,375.69,.	0/0:32:32,0:.,44.36,.	0/0:23:23,0:.,31.88,.	./.:0:.,.:.,.,.	0/0:76:76,0:.,105.36,.	0/0:55:55,0:.,76.25,.	1/0:278:106,172:.,385.39,.	0/0:72:72,0:.,99.81,.	0/0:165:165,0:.,228.74,.	0/0:96:96,0:.,133.08,.	0/0:321:321,0:.,445,.	0/0:28:28,0:.,38.82,.	0/0:251:251,0:.,347.96,.	0/0:298:298,0:.,413.12,.	0/0:112:112,0:.,155.26,.	0/0:89:89,0:.,123.38,.	0/0:116:116,0:.,160.81,.	0/0:117:117,0:.,162.2,.	0/0:125:125,0:.,173.29,.	0/0:194:194,0:.,268.94,.	./.:0:.,.:.,.,.	0/0:158:158,0:.,219.03,.	0/0:71:71,0:.,98.43,.	0/0:21:21,0:.,29.11,.	0/0:54:54,0:.,74.86,.	0/0:391:391,0:.,542.04,.	0/0:42:42,0:.,58.22,.	0/0:51:51,0:.,70.7,.	0/0:143:143,0:.,198.24,.	0/0:180:180,0:.,249.53,.	0/0:155:155,0:.,214.88,.	0/0:165:165,0:.,228.74,.	0/0:377:377,0:.,522.63,.	1/0:107:39,68:.,148.33,.	0/0:80:80,0:.,110.9,.	0/0:161:161,0:.,223.19,.	0/0:37:37,0:.,51.29,.	0/0:198:198,0:.,274.49,.	0/0:21:21,0:.,29.11,.	0/0:80:80,0:.,110.9,.	0/0:97:97,0:.,134.47,.	0/0:107:107,0:.,148.33,.	0/0:153:153,0:.,212.1,.	0/0:37:37,0:.,51.29,.	0/0:62:62,0:.,85.95,.	0/0:57:57,0:.,79.02,.	0/0:89:89,0:.,123.38,.	0/0:143:143,0:.,198.24,.	0/0:108:108,0:.,149.72,.	0/0:106:106,0:.,146.95,.	0/0:150:150,0:.,207.94,.	0/0:50:50,0:.,69.31,.	0/0:53:53,0:.,73.47,.	0/0:77:77,0:.,106.74,.	0/0:25:25,0:.,34.66,.	0/0:76:76,0:.,105.36,.	0/0:141:141,0:.,195.47,.	0/0:87:87,0:.,120.61,.	0/0:371:371,0:.,514.32,.	0/0:79:79,0:.,109.52,.
1	88060	1013	G	A	.	PASS	.	GT:DP:AD:GL	0/0:43:43,0:.,59.61,.	0/0:20:20,0:.,27.73,.	0/0:125:125,0:.,173.29,.	0/0:99:99,0:.,137.24,.	0/0:28:28,0:.,38.82,.	0/0:255:255,0:.,353.51,.	0/0:129:129,0:.,178.83,.	0/0:17:17,0:.,23.57,.	0/0:113:113,0:.,156.65,.	0/0:226:226,0:.,313.3,.	0/0:149:149,0:.,206.56,.	./.:0:.,.:.,.,.	./.:0:.,.:.,.,.	0/0:90:90,0:.,124.77,.	./.:0:.,.:.,.,.	0/0:25:25,0:.,34.66,.	0/0:109:109,0:.,151.11,.	./.:0:.,.:.,.,.	0/0:55:55,0:.,76.25,.	./.:0:.,.:.,.,.	0/0:155:155,0:.,214.88,.	./.:0:.,.:.,.,.	0/0:47:47,0:.,65.16,.	0/0:90:90,0:.,124.77,.	0/0:94:94,0:.,130.31,.	0/0:212:212,0:.,293.89,.	0/0:104:104,0:.,144.17,.	0/0:94:94,0:.,130.31,.	0/0:43:43,0:.,59.61,.	0/0:146:146,0:.,203.79,.	0/0:538:538,0:.,745.83,.	0/0:70:70,0:.,97.04,.	0/0:197:197,0:.,273.1,.	./.:0:.,.:.,.,.	0/0:54:54,0:.,74.86,.	0/0:30:30,0:.,41.59,.	0/0:30:30,0:.,41.59,.	0/0:194:194,0:.,268.94,.	0/0:89:89,0:.,123.38,.	0/0:34:34,0:.,47.13,.	0/0:25:25,0:.,34.66,.	0/0:82:82,0:.,113.68,.	0/0:36:36,0:.,49.91,.	0/0:71:71,0:.,98.43,.	0/0:41:41,0:.,56.84,.	./.:0:.,.:.,.,.	0/0:14:14,0:.,19.41,.	./.:0:.,.:.,.,.	0/0:59:59,0:.,81.79,.	0/0:41:41,0:.,56.84,.	0/0:32:32,0:.,44.36,.	0/0:34:34,0:.,47.13,.	0/0:134:134,0:.,185.76,.	0/0:226:226,0:.,313.3,.	./.:0:.,.:.,.,.	0/0:64:64,0:.,88.72,.	0/0:78:78,0:.,108.13,.	0/0:25:25,0:.,34.66,.	0/0:47:47,0:.,65.16,.	0/0:96:96,0:.,133.08,.	0/0:48:48,0:.,66.54,.	./.:0:.,.:.,.,.	0/0:31:31,0:.,42.98,.	0/0:151:151,0:.,209.33,.	./.:0:.,.:.,.,.	0/0:36:36,0:.,49.91,.	0/0:196:196,0:.,271.71,.	0/0:127:127,0:.,176.06,.	0/0:99:99,0:.,137.24,.	0/0:123:123,0:.,170.51,.	0/0:17:17,0:.,23.57,.	./.:0:.,.:.,.,.	0/0:31:31,0:.,42.98,.	1/1:225:0,225:.,311.92,.	0/0:97:97,0:.,134.47,.	./.:0:.,.:.,.,.	0/0:44:44,0:.,61,.	0/0:46:46,0:.,63.77,.	0/0:51:51,0:.,70.7,.	0/0:79:79,0:.,109.52,.	0/0:146:146,0:.,202.4,.	0/0:138:138,0:.,191.31,.	./.:0:.,.:.,.,.	./.:0:.,.:.,.,.	0/0:127:127,0:.,176.06,.	0/0:77:77,0:.,106.74,.	0/0:255:255,0:.,353.51,.	0/0:43:43,0:.,59.61,.	0/0:104:104,0:.,144.17,.	0/0:27:27,0:.,37.43,.	0/0:66:66,0:.,91.5,.	./.:0:.,.:.,.,.	0/0:205:205,0:.,284.19,.	0/0:36:36,0:.,49.91,.	0/0:111:111,0:.,153.88,.	0/0:121:121,0:.,167.74,.	0/0:249:249,0:.,345.19,.	0/0:210:210,0:.,291.12,.	0/0:153:153,0:.,212.1,.	0/0:527:527,0:.,730.58,.	0/0:154:154,0:.,213.49,.	0/0:63:63,0:.,87.34,.	0/0:202:202,0:.,280.03,.	0/0:53:53,0:.,73.47,.	0/0:179:179,0:.,248.15,.	0/0:31:31,0:.,42.98,.	0/0:144:144,0:.,199.63,.	0/0:120:120,0:.,166.36,.	0/0:44:44,0:.,61,.	0/0:291:291,0:.,403.41,.	0/0:96:96,0:.,133.08,.	0/0:57:57,0:.,79.02,.	0/0:25:25,0:.,34.66,.	0/0:122:122,0:.,169.13,.	0/0:222:222,0:.,307.76,.	0/0:101:101,0:.,140.02,.	0/0:102:102,0:.,141.4,.	0/0:124:124,0:.,171.9,.	0/0:56:56,0:.,77.63,.	0/0:24:24,0:.,33.27,.	0/0:69:69,0:.,95.65,.	0/0:61:61,0:.,84.56,.	0/0:86:86,0:.,119.22,.	0/0:29:29,0:.,40.2,.	0/0:42:42,0:.,58.22,.	0/0:49:49,0:.,67.93,.	0/0:60:60,0:.,83.18,.
1	90206	1037	A	G	.	PASS	.	GT:DP:AD:GL	0/0:124:124,0:.,171.9,.	0/1:124:30,94:.,171.9,.	0/0:53:53,0:.,73.47,.	0/0:21:21,0:.,29.11,.	./.:0:.,.:.,.,.	0/0:75:75,0:.,103.97,.	0/0:25:25,0:.,34.66,.	0/0:35:35,0:.,48.52,.	0/0:86:86,0:.,119.22,.	0/0:138:138,0:.,191.31,.	0/0:195:195,0:.,270.33,.	./.:0:.,.:.,.,.	0/0:25:25,0:.,34.66,.	./.:0:.,.:.,.,.	0/0:41:41,0:.,56.84,.	0/0:30:30,0:.,41.59,.	0/0:58:58,0:.,80.41,.	0/0:202:202,0:.,280.03,.	0/0:37:37,0:.,51.29,.	0/1:116:33,83:.,160.81,.	0/0:134:134,0:.,185.76,.	0/0:49:49,0:.,67.93,.	0/0:21:21,0:.,29.11,.	0/0:235:235,0:.,325.78,.	./.:0:.,.:.,.,.	0/0:127:127,0:.,176.06,.	0/0:140:140,0:.,194.08,.	0/0:61:61,0:.,84.56,.	0/0:47:47,0:.,65.16,.	0/0:360:360,0:.,499.07,.	0/0:711:711,0:.,985.66,.	./.:0:.,.:.,.,.	0/0:237:237,0:.,328.55,.	./.:0:.,.:.,.,.	0/0:24:24,0:.,33.27,.	./.:0:.,.:.,.,.	0/0:29:29,0:.,40.2,.	./.:0:.,.:.,.,.	0/0:46:46,0:.,63.77,.	0/0:269:269,0:.,372.91,.	./.:0:.,.:.,.,.	0/0:27:27,0:.,37.43,.	0/0:84:84,0:.,116.45,.	0/0:22:22,0:.,30.5,.	0/0:57:57,0:.,79.02,.	0/0:93:93,0:.,128.93,.	./.:0:.,.:.,.,.	0/0:29:29,0:.,40.2,.	./.:0:.,.:.,.,.	0/0:143:143,0:.,198.24,.	0/0:40:40,0:.,55.45,.	0/0:97:97,0:.,134.47,.	./.:0:.,.:.,.,.	0/0:85:85,0:.,117.84,.	0/0:125:125,0:.,173.29,.	0/0:121:121,0:.,167.74,.	0/0:140:140,0:.,194.08,.	0/0:35:35,0:.,48.52,.	./.:0:.,.:.,.,.	0/0:64:64,0:.,88.72,.	0/0:120:120,0:.,166.36,.	./.:0:.,.:.,.,.	0/0:102:102,0:.,141.4,.	0/0:120:120,0:.,166.36,.	0/0:131:131,0:.,181.6,.	0/0:205:205,0:.,284.19,.	0/0:69:69,0:.,95.65,.	0/0:157:157,0:.,217.65,.	0/0:134:134,0:.,185.76,.	0/0:116:116,0:.,160.81,.	./.:0:.,.:.,.,.	0/0:24:24,0:.,33.27,.	0/0:57:57,0:.,79.02,.	0/0:415:415,0:.,575.31,.	0/0:13:13,0:.,18.02,.	./.:0:.,.:.,.,.	0/0:100:100,0:.,138.63,.	0/0:154:154,0:.,214.88,.	0/0:57:57,0:.,79.02,.	0/0:467:467,0:.,647.4,.	./.:0:.,.:.,.,.	0/0:116:116,0:.,160.81,.	0/0:38:38,0:.,52.68,.	0/0:143:143,0:.,198.24,.	./.:0:.,.:.,.,.	0/0:87:87,0:.,120.61,.	./.:0:.,.:.,.,.	0/0:88:88,0:.,121.99,.	0/0:120:120,0:.,166.36,.	0/0:51:51,0:.,70.7,.	0/0:70:70,0:.,97.04,.	0/0:17:17,0:.,23.57,.	0/0:594:594,0:.,823.46,.	0/0:27:27,0:.,37.43,.	0/0:55:55,0:.,76.25,.	0/0:63:63,0:.,87.34,.	0/0:60:60,0:.,83.18,.	0/0:106:106,0:.,146.95,.	0/0:33:33,0:.,45.75,.	0/0:322:322,0:.,446.39,.	0/0:66:66,0:.,91.5,.	0/0:28:28,0:.,38.82,.	0/0:177:177,0:.,245.37,.	0/0:86:86,0:.,119.22,.	0/0:144:144,0:.,199.63,.	0/0:78:78,0:.,108.13,.	0/0:65:65,0:.,90.11,.	./.:0:.,.:.,.,.	0/0:129:129,0:.,178.83,.	0/0:188:188,0:.,260.62,.	0/0:160:160,0:.,221.81,.	./.:0:.,.:.,.,.	./.:0:.,.:.,.,.	0/0:76:76,0:.,105.36,.	0/0:48:48,0:.,66.54,.	0/0:152:152,0:.,210.72,.	0/0:40:40,0:.,55.45,.	./.:0:.,.:.,.,.	0/0:45:45,0:.,62.38,.	0/0:15:15,0:.,20.79,.	./.:0:.,.:.,.,.	0/0:77:77,0:.,106.74,.	0/0:53:53,0:.,73.47,.	0/0:97:97,0:.,134.47,.	0/0:74:74,0:.,102.59,.	./.:0:.,.:.,.,.	./.:0:.,.:.,.,.
1	90411	1040	A	T	.	PASS	.	GT:DP:AD:GL	0/0:27:27,0:.,37.43,.	0/0:68:68,0:.,94.27,.	0/0:44:44,0:.,61,.	0/0:110:110,0:.,152.49,.	0/0:182:182,0:.,252.31,.	0/0:262:262,0:.,363.21,.	0/0:276:276,0:.,382.62,.	0/0:45:45,0:.,62.38,.	0/0:113:113,0:.,156.65,.	0/0:190:190,0:.,263.4,.	0/0:146:146,0:.,202.4,.	0/0:131:131,0:.,181.6,.	0/0:41:41,0:.,56.84,.	0/0:178:178,0:.,246.76,.	0/0:85:85,0:.,117.84,.	0/0:41:41,0:.,56.84,.	0/0:258:258,0:.,357.66,.	0/0:122:122,0:.,169.13,.	0/0:49:49,0:.,67.93,.	0/0:155:155,0:.,214.88,.	0/0:189:189,0:.,262.01,.	0/0:220:220,0:.,304.98,.	0/0:86:86,0:.,119.22,.	0/0:455:455,0:.,630.76,.	0/0:251:251,0:.,347.96,.	0/0:286:286,0:.,396.48,.	0/0:203:203,0:.,281.42,.	0/0:77:77,0:.,106.74,.	0/0:16:16,0:.,22.18,.	0/0:340:340,0:.,471.34,.	0/0:809:809,0:.,1121.51,.	0/1:86:22,64:.,119.22,.	0/0:120:120,0:.,166.36,.	./.:0:.,.:.,.,.	0/0:74:74,0:.,102.59,.	0/0:29:29,0:.,40.2,.	0/0:43:43,0:.,59.61,.	0/0:131:131,0:.,181.6,.	0/0:116:116,0:.,160.81,.	0/0:110:110,0:.,152.49,.	0/0:90:90,0:.,124.77,.	0/0:61:61,0:.,84.56,.	0/0:101:101,0:.,140.02,.	0/0:74:74,0:.,102.59,.	0/0:92:92,0:.,127.54,.	0/0:89:89,0:.,123.38,.	0/0:20:20,0:.,27.73,.	0/0:25:25,0:.,34.66,.	./.:0:.,.:.,.,.	0/0:230:230,0:.,318.85,.	0/0:154:154,0:.,213.49,.	0/0:342:342,0:.,474.11,.	0/0:343:343,0:.,476.89,.	0/0:58:58,0:.,80.41,.	0/0:80:80,0:.,110.9,.	0/0:41:41,0:.,56.84,.	./.:0:.,.:.,.,.	0/0:53:53,0:.,73.47,.	0/0:60:60,0:.,83.18,.	0/0:138:138,0:.,191.31,.	0/0:38:38,0:.,52.68,.	./.:0:.,.:.,.,.	0/0:66:66,0:.,91.5,.	./.:0:.,.:.,.,.	./.:0:.,.:.,.,.	0/0:108:108,0:.,149.72,.	0/0:160:160,0:.,221.81,.	0/0:88:88,0:.,121.99,.	0/0:73:73,0:.,101.2,.	0/0:64:64,0:.,88.72,.	0/0:35:35,0:.,48.52,.	0/0:44:44,0:.,61,.	0/0:16:16,0:.,22.18,.	0/0:230:230,0:.,318.85,.	0/0:147:147,0:.,205.17,.	0/0:53:53,0:.,73.47,.	0/0:72:72,0:.,99.81,.	0/0:179:179,0:.,248.15,.	0/0:104:104,0:.,144.17,.	0/0:323:323,0:.,447.77,.	0/0:349:349,0:.,483.82,.	0/0:210:210,0:.,291.12,.	0/1:51:15,36:.,70.7,.	./.:0:.,.:.,.,.	0/0:212:212,0:.,293.89,.	0/0:81:81,0:.,112.29,.	0/0:228:228,0:.,316.08,.	./.:0:.,.:.,.,.	0/0:127:127,0:.,176.06,.	0/0:94:94,0:.,130.31,.	0/0:68:68,0:.,94.27,.	0/0:76:76,0:.,105.36,.	0/0:511:511,0:.,708.4,.	0/0:32:32,0:.,44.36,.	./.:0:.,.:.,.,.	0/0:134:134,0:.,185.76,.	0/0:239:239,0:.,331.32,.	0/0:213:213,0:.,295.28,.	0/0:157:157,0:.,217.65,.	0/0:834:834,0:.,1156.17,.	0/0:147:147,0:.,203.79,.	0/0:196:196,0:.,271.71,.	0/0:104:104,0:.,144.17,.	0/0:43:43,0:.,59.61,.	0/0:312:312,0:.,432.52,.	0/0:35:35,0:.,48.52,.	0/0:180:180,0:.,249.53,.	0/0:214:214,0:.,296.67,.	0/0:77:77,0:.,106.74,.	0/0:304:304,0:.,421.43,.	./.:0:.,.:.,.,.	0/0:42:42,0:.,58.22,.	0/0:48:48,0:.,66.54,.	0/0:190:190,0:.,263.4,.	0/0:84:84,0:.,116.45,.	0/0:117:117,0:.,162.2,.	0/0:231:231,0:.,320.23,.	./.:0:.,.:.,.,.	0/0:74:74,0:.,102.59,.	0/0:105:105,0:.,145.56,.	0/0:101:101,0:.,140.02,.	0/0:50:50,0:.,69.31,.	0/0:84:84,0:.,116.45,.	0/0:164:164,0:.,227.35,.	0/0:67:67,0:.,92.88,.	0/0:200:200,0:.,277.26,.	0/0:71:71,0:.,98.43,.
1	90696	1043	G	T	.	PASS	.	GT:DP:AD:GL	0/0:82:82,0:.,113.68,.	0/1:78:54,24:.,108.13,.	0/0:24:24,0:.,33.27,.	./.:0:.,.:.,.,.	0/0:95:95,0:.,131.7,.	0/0:278:278,0:.,385.39,.	0/1:217:163,54:.,300.83,.	0/0:42:42,0:.,58.22,.	0/0:88:88,0:.,121.99,.	0/0:28:28,0:.,38.82,.	0/0:67:67,0:.,92.88,.	1/1:180:0,180:.,249.53,.	0/0:37:37,0:.,51.29,.	./.:0:.,.:.,.,.	0/1:118:39,79:.,163.58,.	0/1:82:43,39:.,113.68,.	0/0:33:33,0:.,45.75,.	0/1:149:77,72:.,206.56,.	0/0:40:40,0:.,55.45,.	0/0:103:103,0:.,142.79,.	0/0:147:147,0:.,203.79,.	0/0:148:148,0:.,205.17,.	0/0:50:50,0:.,69.31,.	0/0:367:367,0:.,508.77,.	0/0:69:69,0:.,95.65,.	0/0:130:130,0:.,180.22,.	0/0:147:147,0:.,203.79,.	0/0:43:43,0:.,59.61,.	0/0:18:18,0:.,24.95,.	./.:0:.,.:.,.,.	0/0:800:800,0:.,1109.04,.	0/0:43:43,0:.,59.61,.	0/0:111:111,0:.,153.88,.	0/1:32:13,19:.,44.36,.	0/0:102:102,0:.,141.4,.	./.:0:.,.:.,.,.	0/0:44:44,0:.,61,.	0/1:76:57,19:.,105.36,.	./.:0:.,.:.,.,.	0/1:113:56,57:.,156.65,.	0/0:127:127,0:.,176.06,.	0/1:47:25,22:.,65.16,.	0/1:46:36,10:.,63.77,.	0/1:49:36,13:.,67.93,.	0/0:83:83,0:.,115.06,.	0/0:122:122,0:.,169.13,.	0/1:48:16,32:.,66.54,.	0/0:29:29,0:.,40.2,.	0/0:19:19,0:.,26.34,.	0/0:57:57,0:.,79.02,.	0/0:139:139,0:.,192.69,.	1/1:156:0,156:.,216.26,.	0/0:238:238,0:.,329.94,.	0/0:178:178,0:.,246.76,.	0/0:52:52,0:.,72.09,.	0/0:85:85,0:.,117.84,.	0/0:42:42,0:.,58.22,.	0/1:348:262,86:.,482.43,.	./.:0:.,.:.,.,.	0/0:66:66,0:.,91.5,.	1/1:23:0,23:.,31.88,.	0/0:102:102,0:.,141.4,.	0/0:126:126,0:.,174.67,.	0/0:140:140,0:.,194.08,.	./.:0:.,.:.,.,.	1/1:141:0,141:.,195.47,.	1/1:61:0,61:.,84.56,.	0/1:258:69,189:.,359.05,.	0/0:42:42,0:.,58.22,.	0/0:125:125,0:.,173.29,.	0/0:45:45,0:.,62.38,.	./.:0:.,.:.,.,.	0/0:95:95,0:.,131.7,.	0/0:185:185,0:.,256.46,.	0/0:30:30,0:.,41.59,.	0/0:22:22,0:.,30.5,.	0/0:127:127,0:.,176.06,.	0/1:145:96,49:.,201.01,.	./.:0:.,.:.,.,.	./.:0:.,.:.,.,.	0/0:169:169,0:.,234.28,.	0/1:274:191,83:.,379.84,.	1/1:39:0,39:.,54.07,.	0/1:237:165,72:.,328.55,.	0/1:195:146,49:.,270.33,.	./.:0:.,.:.,.,.	0/0:175:175,0:.,242.6,.	1/1:16:0,16:.,22.18,.	0/0:110:110,0:.,152.49,.	0/0:47:47,0:.,65.16,.	0/0:127:127,0:.,176.06,.	0/0:86:86,0:.,119.22,.	./.:0:.,.:.,.,.	0/0:121:121,0:.,167.74,.	0/0:57:57,0:.,79.02,.	0/1:137:62,75:.,189.92,.	0/0:148:148,0:.,205.17,.	0/0:276:276,0:.,384,.	0/0:128:128,0:.,177.45,.	0/0:312:312,0:.,432.52,.	0/0:116:116,0:.,160.81,.	0/1:173:136,37:.,239.83,.	0/0:118:118,0:.,163.58,.	0/0:50:50,0:.,69.31,.	0/1:130:95,35:.,180.22,.	0/0:109:109,0:.,151.11,.	0/1:266:164,102:.,368.75,.	0/1:189:138,51:.,262.01,.	0/0:50:50,0:.,69.31,.	0/0:36:36,0:.,49.91,.	0/1:139:79,60:.,192.69,.	0/1:14:10,4:.,19.41,.	0/0:24:24,0:.,33.27,.	0/0:100:100,0:.,138.63,.	0/0:42:42,0:.,58.22,.	0/0:229:229,0:.,317.46,.	0/0:30:30,0:.,41.59,.	0/1:152:40,112:.,210.72,.	0/0:119:119,0:.,164.97,.	0/0:97:97,0:.,134.47,.	0/0:18:18,0:.,24.95,.	0/0:38:38,0:.,52.68,.	0/0:77:77,0:.,106.74,.	0/0:86:86,0:.,119.22,.	./.:0:.,.:.,.,.	./.:0:.,.:.,.,.	0/0:59:59,0:.,81.79,.
1	91017	1047	C	T	.	PASS	.	GT:DP:AD:GL	0/0:28:28,0:.,38.82,.	0/0:45:45,0:.,62.38,.	0/0:47:47,0:.,65.16,.	./.:0:.,.:.,.,.	0/0:65:65,0:.,90.11,.	0/0:101:101,0:.,140.02,.	0/0:146:146,0:.,202.4,.	0/0:23:23,0:.,31.88,.	0/0:70:70,0:.,97.04,.	0/0:135:135,0:.,187.15,.	0/0:126:126,0:.,174.67,.	0/0:209:209,0:.,289.74,.	0/0:37:37,0:.,51.29,.	0/0:35:35,0:.,48.52,.	0/0:27:27,0:.,37.43,.	./.:0:.,.:.,.,.	0/0:23:23,0:.,31.88,.	0/0:145:145,0:.,201.01,.	0/0:19:19,0:.,26.34,.	0/0:125:125,0:.,173.29,.	0/0:48:48,0:.,66.54,.	0/0:106:106,0:.,146.95,.	0/0:63:63,0:.,87.34,.	0/0:213:213,0:.,295.28,.	0/0:123:123,0:.,170.51,.	0/0:79:79,0:.,109.52,.	0/0:57:57,0:.,79.02,.	0/0:43:43,0:.,59.61,.	./.:0:.,.:.,.,.	0/0:376:376,0:.,521.25,.	0/0:475:475,0:.,658.49,.	0/0:45:45,0:.,62.38,.	0/0:168:168,0:.,232.9,.	./.:0:.,.:.,.,.	0/0:46:46,0:.,63.77,.	./.:0:.,.:.,.,.	0/0:13:13,0:.,18.02,.	0/0:108:108,0:.,149.72,.	0/0:23:23,0:.,31.88,.	./.:0:.,.:.,.,.	0/0:14:14,0:.,19.41,.	0/0:24:24,0:.,33.27,.	0/0:41:41,0:.,56.84,.	./.:0:.,.:.,.,.	0/0:25:25,0:.,34.66,.	0/0:35:35,0:.,48.52,.	0/0:12:12,0:.,16.64,.	0/0:23:23,0:.,31.88,.	./.:0:.,.:.,.,.	0/0:56:56,0:.,77.63,.	0/0:97:97,0:.,134.47,.	0/0:86:86,0:.,119.22,.	0/0:180:180,0:.,249.53,.	0/0:84:84,0:.,116.45,.	0/0:20:20,0:.,27.73,.	0/0:110:110,0:.,152.49,.	0/0:32:32,0:.,44.36,.	0/0:131:131,0:.,181.6,.	0/0:50:50,0:.,69.31,.	0/0:36:36,0:.,49.91,.	./.:0:.,.:.,.,.	0/0:59:59,0:.,81.79,.	0/0:63:63,0:.,87.34,.	0/0:94:94,0:.,130.31,.	./.:0:.,.:.,.,.	0/0:61:61,0:.,84.56,.	0/0:157:157,0:.,217.65,.	0/0:72:72,0:.,99.81,.	0/0:16:16,0:.,22.18,.	0/0:82:82,0:.,113.68,.	0/0:24:24,0:.,33.27,.	0/0:28:28,0:.,38.82,.	0/0:54:54,0:.,74.86,.	0/0:292:292,0:.,404.8,.	0/0:25:25,0:.,34.66,.	0/0:34:34,0:.,47.13,.	0/0:59:59,0:.,81.79,.	0/0:47:47,0:.,65.16,.	0/0:31:31,0:.,42.98,.	0/0:228:228,0:.,316.08,.	0/0:107:107,0:.,148.33,.	0/0:107:107,0:.,148.33,.	0/0:30:30,0:.,41.59,.	0/0:37:37,0:.,51.29,.	0/0:79:79,0:.,109.52,.	0/0:39:39,0:.,54.07,.	1/1:128:0,128:.,177.45,.	0/0:13:13,0:.,18.02,.	0/0:141:141,0:.,195.47,.	0/0:27:27,0:.,37.43,.	0/0:34:34,0:.,47.13,.	0/0:63:63,0:.,87.34,.	0/0:285:285,0:.,396.48,.	./.:0:.,.:.,.,.	0/0:135:135,0:.,187.15,.	0/0:48:48,0:.,66.54,.	0/0:119:119,0:.,164.97,.	0/0:125:125,0:.,173.29,.	0/0:39:39,0:.,54.07,.	0/0:244:244,0:.,338.26,.	0/0:66:66,0:.,91.5,.	0/0:130:130,0:.,180.22,.	0/0:44:44,0:.,61,.	0/0:32:32,0:.,44.36,.	0/0:171:171,0:.,237.06,.	0/0:48:48,0:.,66.54,.	0/0:82:82,0:.,113.68,.	0/0:106:106,0:.,146.95,.	./.:0:.,.:.,.,.	0/0:130:130,0:.,180.22,.	./.:0:.,.:.,.,.	0/0:25:25,0:.,34.66,.	./.:51:.,.:.,.,.	0/0:129:129,0:.,178.83,.	0/0:36:36,0:.,49.91,.	0/0:27:27,0:.,37.43,.	./.:0:.,.:.,.,.	0/0:19:19,0:.,26.34,.	0/0:31:31,0:.,42.98,.	0/0:36:36,0:.,49.91,.	0/0:99:99,0:.,137.24,.	0/0:54:54,0:.,74.86,.	0/0:98:98,0:.,135.86,.	0/0:82:82,0:.,113.68,.	0/0:25:25,0:.,34.66,.	0/0:152:152,0:.,210.72,.	./.:0:.,.:.,.,.
1	91831	1056	G	A	.	PASS	.	GT:DP:AD:GL	0/0:23:23,0:.,31.88,.	0/0:35:35,0:.,48.52,.	0/0:10:10,0:.,13.86,.	./.:0:.,.:.,.,.	0/0:135:135,0:.,187.15,.	0/0:268:268,0:.,371.53,.	0/0:154:154,0:.,213.49,.	0/0:25:25,0:.,34.66,.	0/0:89:89,0:.,123.38,.	0/0:93:93,0:.,128.93,.	0/0:125:125,0:.,173.29,.	0/0:49:49,0:.,67.93,.	0/0:21:21,0:.,29.11,.	0/0:42:42,0:.,58.22,.	0/0:33:33,0:.,45.75,.	0/0:23:23,0:.,31.88,.	0/0:47:47,0:.,65.16,.	0/0:118:118,0:.,163.58,.	0/0:18:18,0:.,24.95,.	0/0:105:105,0:.,145.56,.	0/0:128:128,0:.,177.45,.	0/0:85:85,0:.,117.84,.	0/0:44:44,0:.,61,.	0/0:154:154,0:.,213.49,.	./.:0:.,.:.,.,.	0/0:173:173,0:.,241.22,.	0/0:98:98,0:.,135.86,.	0/0:35:35,0:.,48.52,.	./.:0:.,.:.,.,.	0/0:61:61,0:.,84.56,.	0/0:487:487,0:.,676.51,.	0/0:47:47,0:.,65.16,.	0/0:102:102,0:.,141.4,.	0/0:26:26,0:.,36.04,.	0/0:22:22,0:.,30.5,.	0/0:14:14,0:.,19.41,.	./.:0:.,.:.,.,.	0/0:61:61,0:.,84.56,.	0/0:33:33,0:.,45.75,.	./.:0:.,.:.,.,.	0/0:38:38,0:.,52.68,.	./.:0:.,.:.,.,.	0/0:36:36,0:.,49.91,.	0/0:23:23,0:.,31.88,.	0/0:25:25,0:.,34.66,.	0/0:110:110,0:.,152.49,.	./.:0:.,.:.,.,.	./.:0:.,.:.,.,.	0/0:24:24,0:.,33.27,.	0/0:100:100,0:.,138.63,.	0/0:41:41,0:.,56.84,.	0/0:76:76,0:.,105.36,.	0/0:131:131,0:.,181.6,.	0/0:29:29,0:.,40.2,.	./.:0:.,.:.,.,.	./.:0:.,.:.,.,.	./.:0:.,.:.,.,.	0/0:27:27,0:.,37.43,.	./.:0:.,.:.,.,.	./.:0:.,.:.,.,.	0/0:95:95,0:.,131.7,.	0/0:55:55,0:.,76.25,.	0/0:59:59,0:.,81.79,.	0/0:101:101,0:.,140.02,.	./.:0:.,.:.,.,.	0/0:32:32,0:.,44.36,.	1/1:52:0,52:.,72.09,.	./.:0:.,.:.,.,.	0/0:26:26,0:.,36.04,.	0/0:52:52,0:.,72.09,.	./.:0:.,.:.,.,.	./.:0:.,.:.,.,.	./.:0:.,.:.,.,.	0/0:95:95,0:.,131.7,.	0/0:33:33,0:.,45.75,.	0/0:82:82,0:.,113.68,.	./.:0:.,.:.,.,.	0/0:31:31,0:.,42.98,.	./.:0:.,.:.,.,.	0/0:45:45,0:.,62.38,.	0/0:184:184,0:.,255.08,.	0/0:43:43,0:.,59.61,.	0/0:66:66,0:.,91.5,.	0/0:95:95,0:.,131.7,.	./.:0:.,.:.,.,.	0/0:35:35,0:.,48.52,.	0/0:42:42,0:.,58.22,.	0/0:60:60,0:.,83.18,.	0/0:192:192,0:.,266.17,.	0/0:34:34,0:.,47.13,.	./.:0:.,.:.,.,.	0/0:20:20,0:.,27.73,.	0/0:200:200,0:.,277.26,.	0/0:46:46,0:.,63.77,.	./.:0:.,.:.,.,.	0/0:82:82,0:.,113.68,.	./.:0:.,.:.,.,.	0/0:244:244,0:.,338.26,.	0/0:26:26,0:.,36.04,.	0/0:229:229,0:.,317.46,.	0/0:295:295,0:.,408.96,.	0/0:177:177,0:.,245.37,.	0/0:96:96,0:.,133.08,.	./.:0:.,.:.,.,.	0/0:229:229,0:.,317.46,.	./.:0:.,.:.,.,.	0/0:166:166,0:.,230.12,.	0/0:151:151,0:.,209.33,.	0/0:33:33,0:.,45.75,.	0/0:105:105,0:.,145.56,.	./.:0:.,.:.,.,.	0/0:14:14,0:.,19.41,.	0/0:40:40,0:.,55.45,.	0/0:206:206,0:.,285.58,.	0/0:102:102,0:.,141.4,.	./.:0:.,.:.,.,.	0/0:10:10,0:.,13.86,.	0/0:27:27,0:.,37.43,.	./.:0:.,.:.,.,.	0/0:115:115,0:.,159.42,.	0/0:74:74,0:.,102.59,.	0/0:148:148,0:.,205.17,.	0/0:147:147,0:.,203.79,.	0/0:42:42,0:.,58.22,.	0/0:33:33,0:.,45.75,.	0/0:52:52,0:.,72.09,.	0/0:110:110,0:.,152.49,.
1	93030	1070	A	T	.	PASS	.	GT:DP:AD:GL	0/0:72:72,0:.,99.81,.	0/1:59:19,40:.,81.79,.	1/1:26:0,26:.,36.04,.	0/0:126:126,0:.,174.67,.	0/0:75:75,0:.,103.97,.	0/1:285:146,139:.,395.09,.	0/0:241:241,0:.,334.1,.	0/0:21:21,0:.,29.11,.	0/0:124:124,0:.,171.9,.	0/0:290:290,0:.,402.03,.	0/0:146:146,0:.,202.4,.	0/0:126:126,0:.,174.67,.	./.:0:.,.:.,.,.	0/0:33:33,0:.,45.75,.	0/0:152:152,0:.,210.72,.	0/0:66:66,0:.,91.5,.	0/0:103:103,0:.,142.79,.	0/0:302:302,0:.,418.66,.	0/0:36:36,0:.,49.91,.	./.:0:.,.:.,.,.	0/0:206:206,0:.,285.58,.	0/0:173:173,0:.,239.83,.	0/0:92:92,0:.,127.54,.	0/0:418:418,0:.,579.47,.	0/0:125:125,0:.,173.29,.	0/0:137:137,0:.,189.92,.	0/0:61:61,0:.,84.56,.	0/0:114:114,0:.,158.04,.	0/0:30:30,0:.,41.59,.	0/0:52:52,0:.,72.09,.	0/0:584:584,0:.,809.6,.	0/0:55:55,0:.,76.25,.	0/0:108:108,0:.,149.72,.	0/0:31:31,0:.,42.98,.	0/0:72:72,0:.,99.81,.	0/0:34:34,0:.,47.13,.	0/0:31:31,0:.,42.98,.	0/0:110:110,0:.,152.49,.	0/0:74:74,0:.,102.59,.	./.:0:.,.:.,.,.	0/0:27:27,0:.,37.43,.	./.:0:.,.:.,.,.	0/0:10:10,0:.,13.86,.	0/0:37:37,0:.,51.29,.	0/0:28:28,0:.,38.82,.	0/0:54:54,0:.,74.86,.	0/0:24:24,0:.,33.27,.	0/0:12:12,0:.,16.64,.	./.:0:.,.:.,.,.	0/0:193:193,0:.,267.55,.	0/0:70:70,0:.,97.04,.	0/0:104:104,0:.,144.17,.	0/0:81:81,0:.,112.29,.	0/0:108:108,0:.,149.72,.	0/0:136:136,0:.,188.54,.	0/0:65:65,0:.,90.11,.	./.:0:.,.:.,.,.	0/0:86:86,0:.,119.22,.	0/0:90:90,0:.,124.77,.	./.:0:.,.:.,.,.	0/0:159:159,0:.,220.42,.	./.:0:.,.:.,.,.	./.:0:.,.:.,.,.	./.:0:.,.:.,.,.	./.:0:.,.:.,.,.	./.:0:.,.:.,.,.	0/0:91:91,0:.,126.15,.	0/0:122:122,0:.,169.13,.	0/0:197:197,0:.,273.1,.	0/0:67:67,0:.,92.88,.	0/0:47:47,0:.,65.16,.	0/0:35:35,0:.,48.52,.	0/0:127:127,0:.,176.06,.	0/0:273:273,0:.,378.46,.	0/0:52:52,0:.,72.09,.	0/0:38:38,0:.,52.68,.	0/0:146:146,0:.,202.4,.	0/0:225:225,0:.,311.92,.	0/0:31:31,0:.,42.98,.	0/0:93:93,0:.,128.93,.	./.:0:.,.:.,.,.	0/0:237:237,0:.,328.55,.	0/0:66:66,0:.,91.5,.	0/0:54:54,0:.,74.86,.	0/0:172:172,0:.,239.83,.	0/0:103:103,0:.,142.79,.	0/0:90:90,0:.,124.77,.	0/0:80:80,0:.,110.9,.	0/0:79:79,0:.,109.52,.	0/0:37:37,0:.,51.29,.	./.:0:.,.:.,.,.	0/0:32:32,0:.,44.36,.	./.:0:.,.:.,.,.	./.:0:.,.:.,.,.	./.:0:.,.:.,.,.	0/0:72:72,0:.,99.81,.	0/0:169:169,0:.,234.28,.	0/0:97:97,0:.,134.47,.	0/0:99:99,0:.,137.24,.	0/0:725:725,0:.,1005.06,.	0/0:243:243,0:.,336.87,.	./.:0:.,.:.,.,.	0/0:133:133,0:.,184.38,.	0/0:31:31,0:.,42.98,.	0/0:222:222,0:.,307.76,.	0/0:45:45,0:.,62.38,.	0/0:113:113,0:.,156.65,.	0/0:112:112,0:.,155.26,.	0/0:43:43,0:.,59.61,.	0/0:73:73,0:.,101.2,.	0/0:52:52,0:.,72.09,.	0/0:44:44,0:.,61,.	0/0:22:22,0:.,30.5,.	0/0:85:85,0:.,117.84,.	0/0:142:142,0:.,196.85,.	0/0:94:94,0:.,130.31,.	./.:0:.,.:.,.,.	0/0:180:180,0:.,249.53,.	0/0:16:16,0:.,22.18,.	0/0:98:98,0:.,135.86,.	0/0:45:45,0:.,62.38,.	0/0:105:105,0:.,145.56,.	0/0:110:110,0:.,152.49,.	0/0:127:127,0:.,176.06,.	0/0:22:22,0:.,30.5,.	0/0:58:58,0:.,80.41,.	0/0:88:88,0:.,121.99,.
1	93478	1075	G	C	.	PASS	.	GT:DP:AD:GL	0/0:14:14,0:.,19.41,.	./.:0:.,.:.,.,.	0/0:11:11,0:.,15.25,.	0/0:58:58,0:.,80.41,.	0/0:195:195,0:.,270.33,.	0/0:230:230,0:.,318.85,.	0/0:149:149,0:.,206.56,.	0/0:47:47,0:.,65.16,.	./.:0:.,.:.,.,.	0/0:191:191,0:.,264.78,.	./.:0:.,.:.,.,.	0/0:103:103,0:.,142.79,.	0/0:58:58,0:.,80.41,.	./.:0:.,.:.,.,.	0/0:62:62,0:.,85.95,.	0/0:55:55,0:.,76.25,.	0/0:20:20,0:.,27.73,.	0/0:95:95,0:.,131.7,.	0/0:39:39,0:.,54.07,.	0/0:246:246,0:.,341.03,.	0/0:284:284,0:.,393.71,.	0/0:251:251,0:.,347.96,.	0/0:43:43,0:.,59.61,.	0/0:378:378,0:.,524.02,.	0/0:200:200,0:.,277.26,.	0/0:197:197,0:.,273.1,.	0/0:235:235,0:.,325.78,.	0/0:55:55,0:.,76.25,.	0/0:32:32,0:.,44.36,.	0/0:375:375,0:.,519.86,.	0/0:313:313,0:.,433.91,.	0/0:60:60,0:.,83.18,.	./.:0:.,.:.,.,.	./.:0:.,.:.,.,.	./.:0:.,.:.,.,.	./.:0:.,.:.,.,.	./.:0:.,.:.,.,.	0/0:98:98,0:.,135.86,.	0/0:70:70,0:.,97.04,.	0/0:21:21,0:.,29.11,.	0/0:87:87,0:.,120.61,.	0/0:96:96,0:.,133.08,.	0/0:19:19,0:.,26.34,.	0/0:39:39,0:.,54.07,.	0/0:15:15,0:.,20.79,.	0/0:60:60,0:.,83.18,.	0/0:84:84,0:.,116.45,.	0/0:13:13,0:.,18.02,.	./.:0:.,.:.,.,.	0/0:211:211,0:.,292.51,.	0/0:89:89,0:.,123.38,.	0/0:147:147,0:.,203.79,.	0/0:186:186,0:.,257.85,.	0/0:232:232,0:.,321.62,.	0/0:107:107,0:.,148.33,.	0/0:31:31,0:.,42.98,.	0/0:79:79,0:.,109.52,.	0/0:247:247,0:.,342.41,.	0/0:89:89,0:.,123.38,.	0/0:150:150,0:.,207.94,.	0/0:157:157,0:.,217.65,.	0/0:70:70,0:.,97.04,.	0/0:76:76,0:.,105.36,.	0/0:58:58,0:.,80.41,.	0/0:106:106,0:.,146.95,.	0/0:24:24,0:.,33.27,.	0/0:272:272,0:.,377.07,.	0/0:195:195,0:.,270.33,.	0/0:142:142,0:.,196.85,.	./.:0:.,.:.,.,.	0/0:39:39,0:.,54.07,.	0/0:168:168,0:.,232.9,.	0/0:51:51,0:.,70.7,.	0/0:446:446,0:.,618.29,.	0/0:102:102,0:.,141.4,.	0/0:27:27,0:.,37.43,.	0/0:24:24,0:.,33.27,.	./.:0:.,.:.,.,.	0/0:57:57,0:.,79.02,.	0/0:324:324,0:.,449.16,.	0/0:299:299,0:.,414.5,.	0/0:238:238,0:.,329.94,.	0/0:57:57,0:.,79.02,.	0/0:249:249,0:.,345.19,.	0/0:48:48,0:.,66.54,.	0/0:47:47,0:.,65.16,.	0/0:117:117,0:.,162.2,.	0/0:28:28,0:.,38.82,.	0/0:90:90,0:.,124.77,.	0/0:19:19,0:.,26.34,.	0/0:135:135,0:.,187.15,.	0/0:56:56,0:.,77.63,.	0/0:630:630,0:.,873.37,.	0/0:106:106,0:.,146.95,.	0/0:67:67,0:.,92.88,.	0/0:201:201,0:.,278.65,.	0/0:206:206,0:.,285.58,.	0/0:229:229,0:.,317.46,.	0/0:165:165,0:.,228.74,.	0/0:599:599,0:.,830.39,.	0/0:206:206,0:.,285.58,.	1/0:155:70,85:.,214.88,.	0/0:150:150,0:.,207.94,.	1/1:49:0,49:.,67.93,.	0/0:233:233,0:.,323.01,.	0/0:136:136,0:.,188.54,.	0/0:206:206,0:.,285.58,.	0/0:178:178,0:.,246.76,.	0/0:57:57,0:.,79.02,.	0/0:163:163,0:.,225.97,.	./.:0:.,.:.,.,.	0/0:14:14,0:.,19.41,.	1/0:51:22,29:.,70.7,.	0/0:63:63,0:.,87.34,.	0/0:176:176,0:.,243.99,.	0/0:97:97,0:.,134.47,.	1/0:152:92,60:.,210.72,.	0/0:37:37,0:.,51.29,.	0/0:64:64,0:.,88.72,.	0/0:64:64,0:.,88.72,.	0/0:60:60,0:.,83.18,.	0/0:119:119,0:.,164.97,.	0/0:180:180,0:.,249.53,.	0/0:162:162,0:.,224.58,.	0/0:91:91,0:.,126.15,.	0/0:238:238,0:.,329.94,.	0/0:97:97,0:.,134.47,.
1	95716	1101	T	A	.	PASS	.	GT:DP:AD:GL	0/0:12:12,0:.,16.64,.	./.:0:.,.:.,.,.	0/0:32:32,0:.,44.36,.	./.:0:.,.:.,.,.	0/0:46:46,0:.,63.77,.	0/0:173:173,0:.,239.83,.	0/0:159:159,0:.,220.42,.	0/0:40:40,0:.,55.45,.	0/0:105:105,0:.,145.56,.	0/0:149:149,0:.,206.56,.	0/0:91:91,0:.,126.15,.	./.:0:.,.:.,.,.	0/0:38:38,0:.,52.68,.	0/0:31:31,0:.,42.98,.	./.:0:.,.:.,.,.	0/0:23:23,0:.,31.88,.	0/0:78:78,0:.,108.13,.	0/0:82:82,0:.,113.68,.	0/0:47:47,0:.,65.16,.	0/0:119:119,0:.,164.97,.	0/0:124:124,0:.,171.9,.	0/0:120:120,0:.,166.36,.	0/0:64:64,0:.,88.72,.	0/0:219:219,0:.,303.6,.	0/0:153:153,0:.,212.1,.	0/0:194:194,0:.,268.94,.	0/0:107:107,0:.,148.33,.	0/0:41:41,0:.,56.84,.	0/0:26:26,0:.,36.04,.	0/0:139:139,0:.,192.69,.	0/0:773:773,0:.,1071.61,.	0/0:29:29,0:.,40.2,.	0/0:44:44,0:.,61,.	0/0:20:20,0:.,27.73,.	0/0:17:17,0:.,23.57,.	./.:0:.,.:.,.,.	0/0:29:29,0:.,40.2,.	0/0:75:75,0:.,103.97,.	./.:0:.,.:.,.,.	0/0:36:36,0:.,49.91,.	0/0:72:72,0:.,99.81,.	0/0:110:110,0:.,152.49,.	0/0:46:46,0:.,63.77,.	0/0:80:80,0:.,110.9,.	0/0:15:15,0:.,20.79,.	0/0:18:18,0:.,24.95,.	0/0:11:11,0:.,15.25,.	0/0:33:33,0:.,45.75,.	./.:0:.,.:.,.,.	0/0:137:137,0:.,189.92,.	0/0:74:74,0:.,102.59,.	1/0:145:68,77:.,201.01,.	0/0:293:293,0:.,406.18,.	0/0:72:72,0:.,99.81,.	0/0:51:51,0:.,70.7,.	0/0:142:142,0:.,196.85,.	0/0:78:78,0:.,108.13,.	0/0:102:102,0:.,141.4,.	0/0:20:20,0:.,27.73,.	0/0:63:63,0:.,87.34,.	0/0:203:203,0:.,281.42,.	0/0:65:65,0:.,90.11,.	0/0:78:78,0:.,108.13,.	0/0:45:45,0:.,62.38,.	0/0:35:35,0:.,48.52,.	0/0:57:57,0:.,79.02,.	0/0:79:79,0:.,109.52,.	0/0:95:95,0:.,131.7,.	./.:0:.,.:.,.,.	0/0:23:23,0:.,31.88,.	0/0:26:26,0:.,36.04,.	0/0:31:31,0:.,42.98,.	0/0:17:17,0:.,23.57,.	0/0:508:508,0:.,704.24,.	1/1:45:0,45:.,62.38,.	0/0:42:42,0:.,58.22,.	./.:0:.,.:.,.,.	0/0:60:60,0:.,83.18,.	./.:0:.,.:.,.,.	0/0:137:137,0:.,189.92,.	0/0:27:27,0:.,37.43,.	0/0:186:186,0:.,257.85,.	0/0:30:30,0:.,41.59,.	0/0:35:35,0:.,48.52,.	0/0:140:140,0:.,194.08,.	1/0:122:95,27:.,169.13,.	0/0:122:122,0:.,169.13,.	0/0:61:61,0:.,84.56,.	0/0:36:36,0:.,49.91,.	0/0:14:14,0:.,19.41,.	0/0:61:61,0:.,84.56,.	0/0:72:72,0:.,99.81,.	0/0:344:344,0:.,476.89,.	0/0:33:33,0:.,45.75,.	./.:0:.,.:.,.,.	0/0:162:162,0:.,224.58,.	0/0:80:80,0:.,110.9,.	0/0:194:194,0:.,268.94,.	0/0:144:144,0:.,199.63,.	0/0:234:234,0:.,325.78,.	1/0:249:129,120:.,345.19,.	0/0:118:118,0:.,163.58,.	0/0:77:77,0:.,106.74,.	0/0:18:18,0:.,24.95,.	0/0:298:298,0:.,413.12,.	0/0:85:85,0:.,117.84,.	0/0:135:135,0:.,187.15,.	0/0:116:116,0:.,160.81,.	0/0:62:62,0:.,85.95,.	0/0:379:379,0:.,525.41,.	0/0:20:20,0:.,27.73,.	0/0:35:35,0:.,48.52,.	0/0:24:24,0:.,33.27,.	0/0:104:104,0:.,144.17,.	0/0:173:173,0:.,239.83,.	0/0:113:113,0:.,156.65,.	0/0:51:51,0:.,70.7,.	0/0:142:142,0:.,196.85,.	0/0:25:25,0:.,34.66,.	0/0:71:71,0:.,98.43,.	0/0:71:71,0:.,98.43,.	0/0:55:55,0:.,76.25,.	0/0:47:47,0:.,65.16,.	0/0:105:105,0:.,145.56,.	0/0:38:38,0:.,52.68,.	0/0:216:216,0:.,299.44,.	0/0:37:37,0:.,51.29,.
1	95900	1103	C	T	.	PASS	.	GT:DP:AD:GL	0/0:103:103,0:.,142.79,.	0/0:139:139,0:.,192.69,.	0/0:52:52,0:.,72.09,.	./.:0:.,.:.,.,.	0/0:148:148,0:.,205.17,.	0/0:372:372,0:.,515.7,.	0/0:146:146,0:.,202.4,.	0/0:87:87,0:.,120.61,.	0/0:158:158,0:.,219.03,.	0/0:310:310,0:.,429.75,.	0/0:57:57,0:.,79.02,.	0/0:405:405,0:.,561.45,.	0/0:112:112,0:.,155.26,.	0/0:62:62,0:.,85.95,.	0/0:99:99,0:.,137.24,.	0/0:104:104,0:.,144.17,.	0/0:88:88,0:.,121.99,.	0/0:191:191,0:.,266.17,.	0/0:38:38,0:.,52.68,.	0/0:56:56,0:.,77.63,.	0/0:206:206,0:.,285.58,.	0/0:139:139,0:.,192.69,.	0/0:82:82,0:.,113.68,.	0/0:176:176,0:.,243.99,.	0/0:167:167,0:.,231.51,.	0/0:117:117,0:.,162.2,.	0/0:204:204,0:.,282.8,.	0/0:48:48,0:.,66.54,.	0/0:57:57,0:.,79.02,.	0/0:227:227,0:.,314.69,.	0/0:1289:1289,0:.,1786.93,.	0/0:34:34,0:.,47.13,.	0/0:88:88,0:.,121.99,.	0/0:13:13,0:.,18.02,.	0/0:66:66,0:.,91.5,.	0/0:32:32,0:.,44.36,.	./.:0:.,.:.,.,.	0/0:93:93,0:.,128.93,.	0/0:69:69,0:.,95.65,.	./.:0:.,.:.,.,.	./.:0:.,.:.,.,.	./.:0:.,.:.,.,.	0/0:61:61,0:.,84.56,.	./.:0:.,.:.,.,.	0/0:31:31,0:.,42.98,.	0/0:187:187,0:.,259.24,.	./.:0:.,.:.,.,.	./.:0:.,.:.,.,.	./.:0:.,.:.,.,.	./.:0:.,.:.,.,.	0/0:28:28,0:.,38.82,.	0/0:60:60,0:.,83.18,.	0/0:124:124,0:.,171.9,.	./.:0:.,.:.,.,.	0/0:127:127,0:.,176.06,.	0/0:205:205,0:.,284.19,.	./.:0:.,.:.,.,.	0/0:122:122,0:.,169.13,.	./.:0:.,.:.,.,.	./.:0:.,.:.,.,.	0/0:200:200,0:.,277.26,.	0/0:77:77,0:.,106.74,.	0/0:101:101,0:.,140.02,.	0/0:21:21,0:.,29.11,.	0/0:33:33,0:.,45.75,.	0/0:129:129,0:.,178.83,.	0/0:235:235,0:.,325.78,.	./.:0:.,.:.,.,.	./.:0:.,.:.,.,.	0/0:52:52,0:.,72.09,.	0/0:16:16,0:.,22.18,.	0/0:273:273,0:.,378.46,.	0/0:262:262,0:.,363.21,.	0/0:306:306,0:.,424.21,.	0/0:120:120,0:.,166.36,.	1/1:203:0,203:.,281.42,.	./.:0:.,.:.,.,.	0/0:233:233,0:.,323.01,.	./.:0:.,.:.,.,.	0/0:189:189,0:.,262.01,.	0/0:175:175,0:.,242.6,.	0/0:121:121,0:.,167.74,.	./.:0:.,.:.,.,.	0/0:93:93,0:.,128.93,.	0/0:37:37,0:.,51.29,.	0/0:153:153,0:.,212.1,.	0/0:283:283,0:.,392.32,.	0/0:107:107,0:.,148.33,.	./.:0:.,.:.,.,.	./.:0:.,.:.,.,.	0/0:111:111,0:.,153.88,.	0/0:52:52,0:.,72.09,.	0/0:365:365,0:.,506,.	0/0:35:35,0:.,48.52,.	0/0:104:104,0:.,144.17,.	0/0:50:50,0:.,69.31,.	./.:0:.,.:.,.,.	0/0:197:197,0:.,273.1,.	0/0:59:59,0:.,81.79,.	./.:0:.,.:.,.,.	./.:0:.,.:.,.,.	./.:0:.,.:.,.,.	0/0:57:57,0:.,79.02,.	0/0:85:85,0:.,117.84,.	./.:0:.,.:.,.,.	0/0:41:41,0:.,56.84,.	0/0:159:159,0:.,220.42,.	./.:0:.,.:.,.,.	./.:0:.,.:.,.,.	./.:0:.,.:.,.,.	0/0:73:73,0:.,101.2,.	./.:0:.,.:.,.,.	0/0:23:23,0:.,31.88,.	0/0:69:69,0:.,95.65,.	1/1:180:0,180:.,249.53,.	0/0:182:182,0:.,252.31,.	./.:0:.,.:.,.,.	0/0:156:156,0:.,216.26,.	0/0:116:116,0:.,160.81,.	0/0:104:104,0:.,144.17,.	0/1:280:114,166:.,388.16,.	0/0:94:94,0:.,130.31,.	0/0:88:88,0:.,121.99,.	0/1:129:76,53:.,178.83,.	0/0:83:83,0:.,115.06,.	0/0:123:123,0:.,170.51,.	1/1:82:0,82:.,113.68,.
1	99638	1146	G	A	.	PASS	.	GT:DP:AD:GL	0/0:30:30,0:.,41.59,.	0/0:38:38,0:.,52.68,.	./.:0:.,.:.,.,.	0/0:32:32,0:.,44.36,.	0/0:93:93,0:.,128.93,.	0/0:179:179,0:.,248.15,.	0/0:129:129,0:.,178.83,.	0/0:53:53,0:.,73.47,.	0/0:134:134,0:.,185.76,.	0/0:347:347,0:.,481.04,.	0/0:217:217,0:.,300.83,.	0/0:76:76,0:.,105.36,.	0/0:84:84,0:.,116.45,.	0/0:63:63,0:.,87.34,.	0/0:21:21,0:.,29.11,.	0/0:137:137,0:.,189.92,.	1/0:69:44,25:.,95.65,.	0/0:191:191,0:.,264.78,.	0/0:71:71,0:.,98.43,.	0/0:162:162,0:.,224.58,.	0/0:147:147,0:.,203.79,.	1/0:194:81,113:.,268.94,.	0/0:133:133,0:.,184.38,.	0/0:401:401,0:.,555.9,.	1/0:199:156,43:.,275.87,.	0/0:220:220,0:.,304.98,.	1/0:72:34,38:.,99.81,.	0/0:77:77,0:.,106.74,.	./.:0:.,.:.,.,.	0/0:198:198,0:.,274.49,.	0/0:611:611,0:.,847.03,.	0/0:85:85,0:.,117.84,.	0/0:16:16,0:.,22.18,.	0/0:24:24,0:.,33.27,.	0/0:111:111,0:.,153.88,.	0/0:11:11,0:.,15.25,.	0/0:33:33,0:.,45.75,.	0/0:303:303,0:.,420.05,.	0/0:169:169,0:.,234.28,.	0/0:112:112,0:.,155.26,.	0/0:135:135,0:.,187.15,.	0/0:53:53,0:.,73.47,.	0/0:66:66,0:.,91.5,.	0/0:56:56,0:.,77.63,.	0/0:64:64,0:.,88.72,.	0/0:35:35,0:.,48.52,.	./.:0:.,.:.,.,.	0/0:31:31,0:.,42.98,.	0/0:45:45,0:.,62.38,.	0/0:123:123,0:.,170.51,.	0/0:77:77,0:.,106.74,.	0/0:65:65,0:.,90.11,.	0/0:144:144,0:.,199.63,.	0/0:167:167,0:.,231.51,.	0/0:78:78,0:.,108.13,.	0/0:30:30,0:.,41.59,.	0/0:110:110,0:.,152.49,.	0/0:192:192,0:.,266.17,.	0/0:85:85,0:.,117.84,.	0/0:116:116,0:.,160.81,.	0/0:82:82,0:.,113.68,.	0/0:218:218,0:.,302.21,.	0/0:86:86,0:.,119.22,.	0/0:13:13,0:.,18.02,.	0/0:102:102,0:.,141.4,.	0/0:16:16,0:.,22.18,.	0/0:150:150,0:.,207.94,.	0/0:458:458,0:.,634.92,.	0/0:113:113,0:.,156.65,.	0/0:73:73,0:.,101.2,.	0/0:15:15,0:.,20.79,.	0/0:51:51,0:.,70.7,.	0/0:95:95,0:.,131.7,.	0/0:445:445,0:.,616.9,.	0/0:10:10,0:.,13.86,.	0/0:249:249,0:.,345.19,.	./.:0:.,.:.,.,.	./.:0:.,.:.,.,.	0/0:47:47,0:.,65.16,.	0/0:199:199,0:.,275.87,.	0/0:237:237,0:.,328.55,.	0/0:153:153,0:.,212.1,.	0/0:59:59,0:.,81.79,.	0/0:207:207,0:.,286.96,.	0/0:154:154,0:.,213.49,.	0/0:120:120,0:.,166.36,.	0/0:179:179,0:.,248.15,.	0/0:83:83,0:.,115.06,.	0/0:106:106,0:.,146.95,.	0/0:101:101,0:.,140.02,.	0/0:72:72,0:.,99.81,.	0/0:108:108,0:.,149.72,.	0/0:628:628,0:.,870.59,.	0/0:14:14,0:.,19.41,.	0/0:30:30,0:.,41.59,.	0/0:172:172,0:.,238.44,.	0/0:161:161,0:.,223.19,.	0/0:170:170,0:.,235.67,.	0/0:198:198,0:.,274.49,.	0/0:550:550,0:.,762.46,.	0/0:305:305,0:.,422.82,.	0/0:136:136,0:.,188.54,.	0/0:160:160,0:.,221.81,.	0/0:94:94,0:.,130.31,.	0/0:325:325,0:.,450.55,.	0/0:103:103,0:.,142.79,.	0/0:302:302,0:.,418.66,.	0/0:84:84,0:.,116.45,.	0/0:209:209,0:.,289.74,.	0/0:321:321,0:.,445,.	0/0:50:50,0:.,69.31,.	0/0:42:42,0:.,58.22,.	0/0:70:70,0:.,97.04,.	0/0:188:188,0:.,260.62,.	0/0:265:265,0:.,367.37,.	0/0:298:298,0:.,413.12,.	0/0:154:154,0:.,213.49,.	0/0:50:50,0:.,69.31,.	0/0:87:87,0:.,120.61,.	0/0:93:93,0:.,128.93,.	0/0:120:120,0:.,166.36,.	0/0:65:65,0:.,90.11,.	0/0:170:170,0:.,235.67,.	0/0:112:112,0:.,155.26,.	0/0:34:34,0:.,47.13,.	0/0:226:226,0:.,313.3,.	0/0:77:77,0:.,106.74,.
1	102251	1176	G	T	.	PASS	.	GT:DP:AD:GL	0/0:31:31,0:.,42.98,.	0/0:32:32,0:.,44.36,.	./.:0:.,.:.,.,.	0/0:15:15,0:.,20.79,.	0/0:37:37,0:.,51.29,.	0/0:121:121,0:.,167.74,.	0/0:47:47,0:.,65.16,.	0/0:54:54,0:.,74.86,.	0/0:58:58,0:.,80.41,.	0/0:140:140,0:.,194.08,.	0/0:219:219,0:.,303.6,.	0/0:237:237,0:.,328.55,.	./.:0:.,.:.,.,.	0/0:23:23,0:.,31.88,.	0/0:183:183,0:.,253.69,.	0/0:116:116,0:.,160.81,.	0/0:79:79,0:.,109.52,.	0/0:206:206,0:.,285.58,.	0/0:32:32,0:.,44.36,.	0/0:77:77,0:.,106.74,.	0/0:180:180,0:.,249.53,.	0/0:63:63,0:.,87.34,.	0/0:99:99,0:.,137.24,.	0/0:370:370,0:.,512.93,.	0/0:56:56,0:.,77.63,.	0/0:237:237,0:.,328.55,.	0/0:180:180,0:.,249.53,.	0/0:90:90,0:.,124.77,.	0/0:12:12,0:.,16.64,.	0/0:122:122,0:.,169.13,.	0/0:712:712,0:.,987.04,.	0/0:38:38,0:.,52.68,.	0/0:37:37,0:.,51.29,.	0/0:38:38,0:.,52.68,.	0/0:36:36,0:.,49.91,.	./.:0:.,.:.,.,.	0/0:24:24,0:.,33.27,.	0/0:35:35,0:.,48.52,.	0/0:33:33,0:.,45.75,.	0/0:130:130,0:.,180.22,.	./.:0:.,.:.,.,.	./.:0:.,.:.,.,.	0/0:27:27,0:.,37.43,.	0/0:57:57,0:.,79.02,.	0/0:43:43,0:.,59.61,.	./.:0:.,.:.,.,.	./.:0:.,.:.,.,.	0/0:13:13,0:.,18.02,.	./.:0:.,.:.,.,.	0/0:105:105,0:.,145.56,.	0/0:46:46,0:.,63.77,.	0/0:31:31,0:.,42.98,.	0/0:59:59,0:.,81.79,.	./.:0:.,.:.,.,.	1/1:80:0,80:.,110.9,.	0/0:39:39,0:.,54.07,.	0/0:75:75,0:.,103.97,.	0/0:117:117,0:.,162.2,.	./.:0:.,.:.,.,.	0/0:50:50,0:.,69.31,.	0/0:183:183,0:.,253.69,.	0/0:163:163,0:.,225.97,.	0/0:20:20,0:.,27.73,.	0/0:27:27,0:.,37.43,.	0/0:24:24,0:.,33.27,.	0/0:32:32,0:.,44.36,.	0/0:199:199,0:.,275.87,.	0/0:135:135,0:.,187.15,.	0/0:87:87,0:.,120.61,.	0/0:162:162,0:.,224.58,.	0/0:11:11,0:.,15.25,.	0/0:76:76,0:.,105.36,.	0/0:15:15,0:.,20.79,.	0/0:158:158,0:.,219.03,.	0/0:109:109,0:.,151.11,.	0/0:65:65,0:.,90.11,.	0/0:116:116,0:.,160.81,.	0/0:52:52,0:.,72.09,.	0/0:15:15,0:.,20.79,.	0/0:18:18,0:.,24.95,.	0/0:227:227,0:.,314.69,.	0/0:50:50,0:.,69.31,.	0/0:35:35,0:.,48.52,.	0/0:178:178,0:.,246.76,.	0/0:139:139,0:.,192.69,.	0/0:23:23,0:.,31.88,.	./.:0:.,.:.,.,.	0/0:139:139,0:.,192.69,.	0/0:47:47,0:.,65.16,.	0/0:46:46,0:.,63.77,.	0/0:70:70,0:.,97.04,.	0/0:62:62,0:.,85.95,.	0/0:487:487,0:.,675.13,.	./.:0:.,.:.,.,.	0/0:31:31,0:.,42.98,.	0/0:35:35,0:.,48.52,.	0/0:160:160,0:.,221.81,.	0/0:114:114,0:.,158.04,.	0/0:72:72,0:.,99.81,.	0/0:540:540,0:.,748.6,.	0/0:85:85,0:.,117.84,.	0/0:122:122,0:.,169.13,.	0/0:74:74,0:.,102.59,.	0/0:55:55,0:.,76.25,.	0/0:185:185,0:.,256.46,.	0/0:73:73,0:.,101.2,.	0/0:139:139,0:.,192.69,.	0/0:109:109,0:.,151.11,.	./.:0:.,.:.,.,.	0/0:132:132,0:.,182.99,.	0/0:184:184,0:.,255.08,.	./.:0:.,.:.,.,.	0/0:10:10,0:.,13.86,.	0/0:68:68,0:.,94.27,.	0/0:69:69,0:.,95.65,.	0/0:130:130,0:.,180.22,.	0/0:213:213,0:.,295.28,.	0/0:29:29,0:.,40.2,.	./.:0:.,.:.,.,.	0/0:37:37,0:.,51.29,.	0/0:103:103,0:.,142.79,.	0/0:143:143,0:.,198.24,.	0/0:55:55,0:.,76.25,.	0/0:30:30,0:.,41.59,.	0/0:55:55,0:.,76.25,.	0/0:85:85,0:.,117.84,.	0/0:35:35,0:.,48.52,.
1	103728	1193	T	A	.	PASS	.	GT:DP:AD:GL	0/0:29:29,0:.,40.2,.	0/0:102:102,0:.,141.4,.	./.:0:.,.:.,.,.	0/0:176:176,0:.,243.99,.	0/0:59:59,0:.,81.79,.	./.:0:.,.:.,.,.	0/0:140:140,0:.,194.08,.	0/0:16:16,0:.,22.18,.	0/0:126:126,0:.,174.67,.	0/0:223:223,0:.,309.14,.	0/0:251:251,0:.,347.96,.	0/0:186:186,0:.,257.85,.	0/0:43:43,0:.,59.61,.	0/0:175:175,0:.,242.6,.	0/0:14:14,0:.,19.41,.	0/0:90:90,0:.,124.77,.	0/0:94:94,0:.,130.31,.	0/0:91:91,0:.,126.15,.	./.:0:.,.:.,.,.	0/0:170:170,0:.,235.67,.	0/0:192:192,0:.,266.17,.	0/0:174:174,0:.,241.22,.	0/0:145:145,0:.,201.01,.	./.:0:.,.:.,.,.	0/0:387:387,0:.,536.5,.	0/0:64:64,0:.,88.72,.	0/0:131:131,0:.,181.6,.	0/0:38:38,0:.,52.68,.	0/0:20:20,0:.,27.73,.	0/0:326:326,0:.,451.93,.	0/0:748:748,0:.,1036.95,.	0/0:82:82,0:.,113.68,.	0/0:212:212,0:.,293.89,.	./.:0:.,.:.,.,.	0/0:42:42,0:.,58.22,.	./.:0:.,.:.,.,.	0/0:55:55,0:.,76.25,.	0/0:247:247,0:.,342.41,.	0/0:89:89,0:.,123.38,.	0/0:57:57,0:.,79.02,.	0/0:56:56,0:.,77.63,.	0/0:31:31,0:.,42.98,.	0/0:46:46,0:.,63.77,.	0/0:65:65,0:.,90.11,.	0/0:72:72,0:.,99.81,.	0/0:67:67,0:.,92.88,.	./.:0:.,.:.,.,.	0/0:31:31,0:.,42.98,.	0/0:14:14,0:.,19.41,.	0/0:143:143,0:.,198.24,.	0/0:26:26,0:.,36.04,.	0/0:52:52,0:.,72.09,.	0/0:398:398,0:.,551.75,.	0/0:127:127,0:.,176.06,.	0/0:95:95,0:.,131.7,.	0/0:24:24,0:.,33.27,.	0/0:24:24,0:.,33.27,.	0/0:278:278,0:.,385.39,.	0/0:93:93,0:.,128.93,.	0/0:128:128,0:.,177.45,.	0/0:133:133,0:.,184.38,.	0/0:56:56,0:.,77.63,.	0/0:31:31,0:.,42.98,.	./.:0:.,.:.,.,.	0/0:63:63,0:.,87.34,.	0/0:22:22,0:.,30.5,.	0/0:69:69,0:.,95.65,.	./.:0:.,.:.,.,.	0/0:38:38,0:.,52.68,.	0/0:144:144,0:.,199.63,.	0/0:15:15,0:.,20.79,.	./.:0:.,.:.,.,.	0/0:130:130,0:.,180.22,.	0/0:171:171,0:.,237.06,.	0/0:38:38,0:.,52.68,.	0/0:10:10,0:.,13.86,.	./.:0:.,.:.,.,.	./.:0:.,.:.,.,.	0/0:100:100,0:.,138.63,.	0/0:400:400,0:.,554.52,.	0/0:240:240,0:.,332.71,.	0/0:211:211,0:.,292.51,.	0/0:92:92,0:.,127.54,.	1/1:123:0,123:.,170.51,.	0/0:186:186,0:.,257.85,.	0/0:115:115,0:.,159.42,.	0/0:263:263,0:.,364.6,.	0/0:45:45,0:.,62.38,.	0/0:83:83,0:.,115.06,.	0/0:72:72,0:.,99.81,.	0/0:88:88,0:.,121.99,.	0/0:104:104,0:.,144.17,.	0/0:232:232,0:.,321.62,.	0/0:52:52,0:.,72.09,.	0/0:29:29,0:.,40.2,.	0/0:273:273,0:.,378.46,.	0/0:225:225,0:.,311.92,.	0/0:273:273,0:.,378.46,.	0/0:125:125,0:.,173.29,.	0/0:419:419,0:.,580.86,.	0/0:319:319,0:.,442.23,.	0/0:209:209,0:.,289.74,.	0/0:70:70,0:.,97.04,.	0/0:76:76,0:.,105.36,.	0/0:117:117,0:.,162.2,.	0/0:97:97,0:.,134.47,.	0/0:243:243,0:.,336.87,.	0/0:136:136,0:.,188.54,.	0/0:58:58,0:.,80.41,.	0/0:301:301,0:.,417.27,.	0/0:44:44,0:.,61,.	0/0:45:45,0:.,62.38,.	0/0:73:73,0:.,101.2,.	0/0:177:177,0:.,245.37,.	0/0:230:230,0:.,318.85,.	0/0:89:89,0:.,123.38,.	0/0:192:192,0:.,266.17,.	0/0:105:105,0:.,145.56,.	0/0:89:89,0:.,123.38,.	0/0:114:114,0:.,158.04,.	0/0:179:179,0:.,248.15,.	0/0:109:109,0:.,151.11,.	0/0:137:137,0:.,189.92,.	0/0:81:81,0:.,112.29,.	0/0:85:85,0:.,117.84,.	0/0:130:130,0:.,180.22,.	0/0:100:100,0:.,138.63,.
1	103927	1195	A	T	.	PASS	.	GT:DP:AD:GL	0/0:42:42,0:.,58.22,.	0/0:79:79,0:.,109.52,.	0/0:54:54,0:.,74.86,.	0/0:31:31,0:.,42.98,.	0/0:188:188,0:.,260.62,.	0/0:333:333,0:.,461.64,.	0/0:291:291,0:.,403.41,.	0/0:36:36,0:.,49.91,.	0/0:320:320,0:.,443.61,.	0/0:228:228,0:.,316.08,.	0/0:72:72,0:.,99.81,.	0/0:112:112,0:.,155.26,.	0/0:60:60,0:.,83.18,.	0/0:103:103,0:.,142.79,.	0/0:32:32,0:.,44.36,.	0/0:14:14,0:.,19.41,.	0/0:228:228,0:.,316.08,.	0/0:181:181,0:.,250.92,.	./.:0:.,.:.,.,.	0/0:209:209,0:.,289.74,.	0/0:283:283,0:.,392.32,.	0/0:110:110,0:.,152.49,.	0/0:79:79,0:.,109.52,.	./.:0:.,.:.,.,.	0/0:123:123,0:.,170.51,.	0/0:107:107,0:.,148.33,.	0/0:225:225,0:.,311.92,.	0/0:98:98,0:.,135.86,.	0/0:44:44,0:.,61,.	0/0:256:256,0:.,354.89,.	0/0:842:842,0:.,1167.26,.	0/0:43:43,0:.,59.61,.	0/0:33:33,0:.,45.75,.	0/0:11:11,0:.,15.25,.	0/0:79:79,0:.,109.52,.	./.:0:.,.:.,.,.	./.:0:.,.:.,.,.	./.:0:.,.:.,.,.	0/0:95:95,0:.,131.7,.	./.:0:.,.:.,.,.	1/1:43:0,43:.,59.61,.	0/0:74:74,0:.,102.59,.	0/0:78:78,0:.,108.13,.	0/0:57:57,0:.,79.02,.	0/0:32:32,0:.,44.36,.	0/0:131:131,0:.,181.6,.	0/0:59:59,0:.,81.79,.	0/0:13:13,0:.,18.02,.	./.:0:.,.:.,.,.	0/0:213:213,0:.,295.28,.	./.:0:.,.:.,.,.	0/0:179:179,0:.,248.15,.	0/0:276:276,0:.,382.62,.	0/0:231:231,0:.,320.23,.	0/0:96:96,0:.,133.08,.	./.:0:.,.:.,.,.	0/0:124:124,0:.,173.29,.	0/0:68:68,0:.,94.27,.	0/0:17:17,0:.,23.57,.	./.:0:.,.:.,.,.	./.:0:.,.:.,.,.	0/0:67:67,0:.,92.88,.	0/0:76:76,0:.,105.36,.	0/0:118:118,0:.,163.58,.	./.:0:.,.:.,.,.	0/0:18:18,0:.,24.95,.	0/0:200:200,0:.,277.26,.	0/0:142:142,0:.,196.85,.	./.:0:.,.:.,.,.	./.:0:.,.:.,.,.	./.:0:.,.:.,.,.	./.:0:.,.:.,.,.	./.:0:.,.:.,.,.	0/0:240:240,0:.,332.71,.	0/0:130:130,0:.,180.22,.	./.:0:.,.:.,.,.	0/0:69:69,0:.,95.65,.	0/0:117:117,0:.,162.2,.	0/0:24:24,0:.,33.27,.	./.:0:.,.:.,.,.	0/0:225:225,0:.,311.92,.	0/0:97:97,0:.,134.47,.	0/0:41:41,0:.,56.84,.	0/0:68:68,0:.,94.27,.	0/0:58:58,0:.,80.41,.	0/0:82:82,0:.,113.68,.	0/0:134:134,0:.,185.76,.	0/0:88:88,0:.,121.99,.	0/0:96:96,0:.,133.08,.	0/0:117:117,0:.,162.2,.	./.:0:.,.:.,.,.	0/0:29:29,0:.,40.2,.	./.:0:.,.:.,.,.	./.:0:.,.:.,.,.	0/0:77:77,0:.,106.74,.	./.:0:.,.:.,.,.	0/0:244:244,0:.,338.26,.	0/0:92:92,0:.,127.54,.	0/0:144:144,0:.,199.63,.	0/0:711:711,0:.,985.66,.	0/0:140:140,0:.,194.08,.	./.:0:.,.:.,.,.	0/0:92:92,0:.,127.54,.	0/0:13:13,0:.,18.02,.	0/0:358:358,0:.,496.29,.	0/0:34:34,0:.,47.13,.	0/0:161:161,0:.,223.19,.	./.:0:.,.:.,.,.	0/0:43:43,0:.,59.61,.	0/0:365:365,0:.,506,.	0/0:16:16,0:.,22.18,.	./.:0:.,.:.,.,.	./.:0:.,.:.,.,.	0/0:188:188,0:.,260.62,.	0/0:173:173,0:.,239.83,.	0/0:264:264,0:.,365.98,.	0/0:71:71,0:.,98.43,.	./.:0:.,.:.,.,.	0/0:84:84,0:.,116.45,.	0/0:62:62,0:.,85.95,.	0/0:232:232,0:.,321.62,.	0/0:13:13,0:.,18.02,.	./.:0:.,.:.,.,.	0/0:120:120,0:.,166.36,.	./.:0:.,.:.,.,.	0/0:234:234,0:.,324.39,.	0/0:82:82,0:.,113.68,.
1	104346	1200	T	A	.	PASS	.	GT:DP:AD:GL	0/0:90:90,0:.,124.77,.	./.:0:.,.:.,.,.	0/0:68:68,0:.,94.27,.	0/0:75:75,0:.,103.97,.	0/0:67:67,0:.,92.88,.	0/0:147:147,0:.,203.79,.	0/0:124:124,0:.,171.9,.	0/0:45:45,0:.,62.38,.	1/0:157:89,68:.,217.65,.	0/0:240:240,0:.,332.71,.	1/0:100:43,57:.,138.63,.	0/0:293:293,0:.,406.18,.	./.:0:.,.:.,.,.	0/0:124:124,0:.,171.9,.	0/0:73:73,0:.,101.2,.	0/0:30:30,0:.,41.59,.	0/0:103:103,0:.,142.79,.	0/0:229:229,0:.,317.46,.	./.:0:.,.:.,.,.	0/0:254:254,0:.,352.12,.	0/0:124:124,0:.,171.9,.	0/0:175:175,0:.,242.6,.	./.:0:.,.:.,.,.	0/0:269:269,0:.,372.91,.	0/0:232:232,0:.,323.01,.	0/0:94:94,0:.,130.31,.	0/0:127:127,0:.,176.06,.	0/0:58:58,0:.,80.41,.	./.:0:.,.:.,.,.	0/0:326:326,0:.,451.93,.	0/0:838:838,0:.,1161.71,.	0/0:58:58,0:.,80.41,.	./.:0:.,.:.,.,.	./.:0:.,.:.,.,.	1/0:70:16,54:.,97.04,.	0/0:47:47,0:.,65.16,.	0/0:12:12,0:.,16.64,.	1/1:165:0,165:.,228.74,.	1/1:155:0,155:.,214.88,.	0/0:132:132,0:.,182.99,.	0/0:121:121,0:.,167.74,.	0/0:92:92,0:.,127.54,.	0/0:95:95,0:.,131.7,.	1/0:59:35,24:.,81.79,.	1/1:26:0,26:.,36.04,.	0/0:85:85,0:.,117.84,.	0/0:18:18,0:.,24.95,.	1/1:27:0,27:.,37.43,.	./.:0:.,.:.,.,.	./.:0:.,.:.,.,.	0/0:36:36,0:.,49.91,.	0/0:145:145,0:.,201.01,.	0/0:275:275,0:.,381.23,.	0/0:70:70,0:.,97.04,.	0/0:94:94,0:.,130.31,.	0/0:129:129,0:.,178.83,.	0/0:193:193,0:.,267.55,.	0/0:101:101,0:.,140.02,.	0/0:21:21,0:.,29.11,.	./.:0:.,.:.,.,.	0/0:13:13,0:.,18.02,.	0/0:42:42,0:.,58.22,.	0/0:44:44,0:.,61,.	0/0:77:77,0:.,106.74,.	0/0:73:73,0:.,101.2,.	./.:0:.,.:.,.,.	0/0:129:129,0:.,178.83,.	./.:0:.,.:.,.,.	./.:0:.,.:.,.,.	0/0:126:126,0:.,174.67,.	0/0:29:29,0:.,40.2,.	0/0:61:61,0:.,84.56,.	0/0:122:122,0:.,169.13,.	0/0:333:333,0:.,461.64,.	./.:0:.,.:.,.,.	0/0:29:29,0:.,40.2,.	0/0:158:158,0:.,219.03,.	1/0:113:52,61:.,156.65,.	0/0:81:81,0:.,112.29,.	0/0:182:182,0:.,252.31,.	0/0:307:307,0:.,425.59,.	0/0:100:100,0:.,138.63,.	0/0:38:38,0:.,52.68,.	0/0:251:251,0:.,347.96,.	1/0:78:48,30:.,108.13,.	0/0:176:176,0:.,243.99,.	0/0:161:161,0:.,223.19,.	0/0:31:31,0:.,42.98,.	0/0:152:152,0:.,210.72,.	./.:0:.,.:.,.,.	0/0:78:78,0:.,108.13,.	0/0:111:111,0:.,153.88,.	0/0:613:613,0:.,849.8,.	0/0:16:16,0:.,22.18,.	0/0:29:29,0:.,40.2,.	1/1:166:0,166:.,230.12,.	0/0:116:116,0:.,160.81,.	0/0:268:268,0:.,371.53,.	./.:0:.,.:.,.,.	./.:0:.,.:.,.,.	./.:0:.,.:.,.,.	./.:0:.,.:.,.,.	./.:0:.,.:.,.,.	./.:0:.,.:.,.,.	./.:0:.,.:.,.,.	0/0:55:55,0:.,76.25,.	1/1:320:0,320:.,443.61,.	0/0:188:188,0:.,260.62,.	./.:0:.,.:.,.,.	0/0:630:630,0:.,873.37,.	./.:0:.,.:.,.,.	1/1:62:0,62:.,85.95,.	0/0:24:24,0:.,33.27,.	0/0:181:181,0:.,250.92,.	0/0:176:176,0:.,243.99,.	1/1:130:0,130:.,180.22,.	1/0:145:43,102:.,201.01,.	1/0:122:83,39:.,169.13,.	0/0:260:260,0:.,360.44,.	1/0:50:23,27:.,69.31,.	0/0:247:247,0:.,342.41,.	./.:0:.,.:.,.,.	1/1:140:0,140:.,194.08,.	./.:0:.,.:.,.,.	./.:0:.,.:.,.,.	0/0:495:495,0:.,686.22,.	0/0:70:70,0:.,97.04,.
1	104646	1203	G	C	.	PASS	.	GT:DP:AD:GL	0/0:27:27,0:.,37.43,.	0/0:19:19,0:.,26.34,.	0/0:97:97,0:.,134.47,.	0/0:125:125,0:.,173.29,.	0/0:51:51,0:.,70.7,.	0/0:52:52,0:.,72.09,.	0/0:56:56,0:.,77.63,.	0/0:47:47,0:.,65.16,.	0/0:52:52,0:.,72.09,.	0/0:81:81,0:.,112.29,.	0/0:173:173,0:.,239.83,.	0/0:300:300,0:.,415.89,.	0/0:45:45,0:.,62.38,.	0/0:75:75,0:.,103.97,.	0/0:39:39,0:.,54.07,.	0/0:22:22,0:.,30.5,.	0/0:81:81,0:.,112.29,.	0/0:248:248,0:.,343.8,.	0/0:50:50,0:.,69.31,.	0/0:21:21,0:.,29.11,.	0/0:114:114,0:.,158.04,.	0/0:126:126,0:.,174.67,.	0/0:30:30,0:.,41.59,.	0/0:182:182,0:.,252.31,.	0/0:38:38,0:.,52.68,.	0/0:63:63,0:.,87.34,.	0/0:126:126,0:.,174.67,.	0/0:108:108,0:.,149.72,.	0/0:14:14,0:.,19.41,.	0/0:387:387,0:.,536.5,.	0/0:545:545,0:.,755.53,.	1/0:45:26,19:.,62.38,.	0/0:71:71,0:.,98.43,.	0/0:17:17,0:.,23.57,.	0/0:57:57,0:.,79.02,.	./.:0:.,.:.,.,.	./.:0:.,.:.,.,.	0/0:70:70,0:.,97.04,.	0/0:62:62,0:.,85.95,.	0/0:10:10,0:.,13.86,.	0/0:15:15,0:.,20.79,.	0/0:42:42,0:.,58.22,.	0/0:64:64,0:.,88.72,.	0/0:53:53,0:.,73.47,.	0/0:91:91,0:.,126.15,.	0/0:16:16,0:.,22.18,.	./.:0:.,.:.,.,.	0/0:37:37,0:.,51.29,.	0/0:33:33,0:.,45.75,.	0/0:160:160,0:.,221.81,.	0/0:26:26,0:.,36.04,.	0/0:21:21,0:.,29.11,.	0/0:35:35,0:.,48.52,.	0/0:194:194,0:.,268.94,.	0/0:114:114,0:.,158.04,.	0/0:14:14,0:.,19.41,.	0/0:12:12,0:.,16.64,.	0/0:136:136,0:.,188.54,.	0/0:46:46,0:.,63.77,.	0/0:66:66,0:.,91.5,.	0/0:52:52,0:.,72.09,.	./.:0:.,.:.,.,.	0/0:25:25,0:.,34.66,.	./.:0:.,.:.,.,.	0/0:90:90,0:.,124.77,.	0/0:69:69,0:.,95.65,.	0/0:194:194,0:.,268.94,.	0/0:63:63,0:.,87.34,.	0/0:58:58,0:.,80.41,.	0/0:48:48,0:.,66.54,.	./.:0:.,.:.,.,.	0/0:82:82,0:.,113.68,.	0/0:103:103,0:.,142.79,.	0/0:432:432,0:.,598.88,.	0/0:39:39,0:.,54.07,.	0/0:40:40,0:.,55.45,.	./.:0:.,.:.,.,.	0/0:59:59,0:.,81.79,.	./.:0:.,.:.,.,.	0/0:60:60,0:.,83.18,.	0/0:202:202,0:.,280.03,.	0/0:106:106,0:.,146.95,.	1/0:39:11,28:.,54.07,.	0/0:34:34,0:.,47.13,.	0/0:68:68,0:.,94.27,.	0/0:25:25,0:.,34.66,.	0/0:74:74,0:.,102.59,.	0/0:47:47,0:.,65.16,.	0/0:56:56,0:.,77.63,.	./.:0:.,.:.,.,.	0/0:30:30,0:.,41.59,.	0/0:48:48,0:.,66.54,.	0/0:356:356,0:.,493.52,.	./.:0:.,.:.,.,.	./.:0:.,.:.,.,.	0/0:21:21,0:.,29.11,.	0/0:109:109,0:.,151.11,.	0/0:88:88,0:.,121.99,.	0/0:87:87,0:.,120.61,.	0/0:508:508,0:.,704.24,.	0/0:73:73,0:.,101.2,.	0/0:83:83,0:.,115.06,.	0/0:96:96,0:.,133.08,.	0/0:20:20,0:.,27.73,.	0/0:123:123,0:.,170.51,.	0/0:43:43,0:.,59.61,.	0/0:111:111,0:.,153.88,.	0/0:87:87,0:.,120.61,.	./.:0:.,.:.,.,.	0/0:260:260,0:.,360.44,.	0/0:66:66,0:.,91.5,.	./.:0:.,.:.,.,.	./.:0:.,.:.,.,.	0/0:36:36,0:.,49.91,.	0/0:74:74,0:.,102.59,.	0/0:100:100,0:.,138.63,.	0/0:113:113,0:.,156.65,.	0/0:29:29,0:.,40.2,.	0/0:16:16,0:.,22.18,.	./.:0:.,.:.,.,.	0/0:126:126,0:.,174.67,.	0/0:202:202,0:.,280.03,.	0/0:81:81,0:.,112.29,.	0/0:60:60,0:.,83.18,.	0/0:14:14,0:.,19.41,.	0/0:13:13,0:.,18.02,.	0/0:46:46,0:.,63.77,.
1	104827	1205	T	A	.	PASS	.	GT:DP:AD:GL	0/0:59:59,0:.,81.79,.	0/0:43:43,0:.,59.61,.	0/0:44:44,0:.,61,.	0/0:85:85,0:.,117.84,.	0/0:49:49,0:.,67.93,.	0/0:276:276,0:.,382.62,.	0/0:114:114,0:.,158.04,.	0/0:16:16,0:.,22.18,.	0/0:40:40,0:.,55.45,.	0/0:171:171,0:.,237.06,.	0/0:73:73,0:.,101.2,.	0/0:262:262,0:.,363.21,.	./.:0:.,.:.,.,.	./.:0:.,.:.,.,.	0/0:76:76,0:.,105.36,.	0/0:79:79,0:.,109.52,.	1/0:80:56,24:.,110.9,.	0/0:174:174,0:.,241.22,.	1/0:68:25,43:.,94.27,.	0/0:146:146,0:.,202.4,.	0/0:167:167,0:.,231.51,.	0/0:203:203,0:.,281.42,.	0/0:42:42,0:.,58.22,.	1/0:327:216,111:.,453.32,.	0/0:123:123,0:.,170.51,.	0/0:76:76,0:.,105.36,.	0/0:142:142,0:.,196.85,.	0/0:85:85,0:.,117.84,.	0/0:11:11,0:.,15.25,.	0/0:161:161,0:.,223.19,.	0/0:348:348,0:.,482.43,.	0/0:49:49,0:.,67.93,.	0/0:47:47,0:.,65.16,.	./.:0:.,.:.,.,.	0/0:20:20,0:.,27.73,.	./.:0:.,.:.,.,.	./.:0:.,.:.,.,.	0/0:151:151,0:.,209.33,.	0/0:50:50,0:.,69.31,.	0/0:61:61,0:.,84.56,.	0/0:92:92,0:.,127.54,.	0/0:52:52,0:.,72.09,.	0/0:15:15,0:.,20.79,.	0/0:18:18,0:.,24.95,.	0/0:37:37,0:.,51.29,.	./.:0:.,.:.,.,.	0/0:27:27,0:.,37.43,.	./.:0:.,.:.,.,.	./.:0:.,.:.,.,.	0/0:56:56,0:.,77.63,.	./.:0:.,.:.,.,.	0/0:117:117,0:.,162.2,.	0/0:109:109,0:.,151.11,.	0/0:123:123,0:.,170.51,.	0/0:89:89,0:.,123.38,.	0/0:25:25,0:.,34.66,.	0/0:67:67,0:.,92.88,.	0/0:83:83,0:.,115.06,.	0/0:23:23,0:.,31.88,.	0/0:48:48,0:.,66.54,.	0/0:195:195,0:.,270.33,.	0/0:56:56,0:.,77.63,.	0/0:65:65,0:.,90.11,.	0/0:47:47,0:.,65.16,.	0/0:53:53,0:.,73.47,.	0/0:13:13,0:.,18.02,.	0/0:101:101,0:.,140.02,.	0/0:127:127,0:.,176.06,.	0/0:221:221,0:.,306.37,.	0/0:63:63,0:.,87.34,.	0/0:10:10,0:.,13.86,.	0/0:27:27,0:.,37.43,.	0/0:142:142,0:.,196.85,.	0/0:133:133,0:.,184.38,.	0/0:58:58,0:.,80.41,.	0/0:61:61,0:.,84.56,.	./.:0:.,.:.,.,.	0/0:20:20,0:.,27.73,.	0/0:89:89,0:.,123.38,.	0/0:154:154,0:.,213.49,.	0/0:245:245,0:.,339.64,.	0/0:163:163,0:.,225.97,.	0/0:65:65,0:.,90.11,.	0/0:71:71,0:.,98.43,.	0/0:47:47,0:.,65.16,.	0/0:38:38,0:.,52.68,.	0/0:150:150,0:.,207.94,.	0/0:37:37,0:.,51.29,.	0/0:52:52,0:.,72.09,.	./.:0:.,.:.,.,.	0/0:128:128,0:.,177.45,.	0/0:64:64,0:.,88.72,.	0/0:144:144,0:.,199.63,.	0/0:102:102,0:.,141.4,.	./.:0:.,.:.,.,.	0/0:69:69,0:.,95.65,.	0/0:130:130,0:.,180.22,.	0/0:158:158,0:.,219.03,.	0/0:97:97,0:.,134.47,.	0/0:437:437,0:.,605.81,.	0/0:189:189,0:.,262.01,.	0/0:72:72,0:.,99.81,.	0/0:55:55,0:.,76.25,.	0/0:74:74,0:.,102.59,.	0/0:58:58,0:.,80.41,.	0/0:39:39,0:.,54.07,.	0/0:177:177,0:.,245.37,.	0/0:111:111,0:.,153.88,.	./.:0:.,.:.,.,.	0/0:26:26,0:.,36.04,.	0/0:19:19,0:.,26.34,.	0/0:51:51,0:.,70.7,.	0/0:69:69,0:.,95.65,.	0/0:178:178,0:.,246.76,.	0/0:89:89,0:.,123.38,.	0/0:151:151,0:.,209.33,.	0/0:152:152,0:.,210.72,.	0/0:48:48,0:.,66.54,.	0/0:157:157,0:.,217.65,.	0/0:66:66,0:.,91.5,.	0/0:120:120,0:.,166.36,.	0/0:195:195,0:.,270.33,.	0/0:83:83,0:.,115.06,.	0/0:127:127,0:.,176.06,.	0/0:13:13,0:.,18.02,.	0/0:93:93,0:.,128.93,.	0/0:69:69,0:.,95.65,.
1	105232	1210	T	C	.	PASS	.	GT:DP:AD:GL	0/0:98:98,0:.,135.86,.	1/1:86:0,86:.,119.22,.	1/1:28:0,28:.,38.82,.	0/0:132:132,0:.,182.99,.	1/0:137:106,31:.,189.92,.	1/1:259:0,259:.,359.05,.	1/1:119:0,119:.,164.97,.	1/0:61:34,27:.,85.95,.	1/0:129:54,75:.,178.83,.	0/0:188:188,0:.,260.62,.	1/0:133:67,66:.,184.38,.	./.:0:.,.:.,.,.	./.:0:.,.:.,.,.	0/0:65:65,0:.,90.11,.	0/0:73:73,0:.,101.2,.	0/0:23:23,0:.,31.88,.	0/0:152:152,0:.,210.72,.	./.:0:.,.:.,.,.	1/0:39:11,28:.,54.07,.	0/0:100:100,0:.,138.63,.	0/0:99:99,0:.,137.24,.	1/0:142:92,50:.,198.24,.	0/0:153:153,0:.,212.1,.	1/0:215:64,151:.,298.05,.	1/1:104:0,104:.,144.17,.	0/0:72:72,0:.,99.81,.	1/1:90:0,90:.,124.77,.	1/0:81:40,41:.,112.29,.	./.:0:.,.:.,.,.	0/0:273:273,0:.,378.46,.	./.:0:.,.:.,.,.	0/0:22:22,0:.,30.5,.	1/1:128:0,128:.,177.45,.	1/1:29:0,29:.,40.2,.	./.:0:.,.:.,.,.	./.:0:.,.:.,.,.	./.:0:.,.:.,.,.	1/1:81:0,81:.,112.29,.	./.:0:.,.:.,.,.	0/0:89:89,0:.,123.38,.	0/0:98:98,0:.,135.86,.	0/0:51:51,0:.,70.7,.	1/1:12:0,12:.,16.64,.	1/1:67:0,67:.,92.88,.	1/0:49:34,15:.,67.93,.	./.:0:.,.:.,.,.	./.:0:.,.:.,.,.	./.:0:.,.:.,.,.	1/1:24:0,24:.,33.27,.	0/0:23:23,0:.,31.88,.	1/1:30:0,30:.,41.59,.	0/0:68:68,0:.,94.27,.	0/0:53:53,0:.,73.47,.	0/0:141:141,0:.,195.47,.	0/0:78:78,0:.,108.13,.	0/0:33:33,0:.,45.75,.	1/0:131:63,68:.,181.6,.	1/1:109:0,109:.,151.11,.	./.:0:.,.:.,.,.	./.:0:.,.:.,.,.	0/0:34:34,0:.,47.13,.	0/0:49:49,0:.,67.93,.	./.:0:.,.:.,.,.	0/0:101:101,0:.,140.02,.	0/0:65:65,0:.,90.11,.	0/0:74:74,0:.,102.59,.	1/0:87:41,46:.,120.61,.	0/0:107:107,0:.,148.33,.	./.:0:.,.:.,.,.	0/0:26:26,0:.,36.04,.	./.:0:.,.:.,.,.	0/0:48:48,0:.,66.54,.	./.:0:.,.:.,.,.	./.:0:.,.:.,.,.	./.:0:.,.:.,.,.	./.:0:.,.:.,.,.	./.:0:.,.:.,.,.	0/0:186:186,0:.,257.85,.	0/0:19:19,0:.,26.34,.	0/0:213:213,0:.,295.28,.	0/0:111:111,0:.,153.88,.	1/0:69:47,22:.,95.65,.	1/0:42:16,26:.,58.22,.	0/0:173:173,0:.,239.83,.	0/0:43:43,0:.,59.61,.	0/0:129:129,0:.,178.83,.	0/0:138:138,0:.,191.31,.	1/0:191:124,67:.,264.78,.	./.:0:.,.:.,.,.	1/1:38:0,38:.,52.68,.	0/0:37:37,0:.,51.29,.	0/0:84:84,0:.,116.45,.	0/0:514:514,0:.,712.56,.	0/0:20:20,0:.,27.73,.	1/1:49:0,49:.,67.93,.	0/0:129:129,0:.,178.83,.	1/1:177:0,177:.,245.37,.	./.:0:.,.:.,.,.	1/0:142:84,58:.,198.24,.	1/0:640:287,353:.,895.55,.	1/1:44:0,44:.,61,.	0/0:89:89,0:.,123.38,.	./.:65:.,.:.,.,.	1/0:130:84,46:.,180.22,.	0/0:115:115,0:.,159.42,.	1/0:68:19,49:.,94.27,.	0/0:169:169,0:.,234.28,.	1/0:89:51,38:.,123.38,.	0/0:83:83,0:.,115.06,.	1/0:386:158,228:.,536.5,.	0/0:50:50,0:.,69.31,.	./.:0:.,.:.,.,.	1/0:77:35,42:.,106.74,.	./.:0:.,.:.,.,.	./.:0:.,.:.,.,.	./.:0:.,.:.,.,.	1/0:123:61,62:.,170.51,.	1/0:46:20,26:.,63.77,.	./.:62:.,.:.,.,.	0/0:168:168,0:.,232.9,.	0/0:159:159,0:.,220.42,.	1/0:100:61,39:.,140.02,.	0/0:152:152,0:.,210.72,.	1/1:54:0,54:.,74.86,.	0/0:109:109,0:.,151.11,.	0/0:299:299,0:.,414.5,.	./.:0:.,.:.,.,.
1	105906	1218	C	G	.	PASS	.	GT:DP:AD:GL	0/0:20:20,0:.,27.73,.	0/0:29:29,0:.,40.2,.	0/0:82:82,0:.,113.68,.	0/0:20:20,0:.,27.73,.	0/0:50:50,0:.,69.31,.	0/0:229:229,0:.,317.46,.	0/0:41:41,0:.,56.84,.	./.:0:.,.:.,.,.	0/0:155:155,0:.,214.88,.	0/0:202:202,0:.,280.03,.	0/0:73:73,0:.,101.2,.	0/0:162:162,0:.,224.58,.	0/0:64:64,0:.,88.72,.	0/0:53:53,0:.,73.47,.	0/1:89:55,34:.,123.38,.	./.:0:.,.:.,.,.	0/0:80:80,0:.,110.9,.	1/1:36:0,36:.,49.91,.	0/0:59:59,0:.,81.79,.	0/0:63:63,0:.,87.34,.	0/0:64:64,0:.,88.72,.	0/0:200:200,0:.,277.26,.	0/0:77:77,0:.,106.74,.	0/1:362:227,135:.,501.84,.	0/0:72:72,0:.,99.81,.	0/0:190:190,0:.,263.4,.	0/0:50:50,0:.,69.31,.	0/0:38:38,0:.,52.68,.	./.:0:.,.:.,.,.	0/0:134:134,0:.,185.76,.	0/0:322:322,0:.,446.39,.	0/0:54:54,0:.,74.86,.	0/0:172:172,0:.,238.44,.	./.:0:.,.:.,.,.	0/0:27:27,0:.,37.43,.	0/0:16:16,0:.,22.18,.	0/0:17:17,0:.,23.57,.	0/0:73:73,0:.,101.2,.	0/0:162:162,0:.,224.58,.	./.:0:.,.:.,.,.	0/0:30:30,0:.,41.59,.	0/0:89:89,0:.,123.38,.	0/0:35:35,0:.,48.52,.	0/0:25:25,0:.,34.66,.	0/0:14:14,0:.,19.41,.	0/0:92:92,0:.,127.54,.	0/0:25:25,0:.,34.66,.	./.:0:.,.:.,.,.	0/0:25:25,0:.,34.66,.	0/0:123:123,0:.,171.9,.	0/0:56:56,0:.,77.63,.	0/0:97:97,0:.,134.47,.	0/0:167:167,0:.,231.51,.	0/0:143:143,0:.,198.24,.	0/0:52:52,0:.,72.09,.	./.:0:.,.:.,.,.	./.:0:.,.:.,.,.	0/0:230:230,0:.,318.85,.	./.:0:.,.:.,.,.	0/0:28:28,0:.,38.82,.	./.:0:.,.:.,.,.	./.:0:.,.:.,.,.	./.:0:.,.:.,.,.	./.:0:.,.:.,.,.	0/0:14:14,0:.,19.41,.	./.:0:.,.:.,.,.	0/1:136:102,34:.,188.54,.	0/0:94:94,0:.,130.31,.	0/0:12:12,0:.,16.64,.	0/0:68:68,0:.,94.27,.	./.:0:.,.:.,.,.	0/0:108:108,0:.,149.72,.	0/0:60:60,0:.,83.18,.	./.:0:.,.:.,.,.	0/0:109:109,0:.,151.11,.	0/0:22:22,0:.,30.5,.	0/0:86:86,0:.,119.22,.	0/0:32:32,0:.,44.36,.	0/0:57:57,0:.,79.02,.	./.:0:.,.:.,.,.	0/0:190:190,0:.,263.4,.	./.:0:.,.:.,.,.	0/0:63:63,0:.,87.34,.	0/0:42:42,0:.,58.22,.	0/0:21:21,0:.,29.11,.	0/0:81:81,0:.,112.29,.	./.:0:.,.:.,.,.	0/0:87:87,0:.,120.61,.	0/0:89:89,0:.,123.38,.	0/0:54:54,0:.,74.86,.	0/0:19:19,0:.,26.34,.	0/0:13:13,0:.,18.02,.	0/0:364:364,0:.,504.61,.	0/0:42:42,0:.,58.22,.	./.:0:.,.:.,.,.	./.:0:.,.:.,.,.	0/0:106:106,0:.,146.95,.	0/0:219:219,0:.,303.6,.	0/0:223:223,0:.,309.14,.	0/0:478:478,0:.,662.65,.	0/0:52:52,0:.,72.09,.	./.:0:.,.:.,.,.	0/0:95:95,0:.,131.7,.	0/0:69:69,0:.,95.65,.	0/0:78:78,0:.,108.13,.	./.:0:.,.:.,.,.	0/0:190:190,0:.,263.4,.	0/0:55:55,0:.,76.25,.	0/0:74:74,0:.,102.59,.	0/0:101:101,0:.,140.02,.	./.:0:.,.:.,.,.	./.:0:.,.:.,.,.	0/0:14:14,0:.,19.41,.	0/0:109:109,0:.,151.11,.	./.:132:.,.:.,.,.	0/0:119:119,0:.,164.97,.	./.:0:.,.:.,.,.	0/0:58:58,0:.,80.41,.	0/0:93:93,0:.,128.93,.	0/0:50:50,0:.,69.31,.	0/0:37:37,0:.,51.29,.	0/1:109:33,76:.,151.11,.	0/0:100:100,0:.,138.63,.	0/0:31:31,0:.,42.98,.	0/0:11:11,0:.,15.25,.	0/0:81:81,0:.,112.29,.	./.:0:.,.:.,.,.
1	106140	1220	C	A	.	PASS	.	GT:DP:AD:GL	0/0:101:101,0:.,140.02,.	0/0:16:16,0:.,22.18,.	./.:0:.,.:.,.,.	0/0:112:112,0:.,155.26,.	0/0:129:129,0:.,178.83,.	0/0:276:276,0:.,382.62,.	0/0:164:164,0:.,227.35,.	0/0:74:74,0:.,102.59,.	0/0:116:116,0:.,160.81,.	0/0:183:183,0:.,253.69,.	1/0:123:98,25:.,170.51,.	0/0:121:121,0:.,167.74,.	1/0:43:29,14:.,59.61,.	1/1:41:0,41:.,56.84,.	0/0:34:34,0:.,47.13,.	./.:0:.,.:.,.,.	0/0:23:23,0:.,31.88,.	0/0:94:94,0:.,130.31,.	0/0:55:55,0:.,76.25,.	0/0:181:181,0:.,250.92,.	0/0:154:154,0:.,213.49,.	0/0:259:259,0:.,359.05,.	0/0:99:99,0:.,137.24,.	0/0:418:418,0:.,579.47,.	0/0:188:188,0:.,260.62,.	0/0:103:103,0:.,142.79,.	0/0:103:103,0:.,142.79,.	0/0:73:73,0:.,101.2,.	0/0:43:43,0:.,59.61,.	./.:0:.,.:.,.,.	0/0:554:554,0:.,768.01,.	0/0:104:104,0:.,144.17,.	0/0:125:125,0:.,173.29,.	0/0:12:12,0:.,16.64,.	0/0:56:56,0:.,77.63,.	0/0:14:14,0:.,19.41,.	./.:0:.,.:.,.,.	1/0:197:113,84:.,273.1,.	0/0:122:122,0:.,169.13,.	./.:0:.,.:.,.,.	0/0:188:188,0:.,260.62,.	0/0:185:185,0:.,256.46,.	0/0:57:57,0:.,79.02,.	0/0:57:57,0:.,79.02,.	0/0:82:82,0:.,113.68,.	0/0:68:68,0:.,94.27,.	0/0:42:42,0:.,58.22,.	0/0:45:45,0:.,62.38,.	0/0:56:56,0:.,77.63,.	0/0:123:123,0:.,170.51,.	0/0:42:42,0:.,58.22,.	0/0:54:54,0:.,74.86,.	0/0:363:363,0:.,503.22,.	0/0:157:157,0:.,217.65,.	0/0:35:35,0:.,48.52,.	0/0:50:50,0:.,69.31,.	0/0:137:137,0:.,189.92,.	0/0:222:222,0:.,307.76,.	0/0:94:94,0:.,130.31,.	0/0:193:193,0:.,267.55,.	0/0:38:38,0:.,52.68,.	0/0:137:137,0:.,189.92,.	0/0:22:22,0:.,30.5,.	0/0:13:13,0:.,18.02,.	0/0:43:43,0:.,59.61,.	./.:0:.,.:.,.,.	./.:0:.,.:.,.,.	0/0:195:195,0:.,270.33,.	0/0:165:165,0:.,228.74,.	0/0:60:60,0:.,83.18,.	./.:0:.,.:.,.,.	./.:0:.,.:.,.,.	./.:0:.,.:.,.,.	0/0:82:82,0:.,113.68,.	./.:0:.,.:.,.,.	0/0:75:75,0:.,103.97,.	0/0:141:141,0:.,195.47,.	0/0:44:44,0:.,61,.	0/0:10:10,0:.,13.86,.	0/0:163:163,0:.,225.97,.	0/0:183:183,0:.,253.69,.	0/0:79:79,0:.,109.52,.	0/0:74:74,0:.,102.59,.	./.:0:.,.:.,.,.	0/0:183:183,0:.,253.69,.	0/0:69:69,0:.,95.65,.	0/0:281:281,0:.,389.55,.	0/0:47:47,0:.,65.16,.	0/0:146:146,0:.,202.4,.	0/0:22:22,0:.,30.5,.	0/0:39:39,0:.,54.07,.	0/0:60:60,0:.,83.18,.	0/0:439:439,0:.,608.58,.	0/0:27:27,0:.,37.43,.	0/0:87:87,0:.,120.61,.	1/0:105:59,46:.,145.56,.	0/0:201:201,0:.,278.65,.	./.:0:.,.:.,.,.	./.:0:.,.:.,.,.	1/0:683:359,324:.,946.84,.	0/0:241:241,0:.,334.1,.	0/0:139:139,0:.,192.69,.	0/0:132:132,0:.,182.99,.	0/0:53:53,0:.,73.47,.	0/0:204:204,0:.,282.8,.	1/1:38:0,38:.,52.68,.	0/0:145:145,0:.,201.01,.	0/0:69:69,0:.,95.65,.	./.:0:.,.:.,.,.	0/0:132:132,0:.,182.99,.	0/0:22:22,0:.,30.5,.	1/0:21:8,13:.,29.11,.	0/0:20:20,0:.,27.73,.	1/0:124:97,27:.,171.9,.	0/0:217:217,0:.,300.83,.	0/0:76:76,0:.,105.36,.	0/0:80:80,0:.,110.9,.	./.:0:.,.:.,.,.	0/0:71:71,0:.,98.43,.	0/0:113:113,0:.,156.65,.	1/0:69:38,31:.,95.65,.	1/0:70:16,54:.,97.04,.	0/0:111:111,0:.,153.88,.	0/0:109:109,0:.,151.11,.	0/0:24:24,0:.,33.27,.	1/1:205:0,205:.,284.19,.	0/0:61:61,0:.,84.56,.
1	108390	1246	A	G	.	PASS	.	GT:DP:AD:GL	0/0:113:113,0:.,156.65,.	0/0:39:39,0:.,54.07,.	0/0:64:64,0:.,88.72,.	0/0:15:15,0:.,20.79,.	0/0:65:65,0:.,90.11,.	0/1:244:181,63:.,338.26,.	0/1:72:15,57:.,99.81,.	./.:0:.,.:.,.,.	0/1:116:54,62:.,160.81,.	0/0:159:159,0:.,220.42,.	0/0:135:135,0:.,187.15,.	0/0:142:142,0:.,196.85,.	0/1:91:46,45:.,126.15,.	0/0:160:160,0:.,221.81,.	0/0:97:97,0:.,134.47,.	0/0:22:22,0:.,30.5,.	0/0:124:124,0:.,171.9,.	0/1:61:33,28:.,84.56,.	0/0:47:47,0:.,65.16,.	0/0:154:154,0:.,213.49,.	0/0:219:219,0:.,303.6,.	0/1:144:94,50:.,199.63,.	0/0:174:174,0:.,241.22,.	0/0:328:328,0:.,454.7,.	0/1:136:74,62:.,188.54,.	./.:0:.,.:.,.,.	0/0:150:150,0:.,207.94,.	0/1:57:34,23:.,79.02,.	./.:0:.,.:.,.,.	0/1:213:100,113:.,295.28,.	0/0:683:683,0:.,946.84,.	0/0:19:19,0:.,26.34,.	0/0:125:125,0:.,173.29,.	0/0:37:37,0:.,51.29,.	0/0:39:39,0:.,54.07,.	./.:0:.,.:.,.,.	./.:0:.,.:.,.,.	0/0:80:80,0:.,110.9,.	0/0:73:73,0:.,101.2,.	0/0:26:26,0:.,36.04,.	0/0:141:141,0:.,195.47,.	0/0:29:29,0:.,40.2,.	0/0:80:80,0:.,110.9,.	0/0:21:21,0:.,29.11,.	0/0:39:39,0:.,54.07,.	./.:0:.,.:.,.,.	0/0:17:17,0:.,23.57,.	0/0:17:17,0:.,23.57,.	0/0:16:16,0:.,22.18,.	0/0:96:96,0:.,133.08,.	0/0:106:106,0:.,146.95,.	0/0:71:71,0:.,98.43,.	0/0:90:90,0:.,124.77,.	0/0:200:200,0:.,277.26,.	0/0:93:93,0:.,128.93,.	0/0:61:61,0:.,84.56,.	0/0:91:91,0:.,126.15,.	0/0:209:209,0:.,289.74,.	0/0:148:148,0:.,205.17,.	0/0:10:10,0:.,13.86,.	0/0:41:41,0:.,56.84,.	0/0:43:43,0:.,59.61,.	0/1:102:52,50:.,141.4,.	0/0:28:28,0:.,38.82,.	0/0:75:75,0:.,103.97,.	./.:0:.,.:.,.,.	0/0:329:329,0:.,456.09,.	0/0:129:129,0:.,178.83,.	0/0:54:54,0:.,74.86,.	0/0:46:46,0:.,63.77,.	./.:0:.,.:.,.,.	0/0:26:26,0:.,36.04,.	0/0:74:74,0:.,102.59,.	0/0:495:495,0:.,686.22,.	0/0:54:54,0:.,74.86,.	0/0:86:86,0:.,119.22,.	0/0:66:66,0:.,91.5,.	0/0:221:221,0:.,307.76,.	0/1:27:15,12:.,37.43,.	0/0:401:401,0:.,557.29,.	0/0:254:254,0:.,352.12,.	0/0:106:106,0:.,146.95,.	0/0:21:21,0:.,29.11,.	0/0:54:54,0:.,74.86,.	0/0:131:131,0:.,181.6,.	0/0:148:148,0:.,205.17,.	0/0:184:184,0:.,260.62,.	0/0:77:77,0:.,106.74,.	0/0:180:180,0:.,249.53,.	0/0:48:48,0:.,66.54,.	0/0:91:91,0:.,126.15,.	0/0:89:89,0:.,123.38,.	0/0:414:414,0:.,573.93,.	0/0:66:66,0:.,91.5,.	0/1:100:55,45:.,140.02,.	0/0:78:78,0:.,108.13,.	0/0:172:172,0:.,238.44,.	0/0:271:271,0:.,375.69,.	./.:0:.,.:.,.,.	0/0:487:487,0:.,675.13,.	0/0:80:80,0:.,110.9,.	0/0:192:192,0:.,266.17,.	0/0:154:154,0:.,213.49,.	0/0:25:25,0:.,34.66,.	0/0:261:261,0:.,361.82,.	0/0:76:76,0:.,105.36,.	0/1:152:38,114:.,210.72,.	./.:0:.,.:.,.,.	./.:0:.,.:.,.,.	./.:0:.,.:.,.,.	./.:0:.,.:.,.,.	0/0:23:23,0:.,31.88,.	./.:0:.,.:.,.,.	0/0:178:178,0:.,246.76,.	0/0:145:145,0:.,202.4,.	1/1:158:0,158:.,219.03,.	./.:0:.,.:.,.,.	0/0:282:282,0:.,390.93,.	0/0:94:94,0:.,130.31,.	./.:0:.,.:.,.,.	0/1:173:95,78:.,239.83,.	0/1:123:44,79:.,170.51,.	0/0:103:103,0:.,142.79,.	0/0:91:91,0:.,126.15,.	0/1:82:30,52:.,113.68,.	0/1:234:180,54:.,324.39,.	0/1:124:76,48:.,171.9,.
1	109194	1256	C	T	.	PASS	.	GT:DP:AD:GL	0/0:107:107,0:.,148.33,.	0/0:80:80,0:.,110.9,.	./.:0:.,.:.,.,.	0/0:75:75,0:.,103.97,.	0/0:62:62,0:.,85.95,.	0/0:73:73,0:.,101.2,.	0/0:146:146,0:.,202.4,.	0/0:10:10,0:.,13.86,.	0/0:229:229,0:.,317.46,.	0/0:209:209,0:.,289.74,.	0/0:162:162,0:.,224.58,.	0/0:97:97,0:.,134.47,.	0/0:27:27,0:.,37.43,.	./.:0:.,.:.,.,.	./.:0:.,.:.,.,.	./.:0:.,.:.,.,.	0/0:85:85,0:.,117.84,.	0/0:213:213,0:.,295.28,.	0/0:66:66,0:.,91.5,.	./.:0:.,.:.,.,.	./.:0:.,.:.,.,.	0/0:174:174,0:.,241.22,.	0/0:104:104,0:.,144.17,.	0/0:276:276,0:.,382.62,.	0/0:224:224,0:.,310.53,.	0/0:100:100,0:.,138.63,.	0/0:238:238,0:.,329.94,.	0/0:173:173,0:.,239.83,.	0/0:31:31,0:.,42.98,.	./.:0:.,.:.,.,.	0/0:194:194,0:.,268.94,.	0/0:27:27,0:.,37.43,.	0/0:182:182,0:.,252.31,.	./.:0:.,.:.,.,.	0/0:40:40,0:.,55.45,.	./.:0:.,.:.,.,.	0/0:39:39,0:.,54.07,.	0/0:111:111,0:.,153.88,.	0/0:130:130,0:.,180.22,.	0/0:58:58,0:.,80.41,.	0/0:92:92,0:.,127.54,.	0/0:64:64,0:.,88.72,.	0/0:34:34,0:.,47.13,.	0/0:17:17,0:.,23.57,.	0/1:49:33,16:.,67.93,.	0/0:135:135,0:.,187.15,.	./.:0:.,.:.,.,.	0/0:24:24,0:.,33.27,.	1/1:24:0,24:.,33.27,.	0/0:99:99,0:.,137.24,.	0/0:35:35,0:.,48.52,.	0/0:150:150,0:.,207.94,.	0/0:174:174,0:.,241.22,.	0/0:247:247,0:.,342.41,.	0/0:40:40,0:.,55.45,.	0/0:37:37,0:.,51.29,.	0/0:206:206,0:.,286.96,.	0/0:181:181,0:.,250.92,.	0/0:82:82,0:.,113.68,.	0/0:10:10,0:.,13.86,.	0/0:245:245,0:.,341.03,.	./.:0:.,.:.,.,.	0/0:156:156,0:.,216.26,.	./.:0:.,.:.,.,.	0/0:62:62,0:.,85.95,.	0/0:137:137,0:.,189.92,.	0/0:74:74,0:.,102.59,.	0/0:52:52,0:.,72.09,.	0/0:208:208,0:.,288.35,.	0/0:47:47,0:.,65.16,.	0/0:14:14,0:.,19.41,.	./.:0:.,.:.,.,.	0/0:176:176,0:.,243.99,.	0/0:192:192,0:.,266.17,.	./.:0:.,.:.,.,.	0/0:136:136,0:.,188.54,.	./.:0:.,.:.,.,.	./.:0:.,.:.,.,.	0/0:35:35,0:.,48.52,.	./.:0:.,.:.,.,.	0/0:193:193,0:.,267.55,.	0/0:77:77,0:.,106.74,.	0/0:87:87,0:.,120.61,.	0/0:105:105,0:.,145.56,.	0/0:74:74,0:.,102.59,.	0/0:99:99,0:.,137.24,.	0/0:287:287,0:.,397.87,.	./.:0:.,.:.,.,.	0/0:234:234,0:.,324.39,.	0/0:24:24,0:.,33.27,.	0/0:155:155,0:.,214.88,.	0/0:102:102,0:.,141.4,.	0/0:487:487,0:.,675.13,.	./.:0:.,.:.,.,.	0/0:43:43,0:.,59.61,.	0/0:89:89,0:.,123.38,.	0/0:232:232,0:.,321.62,.	./.:0:.,.:.,.,.	0/0:82:82,0:.,113.68,.	0/0:537:537,0:.,745.83,.	0/0:142:142,0:.,196.85,.	0/0:95:95,0:.,131.7,.	0/0:198:198,0:.,274.49,.	0/0:59:59,0:.,81.79,.	0/0:288:288,0:.,399.25,.	0/0:99:99,0:.,137.24,.	0/0:212:212,0:.,293.89,.	0/0:170:170,0:.,235.67,.	0/0:57:57,0:.,79.02,.	0/0:178:178,0:.,246.76,.	0/0:142:142,0:.,196.85,.	0/0:63:63,0:.,87.34,.	0/0:66:66,0:.,91.5,.	0/0:68:68,0:.,94.27,.	0/0:76:76,0:.,105.36,.	0/0:80:80,0:.,110.9,.	0/0:128:128,0:.,177.45,.	0/0:60:60,0:.,83.18,.	0/0:78:78,0:.,108.13,.	0/0:72:72,0:.,99.81,.	0/0:125:125,0:.,174.67,.	0/0:69:69,0:.,95.65,.	0/0:43:43,0:.,59.61,.	0/0:147:147,0:.,203.79,.	0/0:19:19,0:.,26.34,.	0/0:151:151,0:.,209.33,.	./.:0:.,.:.,.,.
1	110849	1275	A	G	.	PASS	.	GT:DP:AD:GL	0/0:18:18,0:.,24.95,.	0/0:35:35,0:.,48.52,.	./.:0:.,.:.,.,.	0/0:21:21,0:.,29.11,.	0/0:89:89,0:.,123.38,.	0/0:90:90,0:.,124.77,.	0/0:88:88,0:.,121.99,.	0/0:16:16,0:.,22.18,.	0/0:57:57,0:.,79.02,.	0/0:136:136,0:.,188.54,.	0/0:135:135,0:.,187.15,.	0/0:101:101,0:.,140.02,.	./.:0:.,.:.,.,.	0/0:58:58,0:.,80.41,.	./.:0:.,.:.,.,.	0/0:62:62,0:.,85.95,.	0/0:89:89,0:.,123.38,.	0/0:137:137,0:.,189.92,.	0/0:83:83,0:.,115.06,.	0/0:69:69,0:.,95.65,.	./.:0:.,.:.,.,.	0/0:120:120,0:.,166.36,.	0/0:101:101,0:.,140.02,.	0/0:226:226,0:.,313.3,.	0/0:104:104,0:.,144.17,.	0/0:191:191,0:.,264.78,.	0/0:128:128,0:.,177.45,.	0/0:37:37,0:.,51.29,.	0/0:31:31,0:.,42.98,.	0/0:219:219,0:.,303.6,.	0/0:291:291,0:.,403.41,.	0/0:66:66,0:.,91.5,.	0/0:94:94,0:.,130.31,.	./.:0:.,.:.,.,.	0/0:35:35,0:.,48.52,.	./.:0:.,.:.,.,.	./.:0:.,.:.,.,.	0/0:154:154,0:.,213.49,.	0/0:172:172,0:.,238.44,.	0/0:58:58,0:.,80.41,.	0/0:42:42,0:.,58.22,.	0/0:41:41,0:.,56.84,.	0/0:83:83,0:.,115.06,.	0/0:34:34,0:.,47.13,.	0/0:36:36,0:.,49.91,.	./.:0:.,.:.,.,.	0/0:19:19,0:.,26.34,.	0/0:11:11,0:.,15.25,.	0/0:37:37,0:.,51.29,.	0/0:155:155,0:.,214.88,.	./.:0:.,.:.,.,.	./.:0:.,.:.,.,.	0/0:119:119,0:.,164.97,.	0/0:72:72,0:.,99.81,.	0/0:16:16,0:.,22.18,.	0/0:75:75,0:.,103.97,.	0/0:78:78,0:.,108.13,.	0/0:197:197,0:.,273.1,.	0/0:101:101,0:.,140.02,.	0/0:57:57,0:.,79.02,.	0/0:126:126,0:.,174.67,.	0/0:36:36,0:.,49.91,.	0/0:76:76,0:.,105.36,.	0/0:21:21,0:.,29.11,.	./.:0:.,.:.,.,.	./.:0:.,.:.,.,.	0/0:201:201,0:.,278.65,.	0/0:101:101,0:.,140.02,.	0/0:160:160,0:.,221.81,.	0/0:47:47,0:.,65.16,.	./.:0:.,.:.,.,.	0/0:160:160,0:.,221.81,.	0/0:55:55,0:.,76.25,.	0/0:98:98,0:.,135.86,.	0/0:25:25,0:.,34.66,.	./.:0:.,.:.,.,.	0/0:38:38,0:.,52.68,.	0/0:38:38,0:.,52.68,.	0/0:51:51,0:.,70.7,.	0/0:239:239,0:.,331.32,.	0/0:219:219,0:.,304.98,.	0/0:170:170,0:.,235.67,.	0/0:27:27,0:.,37.43,.	0/0:61:61,0:.,84.56,.	0/0:85:85,0:.,117.84,.	0/0:94:94,0:.,130.31,.	0/0:80:80,0:.,110.9,.	0/0:126:126,0:.,174.67,.	0/0:152:152,0:.,210.72,.	0/0:58:58,0:.,80.41,.	0/0:66:66,0:.,91.5,.	0/0:156:156,0:.,216.26,.	0/0:620:620,0:.,859.5,.	0/0:67:67,0:.,92.88,.	0/0:24:24,0:.,33.27,.	1/1:38:0,38:.,52.68,.	0/0:113:113,0:.,156.65,.	0/0:342:342,0:.,474.11,.	0/0:77:77,0:.,106.74,.	0/0:693:693,0:.,960.7,.	0/0:263:263,0:.,364.6,.	0/0:115:115,0:.,159.42,.	0/0:190:190,0:.,263.4,.	0/0:42:42,0:.,58.22,.	0/0:280:280,0:.,388.16,.	0/0:155:155,0:.,214.88,.	0/0:76:76,0:.,105.36,.	0/0:143:143,0:.,198.24,.	0/0:154:154,0:.,213.49,.	0/0:211:211,0:.,292.51,.	0/0:114:114,0:.,158.04,.	0/0:16:16,0:.,22.18,.	0/0:30:30,0:.,41.59,.	0/0:148:148,0:.,205.17,.	0/0:125:125,0:.,173.29,.	0/0:58:58,0:.,80.41,.	0/0:163:163,0:.,225.97,.	0/0:153:153,0:.,212.1,.	0/0:23:23,0:.,31.88,.	0/0:173:173,0:.,239.83,.	0/0:157:157,0:.,217.65,.	0/0:117:117,0:.,162.2,.	0/0:80:80,0:.,110.9,.	0/0:151:151,0:.,209.33,.	0/0:36:36,0:.,49.91,.	0/0:100:100,0:.,138.63,.	0/0:28:28,0:.,38.82,.
1	111300	1280	C	T	.	PASS	.	GT:DP:AD:GL	0/0:43:43,0:.,59.61,.	0/0:41:41,0:.,56.84,.	./.:0:.,.:.,.,.	./.:0:.,.:.,.,.	0/0:48:48,0:.,66.54,.	0/0:58:58,0:.,80.41,.	0/0:110:110,0:.,152.49,.	0/0:26:26,0:.,36.04,.	0/0:86:86,0:.,119.22,.	./.:0:.,.:.,.,.	0/0:71:71,0:.,98.43,.	0/0:53:53,0:.,73.47,.	0/0:75:75,0:.,103.97,.	0/0:56:56,0:.,77.63,.	./.:0:.,.:.,.,.	0/0:27:27,0:.,37.43,.	0/0:21:21,0:.,29.11,.	0/0:51:51,0:.,70.7,.	0/0:31:31,0:.,42.98,.	0/0:68:68,0:.,94.27,.	0/1:175:113,62:.,242.6,.	0/0:51:51,0:.,70.7,.	0/0:33:33,0:.,45.75,.	0/0:481:481,0:.,666.81,.	0/0:53:53,0:.,73.47,.	0/0:31:31,0:.,42.98,.	0/0:84:84,0:.,116.45,.	0/0:96:96,0:.,133.08,.	0/0:41:41,0:.,56.84,.	0/0:54:54,0:.,74.86,.	0/0:1017:1017,0:.,1409.86,.	./.:0:.,.:.,.,.	0/0:94:94,0:.,130.31,.	0/0:18:18,0:.,24.95,.	0/0:22:22,0:.,30.5,.	./.:0:.,.:.,.,.	./.:0:.,.:.,.,.	0/0:70:70,0:.,97.04,.	0/0:38:38,0:.,52.68,.	0/0:47:47,0:.,65.16,.	0/0:12:12,0:.,16.64,.	0/0:14:14,0:.,19.41,.	0/0:97:97,0:.,134.47,.	0/0:58:58,0:.,80.41,.	0/0:16:16,0:.,22.18,.	0/0:38:38,0:.,52.68,.	./.:0:.,.:.,.,.	./.:0:.,.:.,.,.	./.:0:.,.:.,.,.	0/0:126:126,0:.,174.67,.	0/0:54:54,0:.,74.86,.	0/0:32:32,0:.,44.36,.	0/0:95:95,0:.,131.7,.	0/0:19:19,0:.,26.34,.	./.:0:.,.:.,.,.	0/0:18:18,0:.,24.95,.	./.:0:.,.:.,.,.	0/0:244:244,0:.,338.26,.	1/1:158:0,158:.,219.03,.	./.:0:.,.:.,.,.	1/1:33:0,33:.,45.75,.	0/0:49:49,0:.,67.93,.	0/0:41:41,0:.,56.84,.	0/0:25:25,0:.,34.66,.	0/0:30:30,0:.,41.59,.	0/0:47:47,0:.,65.16,.	0/0:45:45,0:.,62.38,.	0/0:79:79,0:.,109.52,.	0/0:163:163,0:.,225.97,.	0/0:48:48,0:.,66.54,.	./.:0:.,.:.,.,.	0/0:88:88,0:.,121.99,.	0/0:109:109,0:.,151.11,.	0/0:54:54,0:.,74.86,.	0/0:289:289,0:.,400.64,.	0/0:48:48,0:.,66.54,.	0/0:74:74,0:.,102.59,.	0/0:49:49,0:.,67.93,.	./.:0:.,.:.,.,.	0/0:88:88,0:.,121.99,.	0/0:124:124,0:.,171.9,.	0/0:57:57,0:.,79.02,.	0/0:47:47,0:.,65.16,.	0/0:37:37,0:.,51.29,.	0/0:32:32,0:.,44.36,.	0/0:81:81,0:.,112.29,.	0/0:90:90,0:.,124.77,.	./.:0:.,.:.,.,.	0/0:63:63,0:.,87.34,.	0/0:142:142,0:.,196.85,.	0/0:62:62,0:.,85.95,.	0/0:80:80,0:.,110.9,.	0/0:498:498,0:.,690.37,.	0/0:60:60,0:.,83.18,.	0/0:61:61,0:.,84.56,.	0/0:30:30,0:.,41.59,.	0/0:100:100,0:.,138.63,.	0/0:163:163,0:.,225.97,.	0/0:73:73,0:.,101.2,.	0/0:415:415,0:.,575.31,.	0/0:93:93,0:.,128.93,.	0/0:68:68,0:.,94.27,.	0/0:90:90,0:.,124.77,.	0/0:13:13,0:.,18.02,.	0/0:166:166,0:.,230.12,.	0/0:79:79,0:.,109.52,.	0/1:112:85,27:.,155.26,.	0/0:118:118,0:.,163.58,.	0/0:72:72,0:.,99.81,.	0/0:199:199,0:.,275.87,.	0/0:55:55,0:.,76.25,.	./.:0:.,.:.,.,.	./.:0:.,.:.,.,.	0/0:38:38,0:.,52.68,.	0/0:115:115,0:.,159.42,.	0/0:221:221,0:.,306.37,.	0/0:68:68,0:.,94.27,.	0/0:112:112,0:.,155.26,.	0/0:14:14,0:.,19.41,.	0/0:26:26,0:.,36.04,.	0/0:42:42,0:.,58.22,.	0/0:84:84,0:.,116.45,.	0/0:16:16,0:.,22.18,.	./.:0:.,.:.,.,.	./.:0:.,.:.,.,.	0/0:144:144,0:.,199.63,.	0/0:31:31,0:.,42.98,.
1	112127	1289	C	A	.	PASS	.	GT:DP:AD:GL	1/1:15:0,15:.,20.79,.	0/0:37:37,0:.,51.29,.	./.:0:.,.:.,.,.	0/0:167:167,0:.,231.51,.	1/0:124:83,41:.,171.9,.	0/0:272:272,0:.,377.07,.	0/0:203:203,0:.,281.42,.	0/0:20:20,0:.,27.73,.	1/0:159:88,71:.,220.42,.	0/0:234:234,0:.,324.39,.	1/0:212:89,123:.,293.89,.	0/0:104:104,0:.,144.17,.	0/0:84:84,0:.,116.45,.	0/0:37:37,0:.,51.29,.	0/0:23:23,0:.,31.88,.	0/0:88:88,0:.,121.99,.	0/0:85:85,0:.,117.84,.	0/0:197:197,0:.,273.1,.	0/0:63:63,0:.,87.34,.	0/0:167:167,0:.,231.51,.	0/0:158:158,0:.,219.03,.	0/0:143:143,0:.,198.24,.	0/0:141:141,0:.,195.47,.	0/0:274:274,0:.,379.84,.	0/0:85:85,0:.,117.84,.	0/0:68:68,0:.,94.27,.	1/0:132:65,67:.,182.99,.	0/0:92:92,0:.,127.54,.	0/0:47:47,0:.,65.16,.	0/0:202:202,0:.,280.03,.	0/0:618:618,0:.,856.73,.	./.:0:.,.:.,.,.	0/0:173:173,0:.,239.83,.	./.:0:.,.:.,.,.	0/0:60:60,0:.,83.18,.	0/0:10:10,0:.,13.86,.	./.:0:.,.:.,.,.	0/0:205:205,0:.,284.19,.	0/0:103:103,0:.,142.79,.	./.:0:.,.:.,.,.	0/0:53:53,0:.,73.47,.	0/0:25:25,0:.,34.66,.	0/0:69:69,0:.,95.65,.	0/0:47:47,0:.,65.16,.	0/0:54:54,0:.,74.86,.	0/0:52:52,0:.,72.09,.	0/0:101:101,0:.,140.02,.	0/0:23:23,0:.,31.88,.	1/1:17:0,17:.,23.57,.	0/0:111:111,0:.,153.88,.	0/0:58:58,0:.,80.41,.	0/0:158:158,0:.,219.03,.	./.:0:.,.:.,.,.	./.:0:.,.:.,.,.	0/0:48:48,0:.,66.54,.	0/0:70:70,0:.,97.04,.	0/0:54:54,0:.,74.86,.	0/0:126:126,0:.,174.67,.	./.:0:.,.:.,.,.	0/0:39:39,0:.,54.07,.	./.:0:.,.:.,.,.	./.:0:.,.:.,.,.	0/0:70:70,0:.,97.04,.	0/0:88:88,0:.,121.99,.	./.:0:.,.:.,.,.	./.:0:.,.:.,.,.	0/0:366:366,0:.,507.38,.	0/0:119:119,0:.,164.97,.	0/0:56:56,0:.,77.63,.	0/0:20:20,0:.,27.73,.	0/0:11:11,0:.,15.25,.	0/0:85:85,0:.,117.84,.	./.:0:.,.:.,.,.	0/0:218:218,0:.,302.21,.	0/0:40:40,0:.,55.45,.	./.:0:.,.:.,.,.	./.:0:.,.:.,.,.	0/0:105:105,0:.,145.56,.	0/0:48:48,0:.,66.54,.	0/0:47:47,0:.,65.16,.	0/0:220:220,0:.,304.98,.	./.:0:.,.:.,.,.	0/0:42:42,0:.,58.22,.	0/0:13:13,0:.,18.02,.	0/0:109:109,0:.,151.11,.	0/0:88:88,0:.,121.99,.	0/0:93:93,0:.,128.93,.	./.:0:.,.:.,.,.	0/0:89:89,0:.,123.38,.	0/0:48:48,0:.,66.54,.	0/0:43:43,0:.,59.61,.	0/0:43:43,0:.,59.61,.	0/0:409:409,0:.,566.99,.	0/0:29:29,0:.,40.2,.	1/1:43:0,43:.,59.61,.	0/0:135:135,0:.,187.15,.	0/0:264:264,0:.,365.98,.	1/0:273:122,151:.,378.46,.	1/0:137:83,54:.,189.92,.	0/0:551:551,0:.,763.85,.	0/0:151:151,0:.,209.33,.	1/0:117:30,87:.,162.2,.	0/0:167:167,0:.,231.51,.	./.:0:.,.:.,.,.	0/0:108:108,0:.,149.72,.	0/0:27:27,0:.,37.43,.	0/0:118:118,0:.,163.58,.	0/0:114:114,0:.,158.04,.	./.:0:.,.:.,.,.	0/0:69:69,0:.,95.65,.	./.:0:.,.:.,.,.	0/0:107:107,0:.,148.33,.	0/0:20:20,0:.,27.73,.	0/0:173:173,0:.,239.83,.	0/0:111:111,0:.,153.88,.	0/0:94:94,0:.,130.31,.	0/0:135:135,0:.,187.15,.	0/0:64:64,0:.,88.72,.	./.:0:.,.:.,.,.	0/0:17:17,0:.,23.57,.	./.:0:.,.:.,.,.	0/0:40:40,0:.,55.45,.	0/0:100:100,0:.,138.63,.	./.:145:.,.:.,.,.	0/0:32:32,0:.,44.36,.	0/0:354:354,0:.,490.75,.	0/0:44:44,0:.,61,.
1	112223	1290	G	A	.	PASS	.	GT:DP:AD:GL	0/0:74:74,0:.,102.59,.	./.:0:.,.:.,.,.	0/0:40:40,0:.,55.45,.	0/0:30:30,0:.,41.59,.	0/0:104:104,0:.,144.17,.	./.:0:.,.:.,.,.	0/0:182:182,0:.,252.31,.	0/0:17:17,0:.,23.57,.	0/0:102:102,0:.,141.4,.	0/0:98:98,0:.,135.86,.	0/0:68:68,0:.,94.27,.	0/0:59:59,0:.,81.79,.	0/0:171:171,0:.,237.06,.	./.:0:.,.:.,.,.	0/0:122:122,0:.,169.13,.	./.:0:.,.:.,.,.	0/0:48:48,0:.,66.54,.	0/0:109:109,0:.,151.11,.	0/0:37:37,0:.,51.29,.	0/0:204:204,0:.,282.8,.	0/0:237:237,0:.,328.55,.	0/0:165:165,0:.,228.74,.	0/0:66:66,0:.,91.5,.	0/0:396:396,0:.,548.97,.	0/0:170:170,0:.,235.67,.	0/0:86:86,0:.,119.22,.	0/0:97:97,0:.,134.47,.	0/0:98:98,0:.,135.86,.	./.:0:.,.:.,.,.	0/0:290:290,0:.,402.03,.	0/0:682:682,0:.,945.45,.	1/1:29:0,29:.,40.2,.	0/0:149:149,0:.,206.56,.	0/0:68:68,0:.,94.27,.	0/0:52:52,0:.,72.09,.	0/0:10:10,0:.,13.86,.	./.:0:.,.:.,.,.	0/0:150:150,0:.,207.94,.	0/0:143:143,0:.,198.24,.	0/0:18:18,0:.,24.95,.	1/1:47:0,47:.,65.16,.	0/0:27:27,0:.,37.43,.	0/0:76:76,0:.,105.36,.	0/0:35:35,0:.,48.52,.	0/0:71:71,0:.,98.43,.	0/0:17:17,0:.,23.57,.	1/0:41:22,19:.,56.84,.	./.:0:.,.:.,.,.	0/0:14:14,0:.,19.41,.	0/0:122:122,0:.,169.13,.	0/0:28:28,0:.,38.82,.	1/0:106:72,34:.,146.95,.	0/0:281:281,0:.,389.55,.	1/0:137:29,108:.,189.92,.	./.:0:.,.:.,.,.	0/0:98:98,0:.,135.86,.	0/0:22:22,0:.,30.5,.	1/0:111:34,77:.,153.88,.	1/0:143:44,99:.,198.24,.	1/0:66:34,32:.,91.5,.	1/0:56:39,17:.,77.63,.	0/0:108:108,0:.,149.72,.	0/0:111:111,0:.,153.88,.	0/0:16:16,0:.,22.18,.	0/0:84:84,0:.,116.45,.	0/0:173:173,0:.,239.83,.	0/0:60:60,0:.,83.18,.	0/0:327:327,0:.,453.32,.	0/0:211:211,0:.,292.51,.	0/0:85:85,0:.,117.84,.	0/0:16:16,0:.,22.18,.	0/0:122:122,0:.,169.13,.	0/0:138:138,0:.,191.31,.	0/0:330:330,0:.,457.48,.	0/0:38:38,0:.,52.68,.	0/0:53:53,0:.,73.47,.	./.:0:.,.:.,.,.	0/0:32:32,0:.,44.36,.	0/0:44:44,0:.,61,.	0/0:59:59,0:.,81.79,.	0/0:333:333,0:.,461.64,.	0/0:165:165,0:.,228.74,.	1/0:36:8,28:.,49.91,.	0/0:142:142,0:.,196.85,.	1/0:117:37,80:.,162.2,.	0/0:185:185,0:.,256.46,.	0/0:142:142,0:.,196.85,.	./.:0:.,.:.,.,.	0/0:150:150,0:.,207.94,.	0/0:35:35,0:.,48.52,.	1/1:71:0,71:.,98.43,.	1/0:65:47,18:.,90.11,.	0/0:572:572,0:.,792.96,.	0/0:79:79,0:.,109.52,.	0/0:150:150,0:.,207.94,.	0/0:188:188,0:.,260.62,.	0/0:231:231,0:.,320.23,.	0/0:114:114,0:.,158.04,.	0/0:90:90,0:.,124.77,.	0/0:646:646,0:.,895.55,.	0/0:212:212,0:.,293.89,.	0/0:65:65,0:.,90.11,.	0/0:165:165,0:.,228.74,.	0/0:39:39,0:.,54.07,.	0/0:163:163,0:.,225.97,.	0/0:41:41,0:.,56.84,.	0/0:153:153,0:.,212.1,.	0/0:195:195,0:.,270.33,.	0/0:126:126,0:.,174.67,.	0/0:281:281,0:.,389.55,.	0/0:100:100,0:.,138.63,.	0/0:50:50,0:.,69.31,.	0/0:31:31,0:.,42.98,.	0/0:56:56,0:.,77.63,.	0/0:179:179,0:.,248.15,.	0/0:113:113,0:.,156.65,.	0/0:94:94,0:.,130.31,.	0/0:146:146,0:.,202.4,.	0/0:47:47,0:.,65.16,.	0/0:152:152,0:.,210.72,.	0/0:206:206,0:.,285.58,.	0/0:24:24,0:.,33.27,.	0/0:141:141,0:.,195.47,.	0/0:127:127,0:.,176.06,.	0/0:72:72,0:.,99.81,.	0/0:213:213,0:.,295.28,.	0/0:55:55,0:.,76.25,.
1	114126	1312	A	G	.	PASS	.	GT:DP:AD:GL	0/0:23:23,0:.,31.88,.	./.:0:.,.:.,.,.	./.:0:.,.:.,.,.	0/0:89:89,0:.,123.38,.	0/0:126:126,0:.,174.67,.	0/0:174:174,0:.,241.22,.	0/0:100:100,0:.,138.63,.	./.:0:.,.:.,.,.	0/0:163:163,0:.,225.97,.	0/0:108:108,0:.,149.72,.	0/0:99:99,0:.,137.24,.	0/0:203:203,0:.,281.42,.	./.:0:.,.:.,.,.	./.:0:.,.:.,.,.	0/0:140:140,0:.,194.08,.	0/0:63:63,0:.,87.34,.	0/0:96:96,0:.,133.08,.	0/0:247:247,0:.,342.41,.	0/0:109:109,0:.,151.11,.	0/0:156:156,0:.,216.26,.	0/0:87:87,0:.,120.61,.	0/0:134:134,0:.,185.76,.	0/0:135:135,0:.,187.15,.	0/0:313:313,0:.,433.91,.	./.:0:.,.:.,.,.	0/0:178:178,0:.,246.76,.	0/0:167:167,0:.,231.51,.	0/0:60:60,0:.,83.18,.	0/0:18:18,0:.,24.95,.	0/1:574:386,188:.,795.73,.	0/0:282:282,0:.,390.93,.	0/0:61:61,0:.,84.56,.	0/0:83:83,0:.,115.06,.	0/0:21:21,0:.,29.11,.	0/0:25:25,0:.,34.66,.	0/0:22:22,0:.,30.5,.	0/0:20:20,0:.,27.73,.	0/0:60:60,0:.,83.18,.	0/0:48:48,0:.,66.54,.	0/0:103:103,0:.,142.79,.	0/0:111:111,0:.,153.88,.	0/0:96:96,0:.,133.08,.	0/0:164:164,0:.,227.35,.	0/0:19:19,0:.,26.34,.	0/0:23:23,0:.,31.88,.	0/0:113:113,0:.,156.65,.	0/0:18:18,0:.,24.95,.	0/0:38:38,0:.,52.68,.	0/0:17:17,0:.,23.57,.	0/0:140:140,0:.,194.08,.	0/0:145:145,0:.,201.01,.	0/0:156:156,0:.,216.26,.	0/0:211:211,0:.,292.51,.	0/0:73:73,0:.,101.2,.	0/0:59:59,0:.,81.79,.	0/0:39:39,0:.,54.07,.	0/0:118:118,0:.,163.58,.	0/0:157:157,0:.,217.65,.	0/0:197:197,0:.,273.1,.	0/0:34:34,0:.,47.13,.	0/0:68:68,0:.,94.27,.	0/0:48:48,0:.,66.54,.	0/0:22:22,0:.,30.5,.	1/1:54:0,54:.,74.86,.	0/1:66:49,17:.,91.5,.	./.:0:.,.:.,.,.	0/0:460:460,0:.,637.7,.	0/0:165:165,0:.,228.74,.	0/0:108:108,0:.,149.72,.	./.:0:.,.:.,.,.	./.:0:.,.:.,.,.	./.:0:.,.:.,.,.	0/0:56:56,0:.,77.63,.	./.:0:.,.:.,.,.	0/1:101:70,31:.,140.02,.	0/0:138:138,0:.,191.31,.	0/0:48:48,0:.,66.54,.	0/0:197:197,0:.,273.1,.	1/1:33:0,33:.,45.75,.	./.:0:.,.:.,.,.	0/1:221:113,108:.,306.37,.	0/0:145:145,0:.,201.01,.	0/0:62:62,0:.,85.95,.	0/1:124:72,52:.,171.9,.	0/0:187:187,0:.,259.24,.	0/0:178:178,0:.,246.76,.	0/0:167:167,0:.,231.51,.	0/0:27:27,0:.,37.43,.	0/0:102:102,0:.,141.4,.	0/0:109:109,0:.,151.11,.	0/0:114:114,0:.,158.04,.	0/0:149:149,0:.,206.56,.	0/0:358:358,0:.,496.29,.	0/0:95:95,0:.,131.7,.	./.:0:.,.:.,.,.	0/0:145:145,0:.,201.01,.	0/0:90:90,0:.,124.77,.	0/0:90:90,0:.,124.77,.	0/0:115:115,0:.,159.42,.	0/0:432:432,0:.,598.88,.	0/0:127:127,0:.,176.06,.	0/0:125:125,0:.,173.29,.	0/0:92:92,0:.,127.54,.	0/0:13:13,0:.,18.02,.	0/0:205:205,0:.,284.19,.	0/0:91:91,0:.,126.15,.	0/0:226:226,0:.,313.3,.	0/0:184:184,0:.,255.08,.	0/0:37:37,0:.,51.29,.	0/0:283:283,0:.,392.32,.	0/0:31:31,0:.,42.98,.	0/0:27:27,0:.,37.43,.	./.:0:.,.:.,.,.	0/0:50:50,0:.,69.31,.	0/0:121:121,0:.,167.74,.	0/0:133:133,0:.,184.38,.	0/0:39:39,0:.,54.07,.	./.:0:.,.:.,.,.	0/0:127:127,0:.,176.06,.	0/0:134:134,0:.,185.76,.	0/0:73:73,0:.,101.2,.	./.:0:.,.:.,.,.	0/0:71:71,0:.,98.43,.	0/0:69:69,0:.,95.65,.	0/0:49:49,0:.,67.93,.	0/0:338:338,0:.,468.57,.	0/1:127:84,43:.,177.45,.
1	115819	1332	A	G	.	PASS	.	GT:DP:AD:GL	0/0:142:142,0:.,196.85,.	0/0:116:116,0:.,160.81,.	0/0:125:125,0:.,173.29,.	0/0:63:63,0:.,87.34,.	./.:0:.,.:.,.,.	0/0:178:178,0:.,246.76,.	0/0:99:99,0:.,137.24,.	0/0:31:31,0:.,42.98,.	0/0:160:160,0:.,221.81,.	0/0:174:174,0:.,241.22,.	0/0:194:194,0:.,268.94,.	0/0:308:308,0:.,426.98,.	0/0:82:82,0:.,113.68,.	0/0:132:132,0:.,182.99,.	0/0:112:112,0:.,155.26,.	./.:0:.,.:.,.,.	0/0:139:139,0:.,192.69,.	0/0:172:172,0:.,238.44,.	0/0:78:78,0:.,108.13,.	0/0:185:185,0:.,256.46,.	0/0:61:61,0:.,84.56,.	0/0:99:99,0:.,137.24,.	0/0:62:62,0:.,85.95,.	0/0:268:268,0:.,371.53,.	0/0:228:228,0:.,316.08,.	0/0:188:188,0:.,260.62,.	0/0:31:31,0:.,42.98,.	0/0:52:52,0:.,72.09,.	0/0:39:39,0:.,54.07,.	0/0:173:173,0:.,239.83,.	0/0:484:484,0:.,670.97,.	0/0:72:72,0:.,99.81,.	0/0:123:123,0:.,170.51,.	./.:0:.,.:.,.,.	0/0:115:115,0:.,159.42,.	./.:0:.,.:.,.,.	0/0:29:29,0:.,40.2,.	0/0:80:80,0:.,110.9,.	0/0:49:49,0:.,67.93,.	0/0:36:36,0:.,49.91,.	0/0:66:66,0:.,91.5,.	0/0:188:188,0:.,260.62,.	0/0:46:46,0:.,63.77,.	0/0:33:33,0:.,45.75,.	./.:0:.,.:.,.,.	0/0:35:35,0:.,48.52,.	0/0:47:47,0:.,65.16,.	./.:0:.,.:.,.,.	./.:0:.,.:.,.,.	0/0:67:67,0:.,92.88,.	0/0:37:37,0:.,51.29,.	0/0:153:153,0:.,212.1,.	0/0:115:115,0:.,159.42,.	0/0:164:164,0:.,227.35,.	0/0:41:41,0:.,56.84,.	0/0:62:62,0:.,85.95,.	0/0:14:14,0:.,19.41,.	0/0:90:90,0:.,124.77,.	0/0:86:86,0:.,119.22,.	0/0:42:42,0:.,58.22,.	0/0:234:234,0:.,324.39,.	0/0:61:61,0:.,84.56,.	0/0:61:61,0:.,84.56,.	0/0:79:79,0:.,109.52,.	./.:0:.,.:.,.,.	0/0:40:40,0:.,55.45,.	0/0:163:163,0:.,225.97,.	0/0:234:234,0:.,324.39,.	0/0:252:252,0:.,349.35,.	0/0:56:56,0:.,77.63,.	./.:0:.,.:.,.,.	0/0:119:119,0:.,164.97,.	0/0:155:155,0:.,214.88,.	0/0:542:542,0:.,751.37,.	0/0:33:33,0:.,45.75,.	0/0:11:11,0:.,15.25,.	1/1:57:0,57:.,79.02,.	0/0:173:173,0:.,239.83,.	0/0:29:29,0:.,40.2,.	0/0:192:192,0:.,266.17,.	0/0:177:177,0:.,245.37,.	0/0:85:85,0:.,117.84,.	0/0:112:112,0:.,155.26,.	0/0:19:19,0:.,26.34,.	0/0:143:143,0:.,198.24,.	0/0:41:41,0:.,56.84,.	0/0:61:61,0:.,84.56,.	0/0:77:77,0:.,106.74,.	0/0:118:118,0:.,163.58,.	0/0:90:90,0:.,124.77,.	0/0:57:57,0:.,79.02,.	0/0:60:60,0:.,83.18,.	0/0:589:589,0:.,817.91,.	./.:0:.,.:.,.,.	0/0:38:38,0:.,54.07,.	0/0:131:131,0:.,181.6,.	0/0:232:232,0:.,321.62,.	0/0:199:199,0:.,277.26,.	0/0:199:199,0:.,275.87,.	0/0:327:327,0:.,453.32,.	0/0:98:98,0:.,135.86,.	0/0:122:122,0:.,169.13,.	0/0:95:95,0:.,131.7,.	0/0:66:66,0:.,91.5,.	0/0:288:288,0:.,399.25,.	0/0:53:53,0:.,73.47,.	0/0:162:162,0:.,224.58,.	0/0:140:140,0:.,194.08,.	0/0:84:84,0:.,116.45,.	0/0:192:192,0:.,266.17,.	0/0:84:84,0:.,116.45,.	0/0:32:32,0:.,44.36,.	0/0:42:42,0:.,58.22,.	0/0:149:149,0:.,206.56,.	0/0:112:112,0:.,155.26,.	0/0:178:178,0:.,246.76,.	0/0:74:74,0:.,102.59,.	0/0:85:85,0:.,117.84,.	0/0:92:92,0:.,127.54,.	0/0:84:84,0:.,116.45,.	0/0:99:99,0:.,137.24,.	0/0:186:186,0:.,257.85,.	0/0:143:143,0:.,198.24,.	0/0:126:126,0:.,174.67,.	0/0:33:33,0:.,45.75,.	0/0:407:407,0:.,564.22,.	./.:0:.,.:.,.,.
1	116548	1340	A	T	.	PASS	.	GT:DP:AD:GL	0/0:18:18,0:.,24.95,.	0/0:101:101,0:.,140.02,.	0/0:18:18,0:.,24.95,.	0/0:76:76,0:.,105.36,.	0/0:94:94,0:.,130.31,.	0/0:248:248,0:.,343.8,.	0/0:171:171,0:.,237.06,.	0/0:93:93,0:.,128.93,.	0/0:154:154,0:.,213.49,.	0/0:199:199,0:.,275.87,.	0/0:99:99,0:.,137.24,.	0/0:225:225,0:.,311.92,.	0/0:28:28,0:.,38.82,.	./.:0:.,.:.,.,.	0/0:37:37,0:.,51.29,.	./.:0:.,.:.,.,.	0/1:59:23,36:.,81.79,.	0/0:122:122,0:.,169.13,.	0/0:66:66,0:.,91.5,.	0/0:173:173,0:.,241.22,.	0/0:158:158,0:.,219.03,.	0/0:89:89,0:.,123.38,.	0/0:177:177,0:.,245.37,.	0/0:224:224,0:.,310.53,.	0/0:249:249,0:.,345.19,.	0/0:132:132,0:.,182.99,.	0/0:59:59,0:.,81.79,.	0/0:63:63,0:.,87.34,.	0/0:35:35,0:.,48.52,.	0/0:240:240,0:.,332.71,.	./.:0:.,.:.,.,.	0/0:74:74,0:.,102.59,.	0/0:113:113,0:.,156.65,.	0/0:13:13,0:.,18.02,.	0/0:32:32,0:.,44.36,.	0/0:12:12,0:.,16.64,.	./.:0:.,.:.,.,.	0/0:172:172,0:.,238.44,.	0/0:99:99,0:.,137.24,.	0/0:82:82,0:.,113.68,.	0/0:143:143,0:.,198.24,.	0/0:68:68,0:.,94.27,.	0/0:63:63,0:.,87.34,.	0/0:23:23,0:.,31.88,.	0/0:35:35,0:.,48.52,.	0/0:40:40,0:.,55.45,.	0/0:16:16,0:.,22.18,.	0/0:10:10,0:.,13.86,.	./.:0:.,.:.,.,.	0/0:161:161,0:.,223.19,.	0/0:134:134,0:.,185.76,.	0/0:160:160,0:.,221.81,.	0/0:199:199,0:.,275.87,.	0/0:125:125,0:.,173.29,.	0/0:28:28,0:.,38.82,.	0/0:47:47,0:.,65.16,.	0/0:48:48,0:.,66.54,.	0/0:85:85,0:.,117.84,.	0/0:19:19,0:.,26.34,.	0/0:54:54,0:.,74.86,.	0/0:73:73,0:.,101.2,.	0/0:35:35,0:.,48.52,.	0/0:49:49,0:.,67.93,.	0/0:12:12,0:.,16.64,.	0/0:15:15,0:.,20.79,.	0/0:71:71,0:.,98.43,.	0/0:115:115,0:.,159.42,.	0/0:82:82,0:.,113.68,.	0/0:97:97,0:.,134.47,.	0/0:132:132,0:.,182.99,.	./.:0:.,.:.,.,.	./.:0:.,.:.,.,.	0/0:116:116,0:.,160.81,.	0/0:258:258,0:.,357.66,.	0/0:37:37,0:.,51.29,.	./.:0:.,.:.,.,.	0/0:86:86,0:.,119.22,.	0/0:206:206,0:.,285.58,.	0/0:43:43,0:.,59.61,.	0/0:142:142,0:.,196.85,.	0/0:241:241,0:.,334.1,.	0/0:161:161,0:.,223.19,.	0/0:38:38,0:.,52.68,.	0/0:20:20,0:.,27.73,.	0/0:113:113,0:.,156.65,.	0/0:91:91,0:.,126.15,.	0/0:218:218,0:.,302.21,.	./.:0:.,.:.,.,.	0/0:249:249,0:.,345.19,.	0/0:43:43,0:.,59.61,.	./.:0:.,.:.,.,.	0/0:105:105,0:.,145.56,.	0/0:367:367,0:.,508.77,.	./.:0:.,.:.,.,.	0/0:27:27,0:.,37.43,.	0/0:154:154,0:.,213.49,.	0/0:95:95,0:.,131.7,.	0/0:182:182,0:.,252.31,.	0/0:151:151,0:.,209.33,.	0/0:597:597,0:.,827.62,.	0/0:238:238,0:.,329.94,.	0/0:119:119,0:.,164.97,.	0/0:135:135,0:.,187.15,.	0/0:25:25,0:.,34.66,.	0/0:196:196,0:.,271.71,.	0/0:12:12,0:.,16.64,.	0/0:55:55,0:.,76.25,.	0/0:73:73,0:.,101.2,.	0/0:21:21,0:.,29.11,.	0/0:163:163,0:.,225.97,.	0/0:56:56,0:.,77.63,.	0/0:43:43,0:.,59.61,.	0/0:16:16,0:.,22.18,.	0/1:123:73,50:.,170.51,.	0/0:109:109,0:.,151.11,.	0/1:71:56,15:.,98.43,.	0/0:251:251,0:.,347.96,.	0/0:287:287,0:.,397.87,.	0/0:74:74,0:.,102.59,.	0/0:40:40,0:.,55.45,.	0/0:65:65,0:.,90.11,.	0/0:108:108,0:.,149.72,.	0/0:46:46,0:.,63.77,.	0/0:98:98,0:.,135.86,.	0/0:36:36,0:.,49.91,.	0/0:225:225,0:.,311.92,.	./.:0:.,.:.,.,.
1	117392	1350	C	T	.	PASS	.	GT:DP:AD:GL	0/0:29:29,0:.,40.2,.	0/0:143:143,0:.,198.24,.	0/0:14:14,0:.,19.41,.	0/0:24:24,0:.,33.27,.	0/0:79:79,0:.,109.52,.	0/0:175:175,0:.,242.6,.	0/0:104:104,0:.,144.17,.	0/0:73:73,0:.,101.2,.	0/0:219:219,0:.,303.6,.	0/0:261:261,0:.,361.82,.	0/0:174:174,0:.,241.22,.	0/0:161:161,0:.,223.19,.	0/0:83:83,0:.,115.06,.	0/0:20:20,0:.,27.73,.	0/0:208:208,0:.,288.35,.	0/0:32:32,0:.,44.36,.	0/0:56:56,0:.,77.63,.	0/0:85:85,0:.,117.84,.	0/0:57:57,0:.,79.02,.	0/0:185:185,0:.,256.46,.	0/0:79:79,0:.,109.52,.	0/0:119:119,0:.,164.97,.	0/0:105:105,0:.,145.56,.	0/0:282:282,0:.,390.93,.	0/0:136:136,0:.,188.54,.	0/0:105:105,0:.,145.56,.	0/0:33:33,0:.,45.75,.	0/0:122:122,0:.,169.13,.	0/1:81:48,33:.,112.29,.	0/0:455:455,0:.,630.76,.	./.:0:.,.:.,.,.	0/0:71:71,0:.,98.43,.	0/0:54:54,0:.,74.86,.	./.:0:.,.:.,.,.	0/0:16:16,0:.,22.18,.	./.:0:.,.:.,.,.	./.:0:.,.:.,.,.	0/0:83:83,0:.,115.06,.	./.:0:.,.:.,.,.	0/0:109:109,0:.,151.11,.	0/0:63:63,0:.,87.34,.	0/0:20:20,0:.,27.73,.	./.:0:.,.:.,.,.	0/0:44:44,0:.,61,.	0/0:24:24,0:.,33.27,.	0/0:72:72,0:.,99.81,.	0/0:14:14,0:.,19.41,.	./.:0:.,.:.,.,.	0/0:20:20,0:.,27.73,.	0/0:98:98,0:.,135.86,.	0/0:22:22,0:.,30.5,.	0/0:48:48,0:.,66.54,.	0/0:185:185,0:.,256.46,.	0/0:35:35,0:.,48.52,.	./.:0:.,.:.,.,.	0/0:115:115,0:.,159.42,.	0/0:23:23,0:.,31.88,.	0/0:184:184,0:.,255.08,.	0/0:121:121,0:.,167.74,.	0/0:72:72,0:.,99.81,.	0/0:80:80,0:.,110.9,.	./.:0:.,.:.,.,.	0/0:89:89,0:.,123.38,.	0/0:26:26,0:.,36.04,.	0/0:38:38,0:.,52.68,.	0/0:97:97,0:.,134.47,.	0/0:317:317,0:.,439.46,.	0/1:192:57,135:.,266.17,.	0/0:72:72,0:.,99.81,.	0/0:65:65,0:.,90.11,.	0/0:32:32,0:.,44.36,.	./.:0:.,.:.,.,.	0/0:114:114,0:.,158.04,.	0/0:376:376,0:.,521.25,.	0/0:222:222,0:.,307.76,.	0/0:51:51,0:.,70.7,.	0/0:56:56,0:.,77.63,.	0/0:153:153,0:.,212.1,.	./.:0:.,.:.,.,.	0/0:271:271,0:.,375.69,.	0/0:192:192,0:.,266.17,.	0/0:134:134,0:.,185.76,.	0/0:75:75,0:.,103.97,.	0/0:177:177,0:.,245.37,.	0/0:128:128,0:.,177.45,.	0/0:86:86,0:.,119.22,.	0/0:128:128,0:.,177.45,.	0/0:88:88,0:.,121.99,.	./.:0:.,.:.,.,.	0/0:52:52,0:.,72.09,.	0/0:85:85,0:.,117.84,.	0/0:73:73,0:.,101.2,.	0/0:466:466,0:.,646.01,.	0/0:191:191,0:.,264.78,.	0/0:95:95,0:.,131.7,.	0/0:85:85,0:.,117.84,.	0/0:95:95,0:.,131.7,.	0/0:128:128,0:.,177.45,.	0/0:156:156,0:.,216.26,.	0/0:413:413,0:.,572.54,.	0/0:90:90,0:.,124.77,.	0/0:66:66,0:.,91.5,.	0/0:56:56,0:.,77.63,.	0/0:76:76,0:.,105.36,.	0/0:134:134,0:.,185.76,.	0/0:45:45,0:.,62.38,.	0/0:197:197,0:.,273.1,.	0/0:104:104,0:.,144.17,.	./.:0:.,.:.,.,.	0/0:126:126,0:.,174.67,.	0/0:94:94,0:.,130.31,.	0/0:18:18,0:.,24.95,.	./.:0:.,.:.,.,.	0/0:132:132,0:.,182.99,.	0/0:231:231,0:.,321.62,.	0/0:232:232,0:.,321.62,.	0/0:129:129,0:.,178.83,.	0/0:97:97,0:.,134.47,.	0/0:38:38,0:.,52.68,.	0/0:132:132,0:.,182.99,.	0/0:102:102,0:.,141.4,.	0/0:31:31,0:.,42.98,.	0/1:188:122,66:.,260.62,.	0/0:159:159,0:.,220.42,.	0/0:73:73,0:.,101.2,.	0/0:79:79,0:.,109.52,.	./.:0:.,.:.,.,.
1	117487	1351	T	A	.	PASS	.	GT:DP:AD:GL	0/0:19:19,0:.,26.34,.	0/0:70:70,0:.,97.04,.	./.:0:.,.:.,.,.	0/0:84:84,0:.,116.45,.	0/0:55:55,0:.,76.25,.	0/0:82:82,0:.,113.68,.	0/0:57:57,0:.,79.02,.	0/0:25:25,0:.,34.66,.	0/0:120:120,0:.,166.36,.	0/0:57:57,0:.,79.02,.	0/0:156:156,0:.,216.26,.	0/0:99:99,0:.,137.24,.	0/0:81:81,0:.,112.29,.	0/0:12:12,0:.,16.64,.	0/0:88:88,0:.,121.99,.	./.:0:.,.:.,.,.	0/0:89:89,0:.,123.38,.	0/0:62:62,0:.,85.95,.	0/0:74:74,0:.,102.59,.	0/0:28:28,0:.,38.82,.	0/0:184:184,0:.,255.08,.	0/0:105:105,0:.,145.56,.	0/0:75:75,0:.,103.97,.	0/0:330:330,0:.,457.48,.	0/0:118:118,0:.,163.58,.	0/0:222:222,0:.,307.76,.	0/0:165:165,0:.,228.74,.	0/0:118:118,0:.,163.58,.	0/0:77:77,0:.,106.74,.	0/0:272:272,0:.,377.07,.	0/0:778:778,0:.,1078.54,.	0/0:118:118,0:.,163.58,.	0/0:50:50,0:.,69.31,.	0/0:44:44,0:.,61,.	0/0:40:40,0:.,55.45,.	0/0:33:33,0:.,45.75,.	./.:0:.,.:.,.,.	0/0:53:53,0:.,73.47,.	0/0:93:93,0:.,128.93,.	0/0:31:31,0:.,42.98,.	0/0:134:134,0:.,185.76,.	0/0:74:74,0:.,102.59,.	0/0:41:41,0:.,56.84,.	0/0:50:50,0:.,69.31,.	0/0:40:40,0:.,55.45,.	0/0:140:140,0:.,194.08,.	0/0:22:22,0:.,30.5,.	./.:0:.,.:.,.,.	0/0:27:27,0:.,37.43,.	0/0:132:132,0:.,182.99,.	0/0:42:42,0:.,58.22,.	0/0:39:39,0:.,54.07,.	0/0:183:183,0:.,253.69,.	0/0:21:21,0:.,29.11,.	0/0:79:79,0:.,109.52,.	0/0:53:53,0:.,73.47,.	0/0:75:75,0:.,103.97,.	0/0:81:81,0:.,112.29,.	0/0:72:72,0:.,99.81,.	1/1:26:0,26:.,36.04,.	0/0:108:108,0:.,149.72,.	0/0:63:63,0:.,87.34,.	0/0:31:31,0:.,42.98,.	./.:0:.,.:.,.,.	./.:0:.,.:.,.,.	0/0:59:59,0:.,81.79,.	0/0:40:40,0:.,55.45,.	0/0:83:83,0:.,115.06,.	0/0:39:39,0:.,54.07,.	0/0:15:15,0:.,20.79,.	0/0:36:36,0:.,49.91,.	./.:0:.,.:.,.,.	0/0:43:43,0:.,59.61,.	0/0:242:242,0:.,335.48,.	0/0:121:121,0:.,167.74,.	./.:0:.,.:.,.,.	0/0:99:99,0:.,137.24,.	0/0:39:39,0:.,54.07,.	0/0:14:14,0:.,19.41,.	0/0:47:47,0:.,65.16,.	0/0:287:287,0:.,397.87,.	0/0:74:74,0:.,102.59,.	0/0:29:29,0:.,40.2,.	0/0:102:102,0:.,141.4,.	0/0:53:53,0:.,73.47,.	0/0:75:75,0:.,103.97,.	0/0:152:152,0:.,210.72,.	0/0:51:51,0:.,70.7,.	0/0:113:113,0:.,156.65,.	0/0:142:142,0:.,196.85,.	0/0:86:86,0:.,119.22,.	0/0:134:134,0:.,185.76,.	0/0:560:560,0:.,776.32,.	./.:0:.,.:.,.,.	0/0:83:83,0:.,115.06,.	0/0:62:62,0:.,85.95,.	0/0:172:172,0:.,238.44,.	0/0:199:199,0:.,275.87,.	0/0:164:164,0:.,227.35,.	0/0:226:226,0:.,313.3,.	0/0:234:234,0:.,324.39,.	0/0:30:30,0:.,41.59,.	0/0:104:104,0:.,144.17,.	0/0:32:32,0:.,44.36,.	0/0:118:118,0:.,163.58,.	0/0:24:24,0:.,33.27,.	0/0:252:252,0:.,349.35,.	0/0:147:147,0:.,203.79,.	0/0:38:38,0:.,52.68,.	0/0:171:171,0:.,237.06,.	0/0:64:64,0:.,88.72,.	0/0:40:40,0:.,55.45,.	./.:0:.,.:.,.,.	0/0:55:55,0:.,76.25,.	0/0:60:60,0:.,83.18,.	0/0:163:163,0:.,225.97,.	0/0:199:199,0:.,275.87,.	0/0:53:53,0:.,73.47,.	./.:0:.,.:.,.,.	./.:0:.,.:.,.,.	0/0:90:90,0:.,124.77,.	0/0:100:100,0:.,138.63,.	0/0:56:56,0:.,77.63,.	0/0:18:18,0:.,24.95,.	0/0:17:17,0:.,23.57,.	0/0:89:89,0:.,123.38,.	0/0:75:75,0:.,103.97,.
1	118396	1361	A	G	.	PASS	.	GT:DP:AD:GL	0/0:76:76,0:.,105.36,.	0/0:68:68,0:.,94.27,.	0/0:39:39,0:.,54.07,.	0/0:100:100,0:.,138.63,.	0/0:45:45,0:.,62.38,.	0/0:185:185,0:.,256.46,.	0/0:129:129,0:.,178.83,.	0/0:16:16,0:.,22.18,.	0/0:71:71,0:.,98.43,.	0/0:205:205,0:.,284.19,.	0/0:50:50,0:.,69.31,.	0/0:237:237,0:.,328.55,.	0/0:60:60,0:.,83.18,.	0/0:28:28,0:.,38.82,.	0/0:194:194,0:.,268.94,.	0/0:31:31,0:.,42.98,.	0/0:118:118,0:.,163.58,.	0/0:65:65,0:.,90.11,.	0/0:32:32,0:.,44.36,.	0/0:150:150,0:.,207.94,.	0/0:255:255,0:.,353.51,.	0/0:112:112,0:.,155.26,.	0/0:58:58,0:.,80.41,.	0/0:241:241,0:.,334.1,.	0/0:243:243,0:.,336.87,.	0/0:223:223,0:.,309.14,.	0/0:220:220,0:.,304.98,.	0/0:44:44,0:.,61,.	0/0:32:32,0:.,44.36,.	1/1:169:0,169:.,234.28,.	0/0:747:747,0:.,1035.56,.	0/0:113:113,0:.,158.04,.	0/0:123:123,0:.,170.51,.	0/0:33:33,0:.,45.75,.	0/0:35:35,0:.,48.52,.	./.:0:.,.:.,.,.	0/0:22:22,0:.,30.5,.	./.:0:.,.:.,.,.	0/0:72:72,0:.,99.81,.	0/0:43:43,0:.,59.61,.	0/0:245:245,0:.,341.03,.	0/0:105:105,0:.,145.56,.	0/0:45:45,0:.,62.38,.	0/0:34:34,0:.,47.13,.	0/0:129:129,0:.,178.83,.	./.:0:.,.:.,.,.	0/0:51:51,0:.,70.7,.	./.:0:.,.:.,.,.	./.:0:.,.:.,.,.	0/0:160:160,0:.,221.81,.	0/0:21:21,0:.,29.11,.	0/0:130:130,0:.,180.22,.	0/0:456:456,0:.,632.15,.	0/0:131:131,0:.,181.6,.	0/0:26:26,0:.,36.04,.	0/0:161:161,0:.,223.19,.	0/0:47:47,0:.,65.16,.	0/0:187:187,0:.,259.24,.	0/0:139:139,0:.,192.69,.	0/0:67:67,0:.,92.88,.	0/0:56:56,0:.,77.63,.	./.:0:.,.:.,.,.	0/0:44:44,0:.,61,.	0/0:19:19,0:.,26.34,.	0/0:103:103,0:.,142.79,.	0/0:98:98,0:.,135.86,.	1/1:76:0,76:.,105.36,.	1/1:70:0,70:.,97.04,.	0/0:13:13,0:.,18.02,.	0/0:88:88,0:.,121.99,.	0/0:14:14,0:.,19.41,.	0/1:193:126,67:.,268.94,.	1/1:173:0,173:.,239.83,.	0/0:412:412,0:.,573.93,.	0/0:88:88,0:.,121.99,.	0/0:183:183,0:.,253.69,.	0/0:241:241,0:.,334.1,.	0/0:202:202,0:.,280.03,.	0/1:41:26,15:.,56.84,.	0/0:230:230,0:.,318.85,.	0/0:210:210,0:.,291.12,.	0/0:147:147,0:.,203.79,.	0/0:52:52,0:.,72.09,.	0/0:41:41,0:.,56.84,.	0/0:60:60,0:.,83.18,.	0/0:54:54,0:.,74.86,.	0/0:105:105,0:.,145.56,.	0/0:25:25,0:.,34.66,.	0/0:135:135,0:.,187.15,.	./.:0:.,.:.,.,.	0/0:107:107,0:.,148.33,.	0/0:41:41,0:.,56.84,.	0/0:339:339,0:.,469.95,.	0/0:55:55,0:.,76.25,.	0/0:25:25,0:.,34.66,.	0/0:89:89,0:.,123.38,.	0/0:291:291,0:.,403.41,.	0/0:164:164,0:.,227.35,.	0/0:199:199,0:.,275.87,.	0/0:540:540,0:.,748.6,.	0/0:373:373,0:.,517.09,.	0/0:215:215,0:.,298.05,.	0/0:80:80,0:.,110.9,.	0/0:23:23,0:.,31.88,.	0/0:125:125,0:.,173.29,.	./.:0:.,.:.,.,.	0/0:223:223,0:.,309.14,.	0/0:199:199,0:.,275.87,.	./.:0:.,.:.,.,.	0/0:238:238,0:.,329.94,.	./.:0:.,.:.,.,.	./.:0:.,.:.,.,.	./.:0:.,.:.,.,.	0/0:78:78,0:.,108.13,.	0/0:74:74,0:.,102.59,.	0/0:109:109,0:.,151.11,.	0/0:85:85,0:.,117.84,.	0/0:69:69,0:.,95.65,.	./.:0:.,.:.,.,.	0/0:44:44,0:.,61,.	0/0:106:106,0:.,146.95,.	0/0:74:74,0:.,102.59,.	0/0:55:55,0:.,76.25,.	0/0:101:101,0:.,140.02,.	0/0:109:109,0:.,151.11,.	0/0:119:119,0:.,164.97,.	0/0:46:46,0:.,63.77,.
1	119549	1375	G	T	.	PASS	.	GT:DP:AD:GL	0/0:88:88,0:.,121.99,.	0/0:16:16,0:.,22.18,.	0/0:42:42,0:.,58.22,.	./.:0:.,.:.,.,.	0/0:164:164,0:.,227.35,.	0/0:273:273,0:.,378.46,.	0/0:110:110,0:.,152.49,.	0/0:46:46,0:.,63.77,.	0/0:41:41,0:.,56.84,.	0/0:155:155,0:.,214.88,.	0/0:272:272,0:.,377.07,.	0/0:104:104,0:.,144.17,.	0/0:149:149,0:.,206.56,.	./.:0:.,.:.,.,.	0/0:154:154,0:.,213.49,.	./.:0:.,.:.,.,.	0/0:98:98,0:.,135.86,.	0/0:105:105,0:.,145.56,.	0/0:27:27,0:.,37.43,.	0/0:117:117,0:.,162.2,.	0/0:55:55,0:.,76.25,.	0/0:114:114,0:.,158.04,.	0/0:75:75,0:.,103.97,.	0/0:308:308,0:.,426.98,.	0/0:113:113,0:.,156.65,.	0/0:106:106,0:.,146.95,.	0/0:49:49,0:.,67.93,.	0/0:159:159,0:.,221.81,.	0/0:25:25,0:.,34.66,.	./.:0:.,.:.,.,.	0/0:306:306,0:.,424.21,.	0/0:83:83,0:.,115.06,.	0/0:57:57,0:.,79.02,.	./.:0:.,.:.,.,.	0/0:56:56,0:.,77.63,.	./.:0:.,.:.,.,.	0/0:16:16,0:.,22.18,.	0/0:35:35,0:.,48.52,.	0/0:81:81,0:.,112.29,.	./.:0:.,.:.,.,.	./.:0:.,.:.,.,.	0/0:93:93,0:.,128.93,.	0/0:45:45,0:.,62.38,.	0/0:82:82,0:.,113.68,.	0/0:95:95,0:.,131.7,.	./.:0:.,.:.,.,.	0/0:16:16,0:.,22.18,.	./.:0:.,.:.,.,.	0/0:47:47,0:.,65.16,.	0/0:163:163,0:.,225.97,.	0/0:162:162,0:.,224.58,.	0/0:69:69,0:.,95.65,.	0/1:138:38,100:.,191.31,.	0/0:62:62,0:.,85.95,.	0/0:66:66,0:.,91.5,.	0/0:81:81,0:.,112.29,.	0/0:167:167,0:.,231.51,.	0/0:117:117,0:.,162.2,.	0/0:30:30,0:.,41.59,.	0/1:72:43,29:.,99.81,.	0/0:11:11,0:.,15.25,.	./.:0:.,.:.,.,.	0/0:48:48,0:.,66.54,.	0/0:10:10,0:.,13.86,.	./.:0:.,.:.,.,.	0/0:183:183,0:.,253.69,.	0/0:231:231,0:.,320.23,.	0/0:178:178,0:.,246.76,.	0/0:174:174,0:.,241.22,.	0/0:117:117,0:.,162.2,.	./.:0:.,.:.,.,.	1/1:150:0,150:.,207.94,.	0/0:146:146,0:.,202.4,.	0/0:624:624,0:.,865.05,.	0/0:48:48,0:.,66.54,.	./.:0:.,.:.,.,.	0/0:10:10,0:.,13.86,.	0/0:240:240,0:.,332.71,.	0/0:35:35,0:.,48.52,.	0/0:310:310,0:.,429.75,.	0/0:148:148,0:.,205.17,.	0/0:271:271,0:.,375.69,.	0/0:55:55,0:.,76.25,.	0/0:95:95,0:.,131.7,.	0/0:108:108,0:.,149.72,.	0/0:181:181,0:.,250.92,.	0/0:254:254,0:.,352.12,.	0/0:174:174,0:.,241.22,.	0/0:130:130,0:.,180.22,.	0/0:14:14,0:.,19.41,.	0/0:160:160,0:.,221.81,.	0/0:106:106,0:.,146.95,.	0/0:624:624,0:.,865.05,.	0/1:88:41,47:.,121.99,.	./.:0:.,.:.,.,.	0/0:58:58,0:.,80.41,.	0/0:120:120,0:.,166.36,.	0/0:85:85,0:.,117.84,.	0/0:121:121,0:.,167.74,.	0/0:422:422,0:.,585.02,.	0/0:114:114,0:.,158.04,.	0/0:161:161,0:.,223.19,.	0/0:102:102,0:.,141.4,.	0/0:36:36,0:.,49.91,.	0/0:177:177,0:.,245.37,.	0/0:126:126,0:.,176.06,.	0/0:67:67,0:.,92.88,.	0/0:110:110,0:.,152.49,.	0/0:69:69,0:.,95.65,.	0/0:228:228,0:.,316.08,.	0/0:32:32,0:.,44.36,.	./.:0:.,.:.,.,.	0/0:15:15,0:.,20.79,.	0/0:70:70,0:.,97.04,.	0/0:168:168,0:.,232.9,.	0/0:154:154,0:.,213.49,.	0/0:28:28,0:.,38.82,.	0/1:177:120,57:.,245.37,.	0/0:37:37,0:.,51.29,.	0/0:36:36,0:.,49.91,.	./.:0:.,.:.,.,.	0/0:95:95,0:.,131.7,.	0/0:238:238,0:.,329.94,.	./.:0:.,.:.,.,.	./.:0:.,.:.,.,.	0/0:78:78,0:.,108.13,.	0/0:131:131,0:.,181.6,.
1	121753	1400	G	A	.	PASS	.	GT:DP:AD:GL	0/0:26:26,0:.,36.04,.	0/0:102:102,0:.,141.4,.	./.:0:.,.:.,.,.	0/0:81:81,0:.,112.29,.	0/0:31:31,0:.,42.98,.	0/0:96:96,0:.,133.08,.	0/0:125:125,0:.,173.29,.	./.:0:.,.:.,.,.	0/0:102:102,0:.,141.4,.	0/0:108:108,0:.,149.72,.	0/0:226:226,0:.,313.3,.	0/0:217:217,0:.,300.83,.	./.:0:.,.:.,.,.	0/0:107:107,0:.,148.33,.	0/0:122:122,0:.,169.13,.	0/0:21:21,0:.,29.11,.	0/0:116:116,0:.,160.81,.	0/0:40:40,0:.,55.45,.	0/0:58:58,0:.,80.41,.	0/0:32:32,0:.,44.36,.	1/0:164:55,109:.,228.74,.	0/0:80:80,0:.,110.9,.	0/0:83:83,0:.,115.06,.	0/0:184:184,0:.,255.08,.	0/0:117:117,0:.,162.2,.	0/0:221:221,0:.,306.37,.	0/0:150:150,0:.,207.94,.	0/0:95:95,0:.,131.7,.	0/0:18:18,0:.,24.95,.	1/0:345:86,259:.,478.27,.	0/0:688:688,0:.,955.16,.	0/0:63:63,0:.,87.34,.	0/0:110:110,0:.,152.49,.	./.:0:.,.:.,.,.	./.:0:.,.:.,.,.	./.:0:.,.:.,.,.	0/0:16:16,0:.,22.18,.	0/0:112:112,0:.,155.26,.	0/0:68:68,0:.,94.27,.	0/0:127:127,0:.,176.06,.	0/0:82:82,0:.,113.68,.	0/0:59:59,0:.,81.79,.	0/0:74:74,0:.,102.59,.	0/0:74:74,0:.,102.59,.	0/0:79:79,0:.,109.52,.	0/0:17:17,0:.,23.57,.	0/0:48:48,0:.,66.54,.	0/0:39:39,0:.,54.07,.	0/0:24:24,0:.,33.27,.	0/0:265:265,0:.,367.37,.	0/0:83:83,0:.,115.06,.	0/0:44:44,0:.,61,.	0/0:46:46,0:.,63.77,.	0/0:17:17,0:.,23.57,.	0/0:101:101,0:.,140.02,.	0/0:24:24,0:.,33.27,.	0/0:140:140,0:.,194.08,.	0/0:266:266,0:.,368.75,.	0/0:104:104,0:.,144.17,.	0/0:22:22,0:.,30.5,.	0/0:89:89,0:.,123.38,.	0/0:40:40,0:.,55.45,.	0/0:32:32,0:.,44.36,.	0/0:73:73,0:.,101.2,.	0/0:49:49,0:.,67.93,.	0/0:12:12,0:.,16.64,.	0/0:133:133,0:.,184.38,.	0/0:96:96,0:.,133.08,.	0/0:130:130,0:.,180.22,.	0/0:124:124,0:.,171.9,.	./.:0:.,.:.,.,.	0/0:87:87,0:.,120.61,.	0/0:13:13,0:.,18.02,.	0/0:368:368,0:.,510.16,.	0/0:24:24,0:.,33.27,.	0/0:39:39,0:.,54.07,.	0/0:53:53,0:.,73.47,.	0/0:23:23,0:.,31.88,.	0/0:25:25,0:.,34.66,.	0/0:180:180,0:.,249.53,.	0/0:336:336,0:.,465.79,.	0/0:68:68,0:.,94.27,.	./.:0:.,.:.,.,.	0/0:62:62,0:.,85.95,.	0/0:61:61,0:.,84.56,.	0/0:103:103,0:.,142.79,.	0/0:84:84,0:.,116.45,.	0/0:39:39,0:.,54.07,.	1/0:161:101,60:.,223.19,.	0/0:175:175,0:.,242.6,.	0/0:56:56,0:.,77.63,.	0/0:52:52,0:.,72.09,.	0/0:518:518,0:.,718.1,.	1/1:42:0,42:.,58.22,.	0/0:89:89,0:.,123.38,.	0/0:67:67,0:.,92.88,.	0/0:172:172,0:.,238.44,.	0/0:219:219,0:.,303.6,.	0/0:158:158,0:.,219.03,.	0/0:612:612,0:.,848.41,.	0/0:283:283,0:.,393.71,.	0/0:93:93,0:.,128.93,.	0/0:155:155,0:.,214.88,.	0/0:37:37,0:.,51.29,.	0/0:471:471,0:.,652.94,.	0/0:144:144,0:.,199.63,.	0/0:228:228,0:.,316.08,.	0/0:191:191,0:.,264.78,.	./.:0:.,.:.,.,.	0/0:322:322,0:.,446.39,.	./.:0:.,.:.,.,.	0/0:12:12,0:.,16.64,.	./.:0:.,.:.,.,.	0/0:77:77,0:.,106.74,.	0/0:89:89,0:.,123.38,.	0/0:173:173,0:.,239.83,.	0/0:23:23,0:.,31.88,.	0/0:111:111,0:.,153.88,.	./.:0:.,.:.,.,.	0/0:43:43,0:.,59.61,.	0/0:166:166,0:.,230.12,.	0/0:18:18,0:.,24.95,.	0/0:50:50,0:.,69.31,.	0/0:30:30,0:.,41.59,.	0/0:45:45,0:.,62.38,.	0/0:163:163,0:.,225.97,.	0/0:126:126,0:.,174.67,.
1	123384	1419	G	C	.	PASS	.	GT:DP:AD:GL	0/0:44:44,0:.,61,.	0/0:88:88,0:.,121.99,.	./.:0:.,.:.,.,.	0/0:28:28,0:.,38.82,.	0/0:135:135,0:.,187.15,.	0/0:197:197,0:.,273.1,.	0/0:113:113,0:.,156.65,.	0/0:90:90,0:.,124.77,.	0/0:141:141,0:.,195.47,.	0/0:256:256,0:.,354.89,.	0/0:224:224,0:.,310.53,.	0/0:64:64,0:.,88.72,.	./.:0:.,.:.,.,.	./.:0:.,.:.,.,.	0/0:62:62,0:.,85.95,.	./.:0:.,.:.,.,.	0/0:86:86,0:.,119.22,.	0/0:106:106,0:.,146.95,.	0/0:39:39,0:.,54.07,.	0/0:215:215,0:.,298.05,.	0/0:115:115,0:.,159.42,.	0/0:64:64,0:.,88.72,.	0/0:25:25,0:.,34.66,.	./.:0:.,.:.,.,.	0/0:121:121,0:.,167.74,.	0/0:155:155,0:.,214.88,.	0/0:93:93,0:.,128.93,.	0/0:76:76,0:.,105.36,.	0/0:32:32,0:.,44.36,.	./.:0:.,.:.,.,.	0/0:318:318,0:.,440.84,.	0/0:105:105,0:.,145.56,.	0/0:263:263,0:.,364.6,.	0/0:44:44,0:.,61,.	0/0:25:25,0:.,34.66,.	0/0:36:36,0:.,49.91,.	./.:0:.,.:.,.,.	0/0:139:139,0:.,192.69,.	0/0:76:76,0:.,105.36,.	0/0:264:264,0:.,365.98,.	0/0:131:131,0:.,181.6,.	1/1:79:0,79:.,109.52,.	0/0:58:58,0:.,81.79,.	0/0:32:32,0:.,44.36,.	0/0:44:44,0:.,61,.	0/0:59:59,0:.,81.79,.	0/0:12:12,0:.,16.64,.	./.:0:.,.:.,.,.	0/0:13:13,0:.,18.02,.	0/0:151:151,0:.,209.33,.	./.:0:.,.:.,.,.	0/0:299:299,0:.,414.5,.	0/0:339:339,0:.,469.95,.	0/0:104:104,0:.,144.17,.	0/0:149:149,0:.,206.56,.	0/0:146:146,0:.,202.4,.	0/0:190:190,0:.,263.4,.	0/0:159:159,0:.,220.42,.	0/0:83:83,0:.,115.06,.	0/0:27:27,0:.,37.43,.	0/0:133:133,0:.,184.38,.	./.:0:.,.:.,.,.	0/0:85:85,0:.,117.84,.	./.:0:.,.:.,.,.	./.:0:.,.:.,.,.	0/0:141:141,0:.,195.47,.	./.:0:.,.:.,.,.	0/0:173:173,0:.,239.83,.	0/0:133:133,0:.,184.38,.	./.:0:.,.:.,.,.	./.:0:.,.:.,.,.	0/0:78:78,0:.,108.13,.	0/0:97:97,0:.,134.47,.	0/0:16:16,0:.,22.18,.	./.:0:.,.:.,.,.	./.:0:.,.:.,.,.	0/0:170:170,0:.,235.67,.	./.:0:.,.:.,.,.	0/0:50:50,0:.,69.31,.	0/0:229:229,0:.,317.46,.	0/0:184:184,0:.,255.08,.	0/0:112:112,0:.,155.26,.	0/0:40:40,0:.,55.45,.	0/0:26:26,0:.,36.04,.	0/0:148:148,0:.,205.17,.	0/0:130:130,0:.,180.22,.	0/0:199:199,0:.,275.87,.	0/0:94:94,0:.,130.31,.	0/0:86:86,0:.,119.22,.	0/0:28:28,0:.,38.82,.	0/0:84:84,0:.,116.45,.	0/0:87:87,0:.,120.61,.	0/0:415:415,0:.,575.31,.	0/0:86:86,0:.,119.22,.	./.:0:.,.:.,.,.	./.:0:.,.:.,.,.	0/0:138:138,0:.,191.31,.	0/0:165:165,0:.,228.74,.	0/0:118:118,0:.,163.58,.	0/0:451:451,0:.,625.22,.	0/0:255:255,0:.,353.51,.	0/0:94:94,0:.,130.31,.	0/0:139:139,0:.,192.69,.	0/0:43:43,0:.,59.61,.	0/0:224:224,0:.,310.53,.	./.:0:.,.:.,.,.	0/0:127:127,0:.,176.06,.	1/0:115:52,63:.,159.42,.	0/0:24:24,0:.,33.27,.	0/0:298:298,0:.,413.12,.	0/0:14:14,0:.,19.41,.	0/0:49:49,0:.,67.93,.	0/0:12:12,0:.,16.64,.	0/0:143:143,0:.,198.24,.	0/0:57:57,0:.,79.02,.	0/0:174:174,0:.,241.22,.	0/0:46:46,0:.,63.77,.	0/0:73:73,0:.,101.2,.	0/0:246:246,0:.,341.03,.	0/0:116:116,0:.,160.81,.	0/0:57:57,0:.,79.02,.	0/0:26:26,0:.,36.04,.	0/0:148:148,0:.,205.17,.	0/0:109:109,0:.,151.11,.	0/0:96:96,0:.,133.08,.	0/0:54:54,0:.,74.86,.	0/0:45:45,0:.,62.38,.
1	123887	1424	A	C	.	PASS	.	GT:DP:AD:GL	0/0:18:18,0:.,24.95,.	0/0:26:26,0:.,36.04,.	0/0:33:33,0:.,45.75,.	0/0:52:52,0:.,72.09,.	0/0:90:90,0:.,124.77,.	0/0:187:187,0:.,259.24,.	0/0:84:84,0:.,116.45,.	0/0:15:15,0:.,20.79,.	0/0:132:132,0:.,182.99,.	0/0:284:284,0:.,393.71,.	0/0:67:67,0:.,92.88,.	0/0:117:117,0:.,162.2,.	./.:0:.,.:.,.,.	0/0:12:12,0:.,16.64,.	0/0:68:68,0:.,94.27,.	0/0:47:47,0:.,65.16,.	0/0:124:124,0:.,171.9,.	0/0:263:263,0:.,364.6,.	0/0:36:36,0:.,49.91,.	0/0:140:140,0:.,194.08,.	0/0:182:182,0:.,252.31,.	0/0:208:208,0:.,288.35,.	0/0:110:110,0:.,152.49,.	0/0:540:540,0:.,748.6,.	0/0:93:93,0:.,128.93,.	0/0:149:149,0:.,206.56,.	0/0:177:177,0:.,245.37,.	0/0:72:72,0:.,99.81,.	0/0:22:22,0:.,30.5,.	0/0:134:134,0:.,185.76,.	0/0:801:801,0:.,1110.42,.	0/0:52:52,0:.,72.09,.	0/0:151:151,0:.,209.33,.	0/0:11:11,0:.,15.25,.	0/0:84:84,0:.,116.45,.	0/0:33:33,0:.,45.75,.	./.:0:.,.:.,.,.	0/0:31:31,0:.,42.98,.	0/0:137:137,0:.,189.92,.	0/0:70:70,0:.,97.04,.	0/0:33:33,0:.,45.75,.	0/0:48:48,0:.,66.54,.	0/1:92:70,22:.,127.54,.	0/0:48:48,0:.,66.54,.	0/0:48:48,0:.,66.54,.	1/1:17:0,17:.,23.57,.	0/0:33:33,0:.,45.75,.	0/0:26:26,0:.,36.04,.	./.:0:.,.:.,.,.	0/0:138:138,0:.,191.31,.	0/0:51:51,0:.,70.7,.	0/0:149:149,0:.,206.56,.	0/0:216:216,0:.,299.44,.	./.:0:.,.:.,.,.	0/0:41:41,0:.,56.84,.	0/0:45:45,0:.,62.38,.	0/0:138:138,0:.,191.31,.	0/0:95:95,0:.,131.7,.	0/0:29:29,0:.,40.2,.	0/0:25:25,0:.,34.66,.	0/0:245:245,0:.,339.64,.	./.:0:.,.:.,.,.	0/0:43:43,0:.,59.61,.	0/0:47:47,0:.,65.16,.	0/0:81:81,0:.,112.29,.	0/0:69:69,0:.,97.04,.	0/0:125:125,0:.,173.29,.	0/0:205:205,0:.,284.19,.	./.:0:.,.:.,.,.	./.:0:.,.:.,.,.	./.:0:.,.:.,.,.	./.:0:.,.:.,.,.	0/0:11:11,0:.,15.25,.	0/0:297:297,0:.,411.73,.	0/0:16:16,0:.,22.18,.	0/0:106:106,0:.,146.95,.	0/0:170:170,0:.,235.67,.	0/0:129:129,0:.,178.83,.	0/0:59:59,0:.,81.79,.	0/0:205:205,0:.,284.19,.	0/0:207:207,0:.,286.96,.	0/0:107:107,0:.,148.33,.	0/1:41:27,14:.,56.84,.	0/0:160:160,0:.,221.81,.	0/0:112:112,0:.,155.26,.	./.:0:.,.:.,.,.	0/0:135:135,0:.,187.15,.	0/0:71:71,0:.,98.43,.	0/0:94:94,0:.,130.31,.	./.:0:.,.:.,.,.	0/0:153:153,0:.,212.1,.	0/0:26:26,0:.,36.04,.	0/0:559:559,0:.,774.94,.	0/0:151:151,0:.,209.33,.	0/0:22:22,0:.,30.5,.	0/0:49:49,0:.,67.93,.	0/0:93:93,0:.,128.93,.	0/0:129:129,0:.,178.83,.	0/0:123:123,0:.,170.51,.	0/0:47:47,0:.,65.16,.	0/0:239:239,0:.,331.32,.	0/0:82:82,0:.,113.68,.	0/0:44:44,0:.,61,.	./.:0:.,.:.,.,.	0/0:48:48,0:.,66.54,.	0/0:37:37,0:.,51.29,.	0/0:140:140,0:.,194.08,.	0/0:40:40,0:.,55.45,.	0/0:130:130,0:.,180.22,.	0/0:198:198,0:.,274.49,.	0/0:16:16,0:.,22.18,.	./.:0:.,.:.,.,.	0/0:28:28,0:.,38.82,.	0/0:143:143,0:.,198.24,.	0/0:135:135,0:.,187.15,.	0/0:107:107,0:.,148.33,.	0/0:112:112,0:.,155.26,.	0/0:46:46,0:.,63.77,.	0/0:146:146,0:.,202.4,.	0/0:28:28,0:.,38.82,.	0/0:78:78,0:.,108.13,.	./.:0:.,.:.,.,.	0/0:56:56,0:.,77.63,.	0/0:71:71,0:.,98.43,.	0/0:77:77,0:.,106.74,.	0/0:28:28,0:.,38.82,.	0/0:30:30,0:.,41.59,.
1	124133	1427	T	C	.	PASS	.	GT:DP:AD:GL	1/1:52:0,52:.,72.09,.	0/0:47:47,0:.,65.16,.	1/1:18:0,18:.,24.95,.	1/0:131:40,91:.,181.6,.	1/1:96:0,96:.,133.08,.	1/0:230:164,66:.,318.85,.	1/0:185:124,61:.,256.46,.	1/1:37:0,37:.,51.29,.	1/1:102:0,102:.,141.4,.	1/1:173:0,173:.,239.83,.	1/1:182:0,182:.,252.31,.	1/0:273:169,104:.,378.46,.	1/1:174:0,174:.,241.22,.	1/1:13:0,13:.,18.02,.	0/0:57:57,0:.,79.02,.	0/0:14:14,0:.,19.41,.	0/0:134:134,0:.,185.76,.	0/0:97:97,0:.,134.47,.	0/0:129:129,0:.,178.83,.	0/0:120:120,0:.,166.36,.	0/0:153:153,0:.,212.1,.	0/0:189:189,0:.,262.01,.	0/0:189:189,0:.,262.01,.	0/0:233:233,0:.,323.01,.	1/0:75:23,52:.,103.97,.	0/0:46:46,0:.,63.77,.	0/0:94:94,0:.,130.31,.	0/0:74:74,0:.,102.59,.	0/0:92:92,0:.,127.54,.	0/0:243:243,0:.,336.87,.	0/0:647:647,0:.,896.93,.	1/0:55:33,22:.,76.25,.	1/1:49:0,49:.,67.93,.	0/0:21:21,0:.,29.11,.	1/1:80:0,80:.,110.9,.	1/1:16:0,16:.,22.18,.	1/1:22:0,22:.,30.5,.	1/1:137:0,137:.,189.92,.	0/0:36:36,0:.,49.91,.	0/0:56:56,0:.,77.63,.	1/0:66:37,29:.,91.5,.	0/0:133:133,0:.,184.38,.	1/1:81:0,81:.,112.29,.	1/1:32:0,32:.,44.36,.	1/1:80:0,80:.,110.9,.	1/0:23:6,17:.,31.88,.	./.:0:.,.:.,.,.	1/1:12:0,12:.,16.64,.	1/1:11:0,11:.,15.25,.	1/1:131:0,131:.,181.6,.	1/1:13:0,13:.,18.02,.	0/0:23:23,0:.,31.88,.	0/0:227:227,0:.,314.69,.	0/0:156:156,0:.,216.26,.	./.:0:.,.:.,.,.	0/0:112:112,0:.,155.26,.	1/0:88:25,63:.,121.99,.	0/0:251:251,0:.,347.96,.	0/0:74:74,0:.,102.59,.	1/0:97:21,76:.,134.47,.	0/0:60:60,0:.,83.18,.	./.:0:.,.:.,.,.	0/0:89:89,0:.,123.38,.	0/0:170:170,0:.,235.67,.	0/0:175:175,0:.,242.6,.	0/0:104:104,0:.,144.17,.	0/0:234:234,0:.,324.39,.	0/0:165:165,0:.,228.74,.	0/0:85:85,0:.,117.84,.	./.:0:.,.:.,.,.	0/0:64:64,0:.,88.72,.	./.:0:.,.:.,.,.	0/0:269:269,0:.,372.91,.	0/0:226:226,0:.,313.3,.	0/0:20:20,0:.,27.73,.	0/0:126:126,0:.,174.67,.	./.:0:.,.:.,.,.	0/0:250:250,0:.,346.57,.	0/0:75:75,0:.,103.97,.	1/0:346:204,142:.,479.66,.	0/0:337:337,0:.,467.18,.	0/0:111:111,0:.,153.88,.	1/0:120:40,80:.,166.36,.	0/0:69:69,0:.,95.65,.	0/0:155:155,0:.,214.88,.	0/0:61:61,0:.,84.56,.	0/0:259:259,0:.,359.05,.	1/1:32:0,32:.,44.36,.	0/0:208:208,0:.,288.35,.	./.:0:.,.:.,.,.	1/0:103:70,33:.,142.79,.	0/0:88:88,0:.,121.99,.	0/0:399:399,0:.,553.13,.	0/0:80:80,0:.,110.9,.	1/1:67:0,67:.,92.88,.	1/1:201:0,201:.,278.65,.	0/0:202:202,0:.,280.03,.	1/0:139:88,51:.,194.08,.	1/0:161:98,63:.,223.19,.	0/0:476:476,0:.,659.88,.	1/1:98:0,98:.,135.86,.	1/1:191:0,191:.,264.78,.	1/1:82:0,82:.,113.68,.	1/1:92:0,92:.,127.54,.	1/1:144:0,144:.,199.63,.	1/1:45:0,45:.,62.38,.	./.:0:.,.:.,.,.	1/1:220:0,220:.,304.98,.	1/1:70:0,70:.,97.04,.	1/1:111:0,111:.,153.88,.	0/0:62:62,0:.,85.95,.	1/1:20:0,20:.,27.73,.	1/1:22:0,22:.,30.5,.	0/0:109:109,0:.,151.11,.	1/0:171:43,128:.,237.06,.	./.:34:.,.:.,.,.	1/0:81:31,50:.,112.29,.	1/0:99:78,21:.,137.24,.	1/0:109:51,58:.,151.11,.	1/0:46:13,33:.,63.77,.	1/1:144:0,144:.,199.63,.	1/1:58:0,58:.,80.41,.	1/1:134:0,134:.,185.76,.	1/1:133:0,133:.,184.38,.	1/0:44:25,19:.,61,.	1/1:279:0,279:.,386.78,.	1/1:105:0,105:.,145.56,.
[truncated: 5,638,561 more chars]
